# Supplementary material for: Generation of locus coeruleus norepinephrine neurons from human pluripotent stem cells
Source: Nat Biotechnol. 2023 Nov 16;42(9):1404–16. doi: 10.1038/s41587-023-01977-4 (PMC11392812; doi:10.1038/s41587-023-01977-4)
Supplement: Supplementary file 3 — Supplementary Table 1 Cluster markers for day 6 snRNA-seq. Supplementary Table 2 Cluster markers for day 11 snRNA-seq. Supplementary Table 3 Cluster markers for day 14 snRNA-seq. [file 41587_2023_1977_MOESM3_ESM.xlsx]

## Sheet: Supplementary Datasheet 1
	p_val	avg_log2FC	pct.1	pct.2	p_val_adj	cluster	gene
POLA1	3.14139e-69	1.22534	0.98	0.727	6.09178e-65	dHB Neuroepithelial cell1	POLA1
FANCI	2.54819e-67	1.04642	0.861	0.35	4.94146e-63	dHB Neuroepithelial cell1	FANCI
RRM2	3.22159e-67	1.01284	0.829	0.29	6.2473e-63	dHB Neuroepithelial cell1	RRM2
RFC3	4.31932e-62	1.10843	0.972	0.677	8.37602e-58	dHB Neuroepithelial cell1	RFC3
DIAPH3	1.18243e-58	1.06576	0.925	0.394	2.29298e-54	dHB Neuroepithelial cell1	DIAPH3
BRIP1	2.83203e-57	1.08236	0.913	0.489	5.49188e-53	dHB Neuroepithelial cell1	BRIP1
DTL	3.33407e-53	0.89119	0.754	0.272	6.46543e-49	dHB Neuroepithelial cell1	DTL
ATAD2	9.90293e-53	0.831733	0.738	0.275	1.92038e-48	dHB Neuroepithelial cell1	ATAD2
POLQ	7.50232e-51	0.879387	0.742	0.254	1.45485e-46	dHB Neuroepithelial cell1	POLQ
CENPK	1.17918e-49	0.940319	0.865	0.449	2.28666e-45	dHB Neuroepithelial cell1	CENPK
GRM8	1.4419e-46	0.715944	0.417	0.074	2.79613e-42	dHB Neuroepithelial cell1	GRM8
PRIM2	5.51719e-44	0.878277	0.921	0.589	1.06989e-39	dHB Neuroepithelial cell1	PRIM2
ATAD5	7.85288e-44	0.807612	0.905	0.563	1.52283e-39	dHB Neuroepithelial cell1	ATAD5
HELLS	1.02079e-41	0.834365	0.901	0.578	1.97952e-37	dHB Neuroepithelial cell1	HELLS
KNTC1	1.76058e-40	0.788765	0.69	0.298	3.41413e-36	dHB Neuroepithelial cell1	KNTC1
BRCA1	3.60176e-40	0.780764	0.714	0.308	6.98453e-36	dHB Neuroepithelial cell1	BRCA1
DDB2	5.70674e-40	0.771702	0.738	0.322	1.10665e-35	dHB Neuroepithelial cell1	DDB2
EXO1	1.35883e-39	0.530729	0.488	0.125	2.63504e-35	dHB Neuroepithelial cell1	EXO1
MELK	6.60125e-39	0.670237	0.683	0.253	1.28012e-34	dHB Neuroepithelial cell1	MELK
MMS22L	1.95498e-38	0.805518	0.917	0.579	3.79109e-34	dHB Neuroepithelial cell1	MMS22L
FBLN7	4.02613e-38	0.552626	0.556	0.172	7.80747e-34	dHB Neuroepithelial cell1	FBLN7
BLM	2.30399e-37	0.676373	0.663	0.268	4.4679e-33	dHB Neuroepithelial cell1	BLM
CLSPN	2.3162e-37	0.676475	0.671	0.269	4.49158e-33	dHB Neuroepithelial cell1	CLSPN
FANCA	4.77366e-37	0.569747	0.524	0.159	9.25707e-33	dHB Neuroepithelial cell1	FANCA
WDHD1	2.20629e-36	0.723158	0.794	0.421	4.27844e-32	dHB Neuroepithelial cell1	WDHD1
E2F7	4.41776e-36	0.597323	0.583	0.204	8.56693e-32	dHB Neuroepithelial cell1	E2F7
FANCB	6.73554e-36	0.694832	0.69	0.294	1.30616e-31	dHB Neuroepithelial cell1	FANCB
GPC6	4.92892e-34	0.967801	0.841	0.53	9.55817e-30	dHB Neuroepithelial cell1	GPC6
RAD51AP1	5.07781e-34	0.587064	0.556	0.202	9.8469e-30	dHB Neuroepithelial cell1	RAD51AP1
RIMS2	7.65971e-34	0.898344	0.881	0.557	1.48537e-29	dHB Neuroepithelial cell1	RIMS2
SYNE2	7.80163e-34	0.633823	0.968	0.79	1.51289e-29	dHB Neuroepithelial cell1	SYNE2
RAD18	7.90384e-33	0.615798	0.722	0.342	1.53271e-28	dHB Neuroepithelial cell1	RAD18
C21orf58	2.77025e-32	0.604675	0.829	0.432	5.37206e-28	dHB Neuroepithelial cell1	C21orf58
MIR924HG	3.26249e-32	0.854165	0.937	0.714	6.32662e-28	dHB Neuroepithelial cell1	MIR924HG
RANBP17	5.50174e-32	0.706723	0.933	0.705	1.0669e-27	dHB Neuroepithelial cell1	RANBP17
SLC35F3	1.84084e-30	0.705262	0.52	0.189	3.56976e-26	dHB Neuroepithelial cell1	SLC35F3
MIR34AHG	2.9852e-30	0.498589	0.433	0.125	5.78889e-26	dHB Neuroepithelial cell1	MIR34AHG
CHAF1A	3.36189e-30	0.609496	0.639	0.292	6.51938e-26	dHB Neuroepithelial cell1	CHAF1A
ZGRF1	4.72269e-29	0.584758	0.623	0.284	9.15824e-25	dHB Neuroepithelial cell1	ZGRF1
XRCC2	1.5707e-28	0.58813	0.603	0.265	3.0459e-24	dHB Neuroepithelial cell1	XRCC2
RTKN2	1.73851e-28	0.47529	0.706	0.297	3.37131e-24	dHB Neuroepithelial cell1	RTKN2
VRK1	3.28713e-28	0.608253	0.738	0.4	6.3744e-24	dHB Neuroepithelial cell1	VRK1
FANCD2	1.46932e-27	0.502036	0.607	0.265	2.8493e-23	dHB Neuroepithelial cell1	FANCD2
FAM111B	6.14831e-27	0.360998	0.286	0.059	1.19228e-22	dHB Neuroepithelial cell1	FAM111B
MASTL	1.08187e-26	0.456326	0.472	0.167	2.09797e-22	dHB Neuroepithelial cell1	MASTL
LIG1	1.19133e-26	0.454606	0.456	0.16	2.31023e-22	dHB Neuroepithelial cell1	LIG1
CENPP	2.28746e-26	0.666369	0.73	0.389	4.43585e-22	dHB Neuroepithelial cell1	CENPP
SPC25	4.37661e-26	0.481748	0.556	0.222	8.48712e-22	dHB Neuroepithelial cell1	SPC25
PTCHD4	7.08126e-26	0.940277	0.639	0.328	1.3732e-21	dHB Neuroepithelial cell1	PTCHD4
POLA2	8.10444e-26	0.402675	0.452	0.154	1.57161e-21	dHB Neuroepithelial cell1	POLA2
AL353138.1	9.4502e-26	0.785912	0.706	0.367	1.83258e-21	dHB Neuroepithelial cell1	AL353138.1
RAD54L	3.1992e-25	0.33703	0.345	0.093	6.20389e-21	dHB Neuroepithelial cell1	RAD54L
WDR76	8.30456e-25	0.370314	0.341	0.094	1.61042e-20	dHB Neuroepithelial cell1	WDR76
NCAPG2	1.31054e-24	0.53424	0.639	0.309	2.54139e-20	dHB Neuroepithelial cell1	NCAPG2
GINS1	2.00763e-24	0.495064	0.579	0.265	3.89319e-20	dHB Neuroepithelial cell1	GINS1
MCM10	2.24993e-24	0.491399	0.448	0.167	4.36307e-20	dHB Neuroepithelial cell1	MCM10
FUS	4.25278e-24	0.522466	0.964	0.877	8.247e-20	dHB Neuroepithelial cell1	FUS
FUT9	1.05784e-23	0.461332	0.409	0.139	2.05135e-19	dHB Neuroepithelial cell1	FUT9
PRKDC	1.64927e-23	0.520184	0.956	0.869	3.19826e-19	dHB Neuroepithelial cell1	PRKDC
SKA3	3.28349e-23	0.413921	0.452	0.168	6.36734e-19	dHB Neuroepithelial cell1	SKA3
ATRNL1	5.81407e-23	0.574491	0.698	0.394	1.12747e-18	dHB Neuroepithelial cell1	ATRNL1
DNA2	2.18507e-22	0.468796	0.583	0.267	4.23729e-18	dHB Neuroepithelial cell1	DNA2
CDC45	9.17126e-22	0.311047	0.306	0.083	1.77849e-17	dHB Neuroepithelial cell1	CDC45
RIF1	1.51422e-21	0.468294	0.889	0.654	2.93638e-17	dHB Neuroepithelial cell1	RIF1
ORC6	1.72304e-21	0.470014	0.599	0.3	3.34132e-17	dHB Neuroepithelial cell1	ORC6
ZNF704	2.25781e-21	0.573155	0.798	0.552	4.37834e-17	dHB Neuroepithelial cell1	ZNF704
DLEU2	2.55836e-21	0.494705	0.853	0.536	4.96117e-17	dHB Neuroepithelial cell1	DLEU2
ITGB3BP	2.88779e-21	0.506961	0.762	0.5	5.6e-17	dHB Neuroepithelial cell1	ITGB3BP
DSN1	3.49733e-21	0.366898	0.433	0.167	6.78202e-17	dHB Neuroepithelial cell1	DSN1
LINC02301	4.43638e-21	0.629843	0.627	0.346	8.60303e-17	dHB Neuroepithelial cell1	LINC02301
SRSF2	4.84119e-21	0.555051	0.841	0.64	9.38804e-17	dHB Neuroepithelial cell1	SRSF2
NSD2	5.30089e-21	0.52696	0.933	0.777	1.02795e-16	dHB Neuroepithelial cell1	NSD2
SLF1	8.50297e-21	0.445699	0.659	0.354	1.6489e-16	dHB Neuroepithelial cell1	SLF1
DAB1	9.69573e-21	0.654767	0.734	0.453	1.8802e-16	dHB Neuroepithelial cell1	DAB1
DNAJC9	1.7827e-20	0.46227	0.591	0.304	3.45701e-16	dHB Neuroepithelial cell1	DNAJC9
POLE2	2.16974e-20	0.494993	0.619	0.328	4.20755e-16	dHB Neuroepithelial cell1	POLE2
TICRR	4.51242e-20	0.334426	0.389	0.137	8.75049e-16	dHB Neuroepithelial cell1	TICRR
Z94721.1	6.82258e-20	0.437906	0.524	0.238	1.32303e-15	dHB Neuroepithelial cell1	Z94721.1
PHACTR1	7.14308e-20	0.65852	0.73	0.46	1.38519e-15	dHB Neuroepithelial cell1	PHACTR1
MYBL2	9.61594e-20	0.295943	0.298	0.087	1.86472e-15	dHB Neuroepithelial cell1	MYBL2
BARD1	1.06759e-19	0.529668	0.687	0.414	2.07028e-15	dHB Neuroepithelial cell1	BARD1
EZH2	2.60923e-19	0.573011	0.802	0.632	5.05981e-15	dHB Neuroepithelial cell1	EZH2
KNOP1	3.28797e-19	0.470975	0.881	0.711	6.37603e-15	dHB Neuroepithelial cell1	KNOP1
ASF1B	3.36298e-19	0.332151	0.282	0.081	6.52149e-15	dHB Neuroepithelial cell1	ASF1B
CDC6	4.25105e-19	0.317004	0.286	0.083	8.24364e-15	dHB Neuroepithelial cell1	CDC6
CSMD2	1.25108e-18	0.523227	0.563	0.3	2.42609e-14	dHB Neuroepithelial cell1	CSMD2
MCM8	1.41362e-18	0.384203	0.452	0.195	2.74129e-14	dHB Neuroepithelial cell1	MCM8
BRCA2	1.70163e-18	0.450029	0.552	0.275	3.2998e-14	dHB Neuroepithelial cell1	BRCA2
HES4	2.8608e-18	0.480434	0.627	0.344	5.54766e-14	dHB Neuroepithelial cell1	HES4
ZNF730	3.81424e-18	0.524794	0.806	0.593	7.39658e-14	dHB Neuroepithelial cell1	ZNF730
NDUFAF6	4.04351e-18	0.430333	0.567	0.299	7.84117e-14	dHB Neuroepithelial cell1	NDUFAF6
FAF1	4.16708e-18	0.476107	0.905	0.727	8.08081e-14	dHB Neuroepithelial cell1	FAF1
SMC4	8.5403e-18	0.464668	0.806	0.534	1.65614e-13	dHB Neuroepithelial cell1	SMC4
NCAPG	1.52761e-17	0.369067	0.603	0.301	2.96233e-13	dHB Neuroepithelial cell1	NCAPG
DSCC1	1.55306e-17	0.358899	0.357	0.136	3.0117e-13	dHB Neuroepithelial cell1	DSCC1
NASP	3.16462e-17	0.438882	0.952	0.837	6.13682e-13	dHB Neuroepithelial cell1	NASP
PCLAF	3.72143e-17	0.501756	0.615	0.369	7.21659e-13	dHB Neuroepithelial cell1	PCLAF
FOXM1	4.56863e-17	0.299741	0.381	0.147	8.8595e-13	dHB Neuroepithelial cell1	FOXM1
STXBP6	4.76132e-17	0.322108	0.337	0.12	9.23315e-13	dHB Neuroepithelial cell1	STXBP6
CENPU	5.14161e-17	0.377599	0.508	0.252	9.97061e-13	dHB Neuroepithelial cell1	CENPU
ZNF367	5.77421e-17	0.335813	0.298	0.099	1.11974e-12	dHB Neuroepithelial cell1	ZNF367
CEP152	6.14621e-17	0.378597	0.56	0.294	1.19187e-12	dHB Neuroepithelial cell1	CEP152
AC093866.1	7.284e-17	0.645676	0.365	0.148	1.41251e-12	dHB Neuroepithelial cell1	AC093866.1
KIF15	9.52701e-17	0.381084	0.595	0.307	1.84748e-12	dHB Neuroepithelial cell1	KIF15
PRIM1	1.13815e-16	0.403575	0.472	0.235	2.20709e-12	dHB Neuroepithelial cell1	PRIM1
DEK	1.36395e-16	0.518272	0.873	0.757	2.64497e-12	dHB Neuroepithelial cell1	DEK
MYO19	1.87654e-16	0.428446	0.579	0.322	3.63898e-12	dHB Neuroepithelial cell1	MYO19
CASP8AP2	2.61213e-16	0.455427	0.635	0.389	5.06544e-12	dHB Neuroepithelial cell1	CASP8AP2
FBXO5	2.72635e-16	0.362538	0.472	0.221	5.28694e-12	dHB Neuroepithelial cell1	FBXO5
MND1	4.64727e-16	0.376682	0.48	0.231	9.01199e-12	dHB Neuroepithelial cell1	MND1
COL9A1	6.46949e-16	0.290515	0.294	0.101	1.25456e-11	dHB Neuroepithelial cell1	COL9A1
HIST1H1C	7.54006e-16	0.546282	0.484	0.255	1.46217e-11	dHB Neuroepithelial cell1	HIST1H1C
SYT10	1.01649e-15	0.265999	0.187	0.043	1.97117e-11	dHB Neuroepithelial cell1	SYT10
USP37	1.04446e-15	0.416967	0.667	0.417	2.02543e-11	dHB Neuroepithelial cell1	USP37
TEX15	1.16062e-15	0.36428	0.353	0.142	2.25067e-11	dHB Neuroepithelial cell1	TEX15
POLD3	1.17059e-15	0.360515	0.492	0.25	2.27002e-11	dHB Neuroepithelial cell1	POLD3
ASCC3	1.47979e-15	0.673083	0.889	0.757	2.86961e-11	dHB Neuroepithelial cell1	ASCC3
MCM4	1.79075e-15	0.368124	0.46	0.228	3.47262e-11	dHB Neuroepithelial cell1	MCM4
DNMT1	2.27922e-15	0.419546	0.647	0.394	4.41987e-11	dHB Neuroepithelial cell1	DNMT1
RTTN	3.09639e-15	0.411901	0.647	0.385	6.00452e-11	dHB Neuroepithelial cell1	RTTN
GPD2	3.17764e-15	0.402527	0.437	0.208	6.16207e-11	dHB Neuroepithelial cell1	GPD2
TRAF3IP2-AS1	4.19923e-15	0.47914	0.647	0.399	8.14314e-11	dHB Neuroepithelial cell1	TRAF3IP2-AS1
GLRA2	5.78523e-15	0.305207	0.31	0.116	1.12187e-10	dHB Neuroepithelial cell1	GLRA2
DGCR8	8.80883e-15	0.387215	0.512	0.282	1.70821e-10	dHB Neuroepithelial cell1	DGCR8
SRSF10	8.83083e-15	0.453868	0.821	0.66	1.71247e-10	dHB Neuroepithelial cell1	SRSF10
KIF11	9.27457e-15	0.3368	0.544	0.281	1.79853e-10	dHB Neuroepithelial cell1	KIF11
RRM1	9.33291e-15	0.369378	0.544	0.3	1.80984e-10	dHB Neuroepithelial cell1	RRM1
BCL2	1.34148e-14	0.529736	0.579	0.34	2.6014e-10	dHB Neuroepithelial cell1	BCL2
MIS18BP1	2.22549e-14	0.326972	0.829	0.573	4.31568e-10	dHB Neuroepithelial cell1	MIS18BP1
CDCA4	2.64168e-14	0.295175	0.405	0.183	5.12275e-10	dHB Neuroepithelial cell1	CDCA4
SDK1	2.69532e-14	0.451569	0.821	0.6	5.22676e-10	dHB Neuroepithelial cell1	SDK1
NEMP1	3.06706e-14	0.430348	0.56	0.334	5.94764e-10	dHB Neuroepithelial cell1	NEMP1
SHISA6	3.37233e-14	0.290515	0.258	0.087	6.53963e-10	dHB Neuroepithelial cell1	SHISA6
RFC4	4.16574e-14	0.320375	0.444	0.22	8.07821e-10	dHB Neuroepithelial cell1	RFC4
DPYSL5	6.45438e-14	0.358295	0.54	0.299	1.25163e-09	dHB Neuroepithelial cell1	DPYSL5
TYMS	6.70992e-14	0.341425	0.528	0.289	1.30119e-09	dHB Neuroepithelial cell1	TYMS
USP1	6.90355e-14	0.305456	0.504	0.261	1.33874e-09	dHB Neuroepithelial cell1	USP1
ESCO2	8.31713e-14	0.277214	0.317	0.126	1.61286e-09	dHB Neuroepithelial cell1	ESCO2
CCDC150	8.59123e-14	0.370671	0.603	0.352	1.66601e-09	dHB Neuroepithelial cell1	CCDC150
WWOX	8.90738e-14	0.410428	0.992	0.888	1.72732e-09	dHB Neuroepithelial cell1	WWOX
IPO9	8.98548e-14	0.407314	0.79	0.613	1.74246e-09	dHB Neuroepithelial cell1	IPO9
FAM155A	1.28043e-13	0.60824	0.56	0.315	2.48301e-09	dHB Neuroepithelial cell1	FAM155A
AP001347.1	1.32429e-13	0.371448	0.909	0.758	2.56806e-09	dHB Neuroepithelial cell1	AP001347.1
CHEK1	1.45685e-13	0.375469	0.579	0.344	2.82512e-09	dHB Neuroepithelial cell1	CHEK1
CTDSPL2	1.95723e-13	0.394378	0.762	0.558	3.79546e-09	dHB Neuroepithelial cell1	CTDSPL2
DGKH	2.18696e-13	0.425787	0.667	0.43	4.24096e-09	dHB Neuroepithelial cell1	DGKH
MSH2	2.99638e-13	0.413625	0.782	0.584	5.81057e-09	dHB Neuroepithelial cell1	MSH2
ZNF519	3.08462e-13	0.336274	0.718	0.459	5.98169e-09	dHB Neuroepithelial cell1	ZNF519
TJP2	3.86573e-13	0.302011	0.345	0.152	7.49642e-09	dHB Neuroepithelial cell1	TJP2
CLN6	5.77145e-13	0.296252	0.397	0.191	1.1192e-08	dHB Neuroepithelial cell1	CLN6
SORCS1	7.69897e-13	0.3667	0.504	0.275	1.49298e-08	dHB Neuroepithelial cell1	SORCS1
SPIDR	1.12146e-12	0.451963	0.873	0.726	2.17474e-08	dHB Neuroepithelial cell1	SPIDR
BRI3BP	1.5311e-12	0.259164	0.25	0.092	2.96911e-08	dHB Neuroepithelial cell1	BRI3BP
TOP3A	1.70018e-12	0.313229	0.452	0.241	3.29699e-08	dHB Neuroepithelial cell1	TOP3A
CENPI	1.86297e-12	0.304085	0.44	0.221	3.61267e-08	dHB Neuroepithelial cell1	CENPI
CIT	2.05645e-12	0.297908	0.663	0.388	3.98787e-08	dHB Neuroepithelial cell1	CIT
TMPO	2.06483e-12	0.345537	0.837	0.645	4.00412e-08	dHB Neuroepithelial cell1	TMPO
SMC1A	2.13637e-12	0.377725	0.623	0.403	4.14284e-08	dHB Neuroepithelial cell1	SMC1A
RBL1	2.46916e-12	0.378063	0.587	0.373	4.78819e-08	dHB Neuroepithelial cell1	RBL1
CSE1L	3.46655e-12	0.333516	0.718	0.493	6.72234e-08	dHB Neuroepithelial cell1	CSE1L
TFDP1	3.90075e-12	0.333884	0.448	0.245	7.56433e-08	dHB Neuroepithelial cell1	TFDP1
ZNF331	3.92038e-12	0.286014	0.468	0.252	7.6024e-08	dHB Neuroepithelial cell1	ZNF331
XRCC5	4.46096e-12	0.350599	0.948	0.859	8.65068e-08	dHB Neuroepithelial cell1	XRCC5
LYPD6	4.98287e-12	0.300916	0.306	0.13	9.66279e-08	dHB Neuroepithelial cell1	LYPD6
CENPJ	7.47082e-12	0.336473	0.512	0.3	1.44874e-07	dHB Neuroepithelial cell1	CENPJ
HIST1H1E	8.97201e-12	0.312587	0.302	0.132	1.73985e-07	dHB Neuroepithelial cell1	HIST1H1E
WRN	9.21429e-12	0.370686	0.857	0.735	1.78683e-07	dHB Neuroepithelial cell1	WRN
PURPL	1.04372e-11	0.525355	0.901	0.819	2.02399e-07	dHB Neuroepithelial cell1	PURPL
HIST1H1D	1.09759e-11	0.396737	0.512	0.309	2.12844e-07	dHB Neuroepithelial cell1	HIST1H1D
DHFR	1.17836e-11	0.36516	0.536	0.322	2.28508e-07	dHB Neuroepithelial cell1	DHFR
DDX11	1.34146e-11	0.29404	0.433	0.23	2.60135e-07	dHB Neuroepithelial cell1	DDX11
SLC25A40	1.35675e-11	0.282999	0.369	0.179	2.631e-07	dHB Neuroepithelial cell1	SLC25A40
PIEZO2	1.42961e-11	0.338047	0.54	0.319	2.77231e-07	dHB Neuroepithelial cell1	PIEZO2
GINS4	1.46791e-11	0.278514	0.365	0.174	2.84656e-07	dHB Neuroepithelial cell1	GINS4
C1orf112	1.92873e-11	0.284628	0.425	0.219	3.7402e-07	dHB Neuroepithelial cell1	C1orf112
NETO2	2.5464e-11	0.355722	0.599	0.394	4.93799e-07	dHB Neuroepithelial cell1	NETO2
AL390800.1	2.78153e-11	0.27835	0.317	0.142	5.39394e-07	dHB Neuroepithelial cell1	AL390800.1
GEN1	2.96959e-11	0.270796	0.56	0.327	5.75862e-07	dHB Neuroepithelial cell1	GEN1
CHAF1B	4.43779e-11	0.251409	0.226	0.084	8.60576e-07	dHB Neuroepithelial cell1	CHAF1B
GMDS	4.71494e-11	0.310395	0.544	0.328	9.14321e-07	dHB Neuroepithelial cell1	GMDS
TUBGCP3	5.29018e-11	0.334966	0.52	0.325	1.02587e-06	dHB Neuroepithelial cell1	TUBGCP3
NEIL3	5.32112e-11	0.260447	0.385	0.188	1.03187e-06	dHB Neuroepithelial cell1	NEIL3
HPRT1	5.91727e-11	0.370792	0.675	0.467	1.14748e-06	dHB Neuroepithelial cell1	HPRT1
NXPH2	6.39489e-11	0.308884	0.341	0.162	1.2401e-06	dHB Neuroepithelial cell1	NXPH2
SMCHD1	6.53562e-11	0.335797	0.833	0.654	1.26739e-06	dHB Neuroepithelial cell1	SMCHD1
RBBP8	6.63551e-11	0.295391	0.524	0.305	1.28676e-06	dHB Neuroepithelial cell1	RBBP8
RNF168	1.05293e-10	0.342597	0.528	0.324	2.04183e-06	dHB Neuroepithelial cell1	RNF168
ALK	1.14983e-10	0.378	0.357	0.179	2.22976e-06	dHB Neuroepithelial cell1	ALK
ZNF724	1.24445e-10	0.256674	0.353	0.174	2.41324e-06	dHB Neuroepithelial cell1	ZNF724
CEP78	1.77118e-10	0.336145	0.651	0.445	3.43468e-06	dHB Neuroepithelial cell1	CEP78
PPM1D	2.56301e-10	0.326536	0.433	0.244	4.97019e-06	dHB Neuroepithelial cell1	PPM1D
TNFAIP8	3.08475e-10	0.316185	0.508	0.308	5.98195e-06	dHB Neuroepithelial cell1	TNFAIP8
CDC25C	3.95821e-10	0.272813	0.421	0.218	7.67577e-06	dHB Neuroepithelial cell1	CDC25C
NKAIN3	7.0321e-10	0.322052	0.48	0.274	1.36367e-05	dHB Neuroepithelial cell1	NKAIN3
NCAPD3	7.06489e-10	0.28156	0.464	0.271	1.37002e-05	dHB Neuroepithelial cell1	NCAPD3
PDE8A	7.27133e-10	0.310042	0.476	0.287	1.41006e-05	dHB Neuroepithelial cell1	PDE8A
S100PBP	7.81468e-10	0.338248	0.587	0.407	1.51542e-05	dHB Neuroepithelial cell1	S100PBP
TNFRSF10B	1.01377e-09	0.403055	0.544	0.368	1.96591e-05	dHB Neuroepithelial cell1	TNFRSF10B
NUSAP1	1.10061e-09	0.282151	0.667	0.432	2.1343e-05	dHB Neuroepithelial cell1	NUSAP1
CTPS1	1.2039e-09	0.261667	0.409	0.225	2.33461e-05	dHB Neuroepithelial cell1	CTPS1
ABHD3	1.21321e-09	0.28777	0.29	0.135	2.35265e-05	dHB Neuroepithelial cell1	ABHD3
ALMS1	1.22435e-09	0.343411	0.782	0.622	2.37426e-05	dHB Neuroepithelial cell1	ALMS1
SLC8A1	1.44447e-09	0.351749	0.23	0.093	2.80112e-05	dHB Neuroepithelial cell1	SLC8A1
CEP128	1.47794e-09	0.327052	0.647	0.432	2.86601e-05	dHB Neuroepithelial cell1	CEP128
LSAMP	1.93351e-09	0.277394	0.988	0.913	3.74945e-05	dHB Neuroepithelial cell1	LSAMP
MGME1	1.98986e-09	0.315059	0.508	0.326	3.85874e-05	dHB Neuroepithelial cell1	MGME1
ZRANB3	2.19278e-09	0.341424	0.853	0.746	4.25223e-05	dHB Neuroepithelial cell1	ZRANB3
FAT3	2.21489e-09	0.384174	0.782	0.623	4.29511e-05	dHB Neuroepithelial cell1	FAT3
ZNF718	2.25613e-09	0.370907	0.675	0.521	4.37508e-05	dHB Neuroepithelial cell1	ZNF718
FBXO22	2.28254e-09	0.3866	0.603	0.438	4.42631e-05	dHB Neuroepithelial cell1	FBXO22
ASAP2	2.36505e-09	0.318546	0.734	0.548	4.58631e-05	dHB Neuroepithelial cell1	ASAP2
RBBP4	2.37781e-09	0.284075	0.798	0.626	4.61104e-05	dHB Neuroepithelial cell1	RBBP4
MAMDC2	2.58919e-09	0.311596	0.333	0.171	5.02095e-05	dHB Neuroepithelial cell1	MAMDC2
CDKAL1	2.78884e-09	0.310382	0.925	0.796	5.40812e-05	dHB Neuroepithelial cell1	CDKAL1
NHLRC3	2.86106e-09	0.349144	0.508	0.337	5.54816e-05	dHB Neuroepithelial cell1	NHLRC3
NUP155	4.62465e-09	0.279016	0.417	0.243	8.96812e-05	dHB Neuroepithelial cell1	NUP155
CNTN4	6.8566e-09	0.328004	0.286	0.137	0.000132963	dHB Neuroepithelial cell1	CNTN4
UBA2	7.17263e-09	0.327065	0.77	0.617	0.000139092	dHB Neuroepithelial cell1	UBA2
SLC20A1	7.47253e-09	0.258776	0.401	0.233	0.000144907	dHB Neuroepithelial cell1	SLC20A1
PCNA	7.66758e-09	0.258088	0.401	0.23	0.00014869	dHB Neuroepithelial cell1	PCNA
SPATA5	9.73865e-09	0.290151	0.75	0.561	0.000188852	dHB Neuroepithelial cell1	SPATA5
NFATC2IP	1.04159e-08	0.251751	0.528	0.338	0.000201985	dHB Neuroepithelial cell1	NFATC2IP
SUPT16H	1.06967e-08	0.334336	0.714	0.54	0.00020743	dHB Neuroepithelial cell1	SUPT16H
CDC7	1.11653e-08	0.293516	0.623	0.435	0.000216517	dHB Neuroepithelial cell1	CDC7
NUP160	1.23602e-08	0.339501	0.643	0.485	0.000239688	dHB Neuroepithelial cell1	NUP160
SMC5	1.36337e-08	0.288699	0.746	0.573	0.000264384	dHB Neuroepithelial cell1	SMC5
MTHFD1L	1.4965e-08	0.318094	0.651	0.466	0.000290202	dHB Neuroepithelial cell1	MTHFD1L
STAG2	1.54946e-08	0.308343	0.925	0.817	0.000300472	dHB Neuroepithelial cell1	STAG2
MYLK	1.62401e-08	0.269414	0.472	0.293	0.000314928	dHB Neuroepithelial cell1	MYLK
MDC1	1.82129e-08	0.272318	0.444	0.269	0.000353184	dHB Neuroepithelial cell1	MDC1
AL591519.1	1.95826e-08	0.363556	0.317	0.17	0.000379747	dHB Neuroepithelial cell1	AL591519.1
NUP58	3.27792e-08	0.274496	0.702	0.532	0.000635654	dHB Neuroepithelial cell1	NUP58
CCDC14	3.67902e-08	0.291074	0.845	0.711	0.000713435	dHB Neuroepithelial cell1	CCDC14
CACNA1C	4.09227e-08	0.327267	0.448	0.283	0.000793573	dHB Neuroepithelial cell1	CACNA1C
EPB41	4.32647e-08	0.329244	0.782	0.66	0.000838988	dHB Neuroepithelial cell1	EPB41
RFC1	4.86982e-08	0.280562	0.587	0.427	0.000944356	dHB Neuroepithelial cell1	RFC1
AC099499.1	4.97688e-08	0.276709	0.869	0.709	0.000965116	dHB Neuroepithelial cell1	AC099499.1
DPP10	5.28773e-08	0.25784	0.615	0.415	0.0010254	dHB Neuroepithelial cell1	DPP10
CEP192	5.46278e-08	0.262895	0.758	0.574	0.00105934	dHB Neuroepithelial cell1	CEP192
CDK5RAP2	5.8122e-08	0.264476	0.667	0.506	0.0011271	dHB Neuroepithelial cell1	CDK5RAP2
UBL7-AS1	6.1291e-08	0.270594	0.524	0.351	0.00118856	dHB Neuroepithelial cell1	UBL7-AS1
CALN1	6.29135e-08	0.251383	0.333	0.181	0.00122002	dHB Neuroepithelial cell1	CALN1
FRMD4B	6.38829e-08	0.299389	0.429	0.263	0.00123882	dHB Neuroepithelial cell1	FRMD4B
RAD51B	6.595e-08	0.317041	0.929	0.858	0.0012789	dHB Neuroepithelial cell1	RAD51B
PDS5B	7.19794e-08	0.306803	0.817	0.688	0.00139582	dHB Neuroepithelial cell1	PDS5B
AHI1	7.75452e-08	0.32762	0.79	0.643	0.00150376	dHB Neuroepithelial cell1	AHI1
TBC1D1	8.10179e-08	0.250885	0.536	0.36	0.0015711	dHB Neuroepithelial cell1	TBC1D1
NAA16	8.20493e-08	0.266949	0.655	0.481	0.0015911	dHB Neuroepithelial cell1	NAA16
TMEM132D	9.33686e-08	0.289229	0.425	0.254	0.0018106	dHB Neuroepithelial cell1	TMEM132D
SESTD1	1.28229e-07	0.274596	0.579	0.413	0.00248662	dHB Neuroepithelial cell1	SESTD1
LAMA1	1.32116e-07	0.285321	0.75	0.608	0.002562	dHB Neuroepithelial cell1	LAMA1
MTBP	1.4101e-07	0.271814	0.492	0.326	0.00273447	dHB Neuroepithelial cell1	MTBP
IKBIP	1.58377e-07	0.295055	0.595	0.434	0.00307124	dHB Neuroepithelial cell1	IKBIP
HNRNPD	1.71828e-07	0.28943	0.917	0.833	0.00333209	dHB Neuroepithelial cell1	HNRNPD
IPO7	1.94167e-07	0.302216	0.587	0.439	0.00376529	dHB Neuroepithelial cell1	IPO7
SIMC1	2.05899e-07	0.339355	0.623	0.494	0.00399279	dHB Neuroepithelial cell1	SIMC1
GJC1	2.10375e-07	0.265336	0.575	0.416	0.00407959	dHB Neuroepithelial cell1	GJC1
FAM189A1	2.15349e-07	0.337862	0.571	0.406	0.00417606	dHB Neuroepithelial cell1	FAM189A1
SIVA1	2.24006e-07	0.260283	0.488	0.328	0.00434393	dHB Neuroepithelial cell1	SIVA1
SCMH1	2.54303e-07	0.2731	0.841	0.716	0.00493144	dHB Neuroepithelial cell1	SCMH1
C11orf80	2.72468e-07	0.291501	0.603	0.443	0.00528369	dHB Neuroepithelial cell1	C11orf80
KCNB2	2.78734e-07	0.300999	0.202	0.092	0.0054052	dHB Neuroepithelial cell1	KCNB2
ZNF782	3.09194e-07	0.260501	0.488	0.33	0.00599589	dHB Neuroepithelial cell1	ZNF782
KLHL23	3.62974e-07	0.2614	0.778	0.662	0.00703879	dHB Neuroepithelial cell1	KLHL23
LINC02641	3.74099e-07	0.252453	0.353	0.206	0.00725454	dHB Neuroepithelial cell1	LINC02641
MCM3	3.99539e-07	0.279776	0.44	0.295	0.00774787	dHB Neuroepithelial cell1	MCM3
THOC1	4.19978e-07	0.277749	0.639	0.491	0.00814421	dHB Neuroepithelial cell1	THOC1
ARL6IP6	4.21122e-07	0.267981	0.595	0.435	0.0081664	dHB Neuroepithelial cell1	ARL6IP6
MTAP	4.3268e-07	0.319469	0.714	0.549	0.00839053	dHB Neuroepithelial cell1	MTAP
ARGLU1	4.575e-07	0.253457	0.968	0.905	0.00887184	dHB Neuroepithelial cell1	ARGLU1
MED12L	4.61859e-07	0.288498	0.599	0.435	0.00895637	dHB Neuroepithelial cell1	MED12L
RFWD3	4.65169e-07	0.262447	0.448	0.29	0.00902055	dHB Neuroepithelial cell1	RFWD3
CEP162	4.79259e-07	0.260831	0.603	0.445	0.00929378	dHB Neuroepithelial cell1	CEP162
ARHGAP6	5.12579e-07	0.301568	0.532	0.352	0.00993992	dHB Neuroepithelial cell1	ARHGAP6
CDK14	5.64885e-07	0.287783	0.877	0.735	0.0109543	dHB Neuroepithelial cell1	CDK14
AL365295.1	8.3787e-07	0.293864	0.607	0.446	0.016248	dHB Neuroepithelial cell1	AL365295.1
SRRM1	8.73411e-07	0.271273	0.766	0.648	0.0169372	dHB Neuroepithelial cell1	SRRM1
ILF3	9.86469e-07	0.267724	0.802	0.677	0.0191296	dHB Neuroepithelial cell1	ILF3
NELL2	1.12329e-06	0.326306	0.552	0.414	0.0217829	dHB Neuroepithelial cell1	NELL2
FANCC	1.22236e-06	0.254522	0.679	0.517	0.023704	dHB Neuroepithelial cell1	FANCC
ZNF83	1.33154e-06	0.257945	0.579	0.419	0.0258213	dHB Neuroepithelial cell1	ZNF83
MPHOSPH9	1.76861e-06	0.265778	0.683	0.524	0.0342969	dHB Neuroepithelial cell1	MPHOSPH9
DUT	1.89469e-06	0.273739	0.421	0.28	0.0367418	dHB Neuroepithelial cell1	DUT
SMC3	1.97879e-06	0.250196	0.754	0.604	0.0383727	dHB Neuroepithelial cell1	SMC3
ST3GAL3	2.10942e-06	0.2662	0.659	0.492	0.0409059	dHB Neuroepithelial cell1	ST3GAL3
GPC3	2.18712e-06	0.328933	0.651	0.519	0.0424126	dHB Neuroepithelial cell1	GPC3
TTLL7	2.80803e-06	0.261921	0.54	0.396	0.0544533	dHB Neuroepithelial cell1	TTLL7
NSD3	2.98526e-06	0.282576	0.833	0.766	0.0578902	dHB Neuroepithelial cell1	NSD3
SESN1	3.10041e-06	0.289651	0.413	0.279	0.0601232	dHB Neuroepithelial cell1	SESN1
TRPM7	3.49894e-06	0.261657	0.722	0.589	0.0678515	dHB Neuroepithelial cell1	TRPM7
SF3B3	3.55787e-06	0.256253	0.571	0.438	0.0689942	dHB Neuroepithelial cell1	SF3B3
MDGA2	4.26603e-06	0.354406	0.321	0.197	0.0827269	dHB Neuroepithelial cell1	MDGA2
SRRM2	4.70087e-06	0.259637	0.913	0.859	0.0911594	dHB Neuroepithelial cell1	SRRM2
CADM2	5.04393e-06	0.298288	0.841	0.72	0.0978119	dHB Neuroepithelial cell1	CADM2
FGF12	6.19495e-06	0.266674	0.401	0.27	0.120133	dHB Neuroepithelial cell1	FGF12
CBX5	6.91454e-06	0.319988	0.782	0.705	0.134087	dHB Neuroepithelial cell1	CBX5
COL2A1	7.24641e-06	0.260368	0.488	0.346	0.140522	dHB Neuroepithelial cell1	COL2A1
AC019068.1	7.48352e-06	0.319659	0.524	0.382	0.14512	dHB Neuroepithelial cell1	AC019068.1
NCAM1	9.85357e-06	0.257879	0.726	0.59	0.19108	dHB Neuroepithelial cell1	NCAM1
CEP57	1.0322e-05	0.256379	0.75	0.635	0.200164	dHB Neuroepithelial cell1	CEP57
PCDH7	1.4082e-05	0.388191	0.524	0.401	0.273079	dHB Neuroepithelial cell1	PCDH7
ANKHD1	1.59819e-05	0.256084	0.813	0.732	0.309922	dHB Neuroepithelial cell1	ANKHD1
HMGA2	2.65286e-05	0.264719	0.948	0.876	0.514443	dHB Neuroepithelial cell1	HMGA2
HS6ST2	2.97659e-05	0.266022	0.607	0.458	0.57722	dHB Neuroepithelial cell1	HS6ST2
ADCY2	3.57575e-05	0.295853	0.623	0.497	0.69341	dHB Neuroepithelial cell1	ADCY2
FRMD5	6.68504e-05	0.332797	0.583	0.454	1	dHB Neuroepithelial cell1	FRMD5
STAG1	7.78333e-05	0.277749	0.853	0.756	1	dHB Neuroepithelial cell1	STAG1
PTN	9.13739e-05	0.33752	0.841	0.764	1	dHB Neuroepithelial cell1	PTN
CSNK1G1	0.000305743	0.250955	0.552	0.461	1	dHB Neuroepithelial cell1	CSNK1G1
KAZN	0.000518459	0.251279	0.873	0.811	1	dHB Neuroepithelial cell1	KAZN
ANKS1B	4.79339e-62	1.58705	0.954	0.641	9.29534e-58	dHB Neuroepithelial cell2	ANKS1B
LRRC7	4.91386e-56	1.59174	0.898	0.432	9.52896e-52	dHB Neuroepithelial cell2	LRRC7
AC018563.1	1.26312e-41	1.06987	0.824	0.406	2.44944e-37	dHB Neuroepithelial cell2	AC018563.1
SYT1	2.33197e-40	0.951761	0.986	0.847	4.52215e-36	dHB Neuroepithelial cell2	SYT1
AC068489.1	9.03308e-35	0.819867	0.708	0.291	1.75169e-30	dHB Neuroepithelial cell2	AC068489.1
KIF26B	4.21494e-28	1.0521	0.583	0.263	8.17361e-24	dHB Neuroepithelial cell2	KIF26B
DGKG	4.60836e-28	0.79227	0.56	0.201	8.93653e-24	dHB Neuroepithelial cell2	DGKG
FUT8	9.09471e-28	0.814921	0.963	0.932	1.76365e-23	dHB Neuroepithelial cell2	FUT8
C6orf141	1.20276e-27	0.771306	0.602	0.254	2.3324e-23	dHB Neuroepithelial cell2	C6orf141
RFX4	2.30251e-27	0.792385	0.898	0.609	4.46503e-23	dHB Neuroepithelial cell2	RFX4
SSBP2	1.62706e-25	0.59002	0.995	0.932	3.15519e-21	dHB Neuroepithelial cell2	SSBP2
RNF220	6.70662e-25	0.700328	0.986	0.91	1.30055e-20	dHB Neuroepithelial cell2	RNF220
PIK3R3	4.68562e-24	0.783736	0.921	0.793	9.08635e-20	dHB Neuroepithelial cell2	PIK3R3
PARD3B	7.26815e-24	0.878532	0.926	0.778	1.40944e-19	dHB Neuroepithelial cell2	PARD3B
FHOD3	1.23931e-23	0.537313	0.991	0.966	2.40326e-19	dHB Neuroepithelial cell2	FHOD3
AUTS2	8.87576e-23	0.534064	1	0.989	1.72119e-18	dHB Neuroepithelial cell2	AUTS2
FIRRE	1.71152e-22	0.543873	1	0.963	3.31897e-18	dHB Neuroepithelial cell2	FIRRE
GREB1	5.04352e-21	0.656793	0.889	0.705	9.78039e-17	dHB Neuroepithelial cell2	GREB1
GREB1L	5.26273e-21	0.460169	1	0.994	1.02055e-16	dHB Neuroepithelial cell2	GREB1L
LINC02315	5.6233e-21	0.513952	0.991	0.952	1.09047e-16	dHB Neuroepithelial cell2	LINC02315
CASC15	6.16105e-21	0.508263	0.977	0.91	1.19475e-16	dHB Neuroepithelial cell2	CASC15
SNHG14	6.61969e-21	0.460428	1	0.977	1.28369e-16	dHB Neuroepithelial cell2	SNHG14
DANT2	5.96399e-20	0.526899	0.981	0.911	1.15654e-15	dHB Neuroepithelial cell2	DANT2
AC092691.1	6.39227e-20	0.75638	0.968	0.826	1.23959e-15	dHB Neuroepithelial cell2	AC092691.1
EPHA4	9.22679e-20	0.626293	0.991	0.932	1.78926e-15	dHB Neuroepithelial cell2	EPHA4
ATXN1	1.75674e-19	0.567453	0.588	0.296	3.40666e-15	dHB Neuroepithelial cell2	ATXN1
LINC01933	3.21645e-19	0.66171	0.495	0.209	6.23734e-15	dHB Neuroepithelial cell2	LINC01933
AFF3	1.02295e-18	0.683857	0.935	0.785	1.9837e-14	dHB Neuroepithelial cell2	AFF3
FTX	1.3566e-18	0.447502	1	0.978	2.63071e-14	dHB Neuroepithelial cell2	FTX
PAK3	1.56008e-18	0.775964	0.704	0.488	3.02531e-14	dHB Neuroepithelial cell2	PAK3
PPP1R9A	2.56619e-18	0.593748	0.903	0.765	4.97636e-14	dHB Neuroepithelial cell2	PPP1R9A
NLGN1	3.24727e-18	0.63607	0.94	0.865	6.2971e-14	dHB Neuroepithelial cell2	NLGN1
TANC2	7.71746e-18	0.679194	0.806	0.542	1.49657e-13	dHB Neuroepithelial cell2	TANC2
MTSS1	9.43804e-18	0.537741	0.602	0.319	1.83022e-13	dHB Neuroepithelial cell2	MTSS1
LINC01414	1.48949e-17	0.720216	0.912	0.782	2.88843e-13	dHB Neuroepithelial cell2	LINC01414
RNF130	1.84792e-17	0.468608	1	0.953	3.58348e-13	dHB Neuroepithelial cell2	RNF130
MRTFB	2.1496e-17	0.536373	0.94	0.821	4.16851e-13	dHB Neuroepithelial cell2	MRTFB
CADM1	2.03352e-16	0.554431	0.94	0.858	3.9434e-12	dHB Neuroepithelial cell2	CADM1
LINC01876	2.25649e-16	0.558079	0.935	0.856	4.37579e-12	dHB Neuroepithelial cell2	LINC01876
CDON	2.59275e-16	0.656938	0.958	0.863	5.02787e-12	dHB Neuroepithelial cell2	CDON
AC107294.2	6.26927e-16	0.485685	0.435	0.197	1.21574e-11	dHB Neuroepithelial cell2	AC107294.2
CNKSR3	6.84688e-16	0.584555	0.856	0.677	1.32775e-11	dHB Neuroepithelial cell2	CNKSR3
CTNND2	1.21596e-15	0.631922	0.88	0.759	2.35799e-11	dHB Neuroepithelial cell2	CTNND2
ZBTB7C	1.23177e-15	0.371523	0.435	0.184	2.38865e-11	dHB Neuroepithelial cell2	ZBTB7C
KCNQ1OT1	1.68757e-15	0.543232	0.898	0.753	3.27254e-11	dHB Neuroepithelial cell2	KCNQ1OT1
MBD5	1.83554e-15	0.394499	0.972	0.93	3.55949e-11	dHB Neuroepithelial cell2	MBD5
TMEM132B	2.20025e-15	0.595163	0.875	0.702	4.26673e-11	dHB Neuroepithelial cell2	TMEM132B
ITGB8	2.8613e-15	0.552364	0.694	0.449	5.54863e-11	dHB Neuroepithelial cell2	ITGB8
LINC01473	4.01532e-15	0.489465	0.958	0.863	7.78651e-11	dHB Neuroepithelial cell2	LINC01473
NBAS	4.88997e-15	0.511031	0.875	0.755	9.48264e-11	dHB Neuroepithelial cell2	NBAS
SRGAP3	7.83118e-15	0.491171	0.856	0.719	1.51862e-10	dHB Neuroepithelial cell2	SRGAP3
AC069437.1	1.87319e-14	0.295399	0.31	0.111	3.63249e-10	dHB Neuroepithelial cell2	AC069437.1
MOB3B	2.20812e-14	0.569319	0.843	0.749	4.28198e-10	dHB Neuroepithelial cell2	MOB3B
ELP4	2.86151e-14	0.656074	0.829	0.68	5.54905e-10	dHB Neuroepithelial cell2	ELP4
ITFG1	4.40544e-14	0.479792	0.898	0.753	8.54303e-10	dHB Neuroepithelial cell2	ITFG1
SBF2	5.9053e-14	0.480868	0.931	0.858	1.14516e-09	dHB Neuroepithelial cell2	SBF2
RASA2	6.89291e-14	0.50536	0.898	0.745	1.33667e-09	dHB Neuroepithelial cell2	RASA2
ZMYM2	8.48992e-14	0.364287	0.986	0.952	1.64637e-09	dHB Neuroepithelial cell2	ZMYM2
CCDC144NL-AS1	1.02192e-13	0.464003	0.991	0.966	1.98172e-09	dHB Neuroepithelial cell2	CCDC144NL-AS1
LINC01798	5.13241e-13	0.413283	0.352	0.15	9.95277e-09	dHB Neuroepithelial cell2	LINC01798
LSAMP1	5.68232e-13	0.897414	0.958	0.921	1.10192e-08	dHB Neuroepithelial cell2	LSAMP
CDK15	1.83031e-12	0.325549	0.245	0.084	3.54933e-08	dHB Neuroepithelial cell2	CDK15
EPHA7	2.26328e-12	0.594114	0.838	0.645	4.38895e-08	dHB Neuroepithelial cell2	EPHA7
NTN1	3.7345e-12	0.458899	0.519	0.291	7.24194e-08	dHB Neuroepithelial cell2	NTN1
CACNA1A	4.22428e-12	0.458505	0.838	0.719	8.19173e-08	dHB Neuroepithelial cell2	CACNA1A
ADGRL3	4.98326e-12	0.44	1	0.962	9.66353e-08	dHB Neuroepithelial cell2	ADGRL3
NAV2	5.99464e-12	0.477687	0.926	0.779	1.16248e-07	dHB Neuroepithelial cell2	NAV2
GRIN2B	5.99474e-12	0.607723	0.657	0.454	1.1625e-07	dHB Neuroepithelial cell2	GRIN2B
DGKI	1.0527e-11	0.73016	0.454	0.245	2.04139e-07	dHB Neuroepithelial cell2	DGKI
MAML3	1.17267e-11	0.441567	0.949	0.881	2.27405e-07	dHB Neuroepithelial cell2	MAML3
CECR2	1.27128e-11	0.398453	0.958	0.928	2.46526e-07	dHB Neuroepithelial cell2	CECR2
SHROOM3	1.30506e-11	0.367843	0.995	0.988	2.53077e-07	dHB Neuroepithelial cell2	SHROOM3
GPM6B	1.46332e-11	0.44519	0.866	0.803	2.83767e-07	dHB Neuroepithelial cell2	GPM6B
AC048341.1	1.47251e-11	0.498728	0.787	0.625	2.85549e-07	dHB Neuroepithelial cell2	AC048341.1
SNTG1	1.7195e-11	0.724569	0.324	0.146	3.33446e-07	dHB Neuroepithelial cell2	SNTG1
NR2F2-AS1	1.8076e-11	0.632237	0.75	0.568	3.50529e-07	dHB Neuroepithelial cell2	NR2F2-AS1
TRPM3	1.88581e-11	0.542826	0.708	0.509	3.65697e-07	dHB Neuroepithelial cell2	TRPM3
PLXDC2	1.99723e-11	0.462338	0.81	0.652	3.87302e-07	dHB Neuroepithelial cell2	PLXDC2
FOCAD	3.3524e-11	0.382061	0.94	0.868	6.50097e-07	dHB Neuroepithelial cell2	FOCAD
COL4A5	4.1757e-11	0.411476	0.935	0.885	8.09752e-07	dHB Neuroepithelial cell2	COL4A5
JMJD1C	4.31541e-11	0.313926	0.995	0.98	8.36844e-07	dHB Neuroepithelial cell2	JMJD1C
GPHN	4.75445e-11	0.385934	0.931	0.819	9.21983e-07	dHB Neuroepithelial cell2	GPHN
PSD3	5.56469e-11	0.336413	0.991	0.971	1.07911e-06	dHB Neuroepithelial cell2	PSD3
AL157778.1	5.90964e-11	0.381091	0.995	0.952	1.146e-06	dHB Neuroepithelial cell2	AL157778.1
FRMD4A	6.47274e-11	0.412883	0.894	0.724	1.25519e-06	dHB Neuroepithelial cell2	FRMD4A
AC011246.1	6.60878e-11	0.298888	0.116	0.023	1.28157e-06	dHB Neuroepithelial cell2	AC011246.1
AC008571.2	8.06833e-11	0.548604	0.227	0.083	1.56461e-06	dHB Neuroepithelial cell2	AC008571.2
FHIT	8.80043e-11	0.535291	0.894	0.779	1.70658e-06	dHB Neuroepithelial cell2	FHIT
SMYD3	9.25007e-11	0.377647	0.972	0.938	1.79377e-06	dHB Neuroepithelial cell2	SMYD3
PWRN4	9.31796e-11	0.59426	0.639	0.407	1.80694e-06	dHB Neuroepithelial cell2	PWRN4
TBCK	1.27224e-10	0.426787	0.856	0.773	2.46713e-06	dHB Neuroepithelial cell2	TBCK
AC009315.1	1.31192e-10	0.383933	0.884	0.813	2.54407e-06	dHB Neuroepithelial cell2	AC009315.1
AC099499.11	1.38372e-10	0.520403	0.898	0.708	2.68331e-06	dHB Neuroepithelial cell2	AC099499.1
ZEB2	1.50343e-10	0.344596	0.986	0.922	2.91546e-06	dHB Neuroepithelial cell2	ZEB2
TENM2	1.6357e-10	0.597255	0.833	0.728	3.17194e-06	dHB Neuroepithelial cell2	TENM2
ZBTB20	1.86095e-10	0.45938	0.884	0.815	3.60875e-06	dHB Neuroepithelial cell2	ZBTB20
FAM13A	2.49178e-10	0.386753	0.889	0.782	4.83205e-06	dHB Neuroepithelial cell2	FAM13A
CTNNA3	2.62042e-10	0.563565	0.894	0.79	5.08152e-06	dHB Neuroepithelial cell2	CTNNA3
ILDR2	2.77237e-10	0.447719	0.75	0.571	5.37619e-06	dHB Neuroepithelial cell2	ILDR2
PRKN	2.89923e-10	0.434411	0.861	0.748	5.62219e-06	dHB Neuroepithelial cell2	PRKN
KCNT2	4.89609e-10	0.343641	0.949	0.884	9.4945e-06	dHB Neuroepithelial cell2	KCNT2
ATRX	5.42251e-10	0.302855	0.968	0.959	1.05153e-05	dHB Neuroepithelial cell2	ATRX
TFDP2	5.56441e-10	0.342012	0.968	0.924	1.07905e-05	dHB Neuroepithelial cell2	TFDP2
MEIS2	9.23753e-10	0.359624	0.986	0.97	1.79134e-05	dHB Neuroepithelial cell2	MEIS2
TIAM1	9.43042e-10	0.328828	0.981	0.929	1.82875e-05	dHB Neuroepithelial cell2	TIAM1
AC002377.1	1.19523e-09	0.286603	0.204	0.073	2.3178e-05	dHB Neuroepithelial cell2	AC002377.1
SMOC1	1.38462e-09	0.369194	0.963	0.885	2.68506e-05	dHB Neuroepithelial cell2	SMOC1
KCTD1	1.79402e-09	0.499977	0.606	0.421	3.47896e-05	dHB Neuroepithelial cell2	KCTD1
EPCAM-DT	3.11538e-09	0.346883	0.398	0.22	6.04135e-05	dHB Neuroepithelial cell2	EPCAM-DT
SIPA1L1	3.40619e-09	0.433557	0.856	0.8	6.60529e-05	dHB Neuroepithelial cell2	SIPA1L1
GLRA1	4.7455e-09	0.478043	0.269	0.123	9.20248e-05	dHB Neuroepithelial cell2	GLRA1
AC104041.1	4.93442e-09	0.392931	0.968	0.927	9.56883e-05	dHB Neuroepithelial cell2	AC104041.1
CSRNP3	4.99328e-09	0.460387	0.694	0.561	9.68296e-05	dHB Neuroepithelial cell2	CSRNP3
NRXN3	5.36318e-09	0.49802	0.736	0.563	0.000104003	dHB Neuroepithelial cell2	NRXN3
IMMP2L	5.51768e-09	0.461466	0.903	0.826	0.000106999	dHB Neuroepithelial cell2	IMMP2L
RBFOX2	6.00336e-09	0.340807	0.944	0.905	0.000116417	dHB Neuroepithelial cell2	RBFOX2
TNRC6B	6.73746e-09	0.337444	0.944	0.913	0.000130653	dHB Neuroepithelial cell2	TNRC6B
CERS6	7.63492e-09	0.396069	0.847	0.737	0.000148056	dHB Neuroepithelial cell2	CERS6
TSHZ2	7.7584e-09	0.512912	0.736	0.54	0.000150451	dHB Neuroepithelial cell2	TSHZ2
EXOC4	8.19279e-09	0.312465	0.963	0.908	0.000158875	dHB Neuroepithelial cell2	EXOC4
BIRC6	8.57293e-09	0.332944	0.907	0.816	0.000166246	dHB Neuroepithelial cell2	BIRC6
ZFAND3	1.00579e-08	0.295802	0.954	0.923	0.000195043	dHB Neuroepithelial cell2	ZFAND3
BTBD11	1.11312e-08	0.480004	0.565	0.407	0.000215856	dHB Neuroepithelial cell2	BTBD11
PRKCB	1.20349e-08	0.415417	0.444	0.265	0.000233381	dHB Neuroepithelial cell2	PRKCB
GABPB1-AS1	1.39741e-08	0.376101	0.829	0.717	0.000270986	dHB Neuroepithelial cell2	GABPB1-AS1
TENT2	1.47428e-08	0.350379	0.806	0.674	0.000285892	dHB Neuroepithelial cell2	TENT2
PLEKHA5	1.48258e-08	0.362896	0.954	0.898	0.000287502	dHB Neuroepithelial cell2	PLEKHA5
SOX2-OT	1.61328e-08	0.373265	0.926	0.835	0.000312847	dHB Neuroepithelial cell2	SOX2-OT
ANGPT1	2.57593e-08	0.451727	0.278	0.132	0.000499524	dHB Neuroepithelial cell2	ANGPT1
BOC	2.63368e-08	0.363412	0.931	0.863	0.000510722	dHB Neuroepithelial cell2	BOC
PTK2	2.6383e-08	0.250584	0.986	0.966	0.00051162	dHB Neuroepithelial cell2	PTK2
CLVS1	3.84786e-08	0.316888	0.273	0.131	0.000746177	dHB Neuroepithelial cell2	CLVS1
CCDC18-AS1	3.89593e-08	0.356084	0.852	0.791	0.000755498	dHB Neuroepithelial cell2	CCDC18-AS1
PPP2R2B	4.48203e-08	0.307023	0.375	0.209	0.000869155	dHB Neuroepithelial cell2	PPP2R2B
NAALADL2	5.36243e-08	0.42171	0.782	0.654	0.00103988	dHB Neuroepithelial cell2	NAALADL2
TTC17	5.82518e-08	0.300687	0.949	0.878	0.00112962	dHB Neuroepithelial cell2	TTC17
TRAK1	6.11517e-08	0.369929	0.769	0.636	0.00118585	dHB Neuroepithelial cell2	TRAK1
SLC4A7	7.4635e-08	0.409125	0.889	0.839	0.00144732	dHB Neuroepithelial cell2	SLC4A7
BMPR1B	7.8641e-08	0.407052	0.463	0.288	0.00152501	dHB Neuroepithelial cell2	BMPR1B
NBEA	8.83361e-08	0.32923	0.926	0.889	0.00171301	dHB Neuroepithelial cell2	NBEA
SOX5	9.17866e-08	0.400503	0.981	0.938	0.00177993	dHB Neuroepithelial cell2	SOX5
RBMS3	9.49798e-08	0.34873	0.449	0.269	0.00184185	dHB Neuroepithelial cell2	RBMS3
RERE	9.61771e-08	0.255249	1	0.99	0.00186507	dHB Neuroepithelial cell2	RERE
AC087564.1	1.03822e-07	0.496231	0.722	0.591	0.00201331	dHB Neuroepithelial cell2	AC087564.1
CHD9	2.15438e-07	0.271865	0.972	0.935	0.00417777	dHB Neuroepithelial cell2	CHD9
FANK1	2.30535e-07	0.267911	0.31	0.166	0.00447054	dHB Neuroepithelial cell2	FANK1
PLPP3	2.33591e-07	0.375817	0.597	0.441	0.00452979	dHB Neuroepithelial cell2	PLPP3
TBC1D5	2.42453e-07	0.278664	0.958	0.939	0.00470165	dHB Neuroepithelial cell2	TBC1D5
COL2A11	2.43083e-07	0.38299	0.514	0.346	0.00471386	dHB Neuroepithelial cell2	COL2A1
KCNIP1	2.47376e-07	0.411277	0.338	0.194	0.00479711	dHB Neuroepithelial cell2	KCNIP1
NEBL	2.58914e-07	0.477595	0.681	0.534	0.00502087	dHB Neuroepithelial cell2	NEBL
FSIP2-AS1	2.60296e-07	0.259243	0.495	0.313	0.00504767	dHB Neuroepithelial cell2	FSIP2-AS1
TSPAN7	2.68631e-07	0.336895	0.264	0.134	0.00520929	dHB Neuroepithelial cell2	TSPAN7
FBXL17	2.99056e-07	0.372451	0.838	0.699	0.0057993	dHB Neuroepithelial cell2	FBXL17
LMCD1-AS1	3.54852e-07	0.771682	0.546	0.398	0.00688128	dHB Neuroepithelial cell2	LMCD1-AS1
MNAT1	3.97883e-07	0.30724	0.819	0.717	0.00771574	dHB Neuroepithelial cell2	MNAT1
TMTC2	4.42122e-07	0.326207	0.903	0.86	0.00857363	dHB Neuroepithelial cell2	TMTC2
ADAMTS6	4.99277e-07	0.405532	0.671	0.538	0.00968197	dHB Neuroepithelial cell2	ADAMTS6
HYDIN	5.4081e-07	0.281322	0.375	0.223	0.0104874	dHB Neuroepithelial cell2	HYDIN
PRKG1	5.72401e-07	0.319935	0.931	0.854	0.0111	dHB Neuroepithelial cell2	PRKG1
PLPPR1	5.7617e-07	0.268772	0.324	0.178	0.0111731	dHB Neuroepithelial cell2	PLPPR1
PWRN1	5.87932e-07	0.683133	0.477	0.334	0.0114012	dHB Neuroepithelial cell2	PWRN1
NR6A1	7.21446e-07	0.252973	0.995	0.992	0.0139903	dHB Neuroepithelial cell2	NR6A1
TAPT1-AS1	7.50722e-07	0.308508	0.731	0.59	0.014558	dHB Neuroepithelial cell2	TAPT1-AS1
PTPRN2	7.58319e-07	0.302667	0.62	0.454	0.0147053	dHB Neuroepithelial cell2	PTPRN2
UNC79	1.21227e-06	0.300306	0.5	0.332	0.0235083	dHB Neuroepithelial cell2	UNC79
JPX	1.27002e-06	0.285291	0.972	0.943	0.0246282	dHB Neuroepithelial cell2	JPX
GRIP1	1.50835e-06	0.303077	0.894	0.846	0.0292499	dHB Neuroepithelial cell2	GRIP1
PAPLN	1.5924e-06	0.323854	0.903	0.83	0.0308798	dHB Neuroepithelial cell2	PAPLN
BAZ2B	1.5955e-06	0.265204	0.944	0.92	0.0309399	dHB Neuroepithelial cell2	BAZ2B
AC087490.1	1.88885e-06	0.316639	0.407	0.259	0.0366286	dHB Neuroepithelial cell2	AC087490.1
MYBPC1	1.90895e-06	0.253736	0.31	0.17	0.0370185	dHB Neuroepithelial cell2	MYBPC1
AL050309.1	2.08039e-06	0.378423	0.727	0.611	0.0403429	dHB Neuroepithelial cell2	AL050309.1
ZNF518A	2.39871e-06	0.263469	0.861	0.793	0.0465158	dHB Neuroepithelial cell2	ZNF518A
PIAS1	2.64329e-06	0.358439	0.829	0.799	0.0512587	dHB Neuroepithelial cell2	PIAS1
HS6ST21	2.93175e-06	0.398284	0.602	0.464	0.0568525	dHB Neuroepithelial cell2	HS6ST2
DYNC2H1	3.52406e-06	0.351786	0.727	0.639	0.0683385	dHB Neuroepithelial cell2	DYNC2H1
ARL15	3.60006e-06	0.27991	0.889	0.815	0.0698124	dHB Neuroepithelial cell2	ARL15
AF117829.1	3.64231e-06	0.298256	0.685	0.535	0.0706318	dHB Neuroepithelial cell2	AF117829.1
CRPPA	3.78626e-06	0.28996	0.407	0.256	0.0734231	dHB Neuroepithelial cell2	CRPPA
UBE2H	3.95087e-06	0.294423	0.829	0.76	0.0766152	dHB Neuroepithelial cell2	UBE2H
EXOC6B	4.10804e-06	0.268005	0.917	0.837	0.0796632	dHB Neuroepithelial cell2	EXOC6B
AL008633.1	4.33205e-06	0.301303	0.847	0.713	0.0840071	dHB Neuroepithelial cell2	AL008633.1
ST8SIA1	4.40362e-06	0.287908	0.454	0.303	0.085395	dHB Neuroepithelial cell2	ST8SIA1
ARID3B	4.67436e-06	0.294965	0.796	0.76	0.0906452	dHB Neuroepithelial cell2	ARID3B
AP3B1	4.71069e-06	0.293037	0.796	0.719	0.0913497	dHB Neuroepithelial cell2	AP3B1
AC110023.1	5.00922e-06	0.286087	0.81	0.687	0.0971387	dHB Neuroepithelial cell2	AC110023.1
CHD2	5.04773e-06	0.294599	0.884	0.812	0.0978855	dHB Neuroepithelial cell2	CHD2
HECTD2	5.25802e-06	0.361268	0.565	0.443	0.101963	dHB Neuroepithelial cell2	HECTD2
GMDS-DT	5.51822e-06	0.336245	0.699	0.578	0.107009	dHB Neuroepithelial cell2	GMDS-DT
AC233296.1	5.60231e-06	0.393712	0.676	0.534	0.10864	dHB Neuroepithelial cell2	AC233296.1
AP000829.1	5.89938e-06	0.327686	0.824	0.778	0.114401	dHB Neuroepithelial cell2	AP000829.1
NSMCE2	7.87229e-06	0.284022	0.801	0.735	0.15266	dHB Neuroepithelial cell2	NSMCE2
TRAPPC9	8.55004e-06	0.272368	0.551	0.401	0.165802	dHB Neuroepithelial cell2	TRAPPC9
DCDC1	8.55906e-06	0.398864	0.463	0.326	0.165977	dHB Neuroepithelial cell2	DCDC1
AC091078.1	8.97631e-06	0.328889	0.861	0.755	0.174069	dHB Neuroepithelial cell2	AC091078.1
TENM4	9.0388e-06	0.292523	0.745	0.603	0.17528	dHB Neuroepithelial cell2	TENM4
WHRN	9.82334e-06	0.264447	0.273	0.155	0.190494	dHB Neuroepithelial cell2	WHRN
HECTD4	1.03206e-05	0.322163	0.662	0.569	0.200136	dHB Neuroepithelial cell2	HECTD4
NPAS3	1.05957e-05	0.434926	0.579	0.441	0.205472	dHB Neuroepithelial cell2	NPAS3
PAX3	1.12726e-05	0.353812	0.509	0.373	0.218598	dHB Neuroepithelial cell2	PAX3
LIPE-AS1	1.34693e-05	0.344235	0.528	0.401	0.261197	dHB Neuroepithelial cell2	LIPE-AS1
PRMT8	1.34948e-05	0.269566	0.856	0.828	0.261691	dHB Neuroepithelial cell2	PRMT8
DOCK4	1.42697e-05	0.339162	0.759	0.66	0.276718	dHB Neuroepithelial cell2	DOCK4
FSIP2	1.43317e-05	0.300868	0.62	0.492	0.277921	dHB Neuroepithelial cell2	FSIP2
CACNA1B	1.45014e-05	0.318124	0.412	0.279	0.281211	dHB Neuroepithelial cell2	CACNA1B
GATAD2B	1.48962e-05	0.304772	0.704	0.648	0.288868	dHB Neuroepithelial cell2	GATAD2B
LIN28B	1.75847e-05	0.25183	0.94	0.925	0.341003	dHB Neuroepithelial cell2	LIN28B
ABCA1	1.81388e-05	0.346265	0.546	0.426	0.351747	dHB Neuroepithelial cell2	ABCA1
ARMC9	1.82987e-05	0.254795	0.611	0.469	0.354848	dHB Neuroepithelial cell2	ARMC9
FBXO16	1.83068e-05	0.392761	0.481	0.352	0.355006	dHB Neuroepithelial cell2	FBXO16
AC053527.2	1.97471e-05	0.280494	0.486	0.353	0.382936	dHB Neuroepithelial cell2	AC053527.2
ZDHHC14	2.78545e-05	0.259018	0.449	0.314	0.540155	dHB Neuroepithelial cell2	ZDHHC14
DLGAP2	2.89931e-05	0.375388	0.731	0.615	0.562234	dHB Neuroepithelial cell2	DLGAP2
ANKRD6	2.96102e-05	0.28966	0.644	0.51	0.5742	dHB Neuroepithelial cell2	ANKRD6
ASGR1	3.32475e-05	0.397571	0.282	0.172	0.644736	dHB Neuroepithelial cell2	ASGR1
KHDRBS2	3.63735e-05	0.268682	0.889	0.855	0.705354	dHB Neuroepithelial cell2	KHDRBS2
DISC1FP1	3.92221e-05	0.360666	0.361	0.239	0.760594	dHB Neuroepithelial cell2	DISC1FP1
EPHB2	4.02602e-05	0.251255	0.532	0.406	0.780726	dHB Neuroepithelial cell2	EPHB2
RFX7	4.45175e-05	0.265541	0.87	0.808	0.863283	dHB Neuroepithelial cell2	RFX7
TCF7L1	4.6091e-05	0.295663	0.782	0.703	0.893798	dHB Neuroepithelial cell2	TCF7L1
AC116049.2	4.71599e-05	0.410656	0.403	0.275	0.914524	dHB Neuroepithelial cell2	AC116049.2
MYO9A	6.22615e-05	0.255895	0.796	0.723	1	dHB Neuroepithelial cell2	MYO9A
AC046134.2	6.36562e-05	0.251906	0.486	0.357	1	dHB Neuroepithelial cell2	AC046134.2
TDRD3	6.43277e-05	0.277543	0.694	0.587	1	dHB Neuroepithelial cell2	TDRD3
MSI2	6.47072e-05	0.265498	0.852	0.877	1	dHB Neuroepithelial cell2	MSI2
DPP101	6.6222e-05	0.305482	0.56	0.432	1	dHB Neuroepithelial cell2	DPP10
KLF12	6.66093e-05	0.263457	0.644	0.53	1	dHB Neuroepithelial cell2	KLF12
NOVA1	6.74649e-05	0.266785	0.898	0.872	1	dHB Neuroepithelial cell2	NOVA1
HDAC8	6.97201e-05	0.305082	0.787	0.673	1	dHB Neuroepithelial cell2	HDAC8
XPR1	7.28669e-05	0.278	0.667	0.556	1	dHB Neuroepithelial cell2	XPR1
C4orf47	7.37357e-05	0.312651	0.847	0.788	1	dHB Neuroepithelial cell2	C4orf47
ATP2B4	7.50231e-05	0.282103	0.685	0.586	1	dHB Neuroepithelial cell2	ATP2B4
DLG2	7.67088e-05	0.27076	0.852	0.784	1	dHB Neuroepithelial cell2	DLG2
CNTN3	7.76455e-05	0.344804	0.523	0.399	1	dHB Neuroepithelial cell2	CNTN3
ALS2	9.08759e-05	0.252511	0.579	0.455	1	dHB Neuroepithelial cell2	ALS2
SMAD3	9.13281e-05	0.317149	0.653	0.568	1	dHB Neuroepithelial cell2	SMAD3
TMEM132C	0.000109333	0.344224	0.477	0.352	1	dHB Neuroepithelial cell2	TMEM132C
SYN2	0.000113599	0.263994	0.287	0.179	1	dHB Neuroepithelial cell2	SYN2
GPC4	0.000124812	0.259273	0.5	0.377	1	dHB Neuroepithelial cell2	GPC4
GABBR1	0.000135924	0.257573	0.5	0.382	1	dHB Neuroepithelial cell2	GABBR1
KIF9-AS1	0.000148917	0.317415	0.556	0.469	1	dHB Neuroepithelial cell2	KIF9-AS1
MARK3	0.000167846	0.253244	0.81	0.768	1	dHB Neuroepithelial cell2	MARK3
ZNF516	0.0001681	0.275243	0.625	0.551	1	dHB Neuroepithelial cell2	ZNF516
BCL21	0.000194715	0.364744	0.477	0.368	1	dHB Neuroepithelial cell2	BCL2
PHACTR11	0.000199022	0.291471	0.625	0.489	1	dHB Neuroepithelial cell2	PHACTR1
IGSF1	0.000201912	0.278189	0.778	0.713	1	dHB Neuroepithelial cell2	IGSF1
AC069277.1	0.000220352	0.472687	0.37	0.262	1	dHB Neuroepithelial cell2	AC069277.1
ARHGEF4	0.000314871	0.274767	0.546	0.46	1	dHB Neuroepithelial cell2	ARHGEF4
NHS	0.000415007	0.259143	0.699	0.596	1	dHB Neuroepithelial cell2	NHS
PLEKHA7	0.000456995	0.262126	0.63	0.556	1	dHB Neuroepithelial cell2	PLEKHA7
C8orf37-AS1	0.00048469	0.254413	0.329	0.231	1	dHB Neuroepithelial cell2	C8orf37-AS1
ADAMTSL1	0.000487609	0.447779	0.236	0.145	1	dHB Neuroepithelial cell2	ADAMTSL1
LRIG1	0.000530907	0.27655	0.796	0.76	1	dHB Neuroepithelial cell2	LRIG1
SPATA13	0.000567065	0.289191	0.667	0.585	1	dHB Neuroepithelial cell2	SPATA13
RABGEF1	0.000609109	0.261859	0.741	0.679	1	dHB Neuroepithelial cell2	RABGEF1
NRCAM	0.00061096	0.251278	0.764	0.685	1	dHB Neuroepithelial cell2	NRCAM
MICU1	0.000675012	0.250762	0.653	0.583	1	dHB Neuroepithelial cell2	MICU1
UBA6-AS1	0.000926303	0.372811	0.495	0.406	1	dHB Neuroepithelial cell2	UBA6-AS1
MBNL2	0.00138789	0.253376	0.602	0.524	1	dHB Neuroepithelial cell2	MBNL2
GRM7	0.00156489	0.319098	0.486	0.386	1	dHB Neuroepithelial cell2	GRM7
HFM1	0.0016881	0.250109	0.602	0.525	1	dHB Neuroepithelial cell2	HFM1
RAB30-DT	0.00221296	0.250354	0.62	0.557	1	dHB Neuroepithelial cell2	RAB30-DT
AL365295.11	0.00271484	0.261252	0.542	0.464	1	dHB Neuroepithelial cell2	AL365295.1
ERBB4	0.00280915	0.254289	0.139	0.078	1	dHB Neuroepithelial cell2	ERBB4
PCDH71	0.00301845	0.261515	0.509	0.407	1	dHB Neuroepithelial cell2	PCDH7
EYA1	0.00458191	0.268686	0.435	0.354	1	dHB Neuroepithelial cell2	EYA1
KLHL29	0.00921976	0.362093	0.338	0.255	1	dHB Neuroepithelial cell2	KLHL29
EEF1A1	3.9756e-60	1.15454	1	1	7.70949e-56	dHB Neuroepithelial cell3	EEF1A1
RPL10	2.23594e-58	0.967008	1	0.998	4.33593e-54	dHB Neuroepithelial cell3	RPL10
RPS3A	3.71061e-58	1.09467	1	1	7.19562e-54	dHB Neuroepithelial cell3	RPS3A
RPS8	3.84205e-58	1.09699	1	1	7.45051e-54	dHB Neuroepithelial cell3	RPS8
RPL5	5.05664e-58	1.09309	1	0.995	9.80584e-54	dHB Neuroepithelial cell3	RPL5
RPL6	7.54678e-56	1.05029	1	0.995	1.46347e-51	dHB Neuroepithelial cell3	RPL6
RPL17	2.52655e-55	1.03863	1	0.995	4.89948e-51	dHB Neuroepithelial cell3	RPL17
RPS24	3.90775e-53	1.04193	1	0.994	7.57791e-49	dHB Neuroepithelial cell3	RPS24
RPL13	7.64178e-53	0.97607	1	0.999	1.48189e-48	dHB Neuroepithelial cell3	RPL13
RPL13A	5.75618e-52	0.894008	1	0.998	1.11624e-47	dHB Neuroepithelial cell3	RPL13A
RPL26	1.43571e-51	0.917565	1	0.992	2.78414e-47	dHB Neuroepithelial cell3	RPL26
RPS4X	2.5508e-51	0.951518	1	0.999	4.94652e-47	dHB Neuroepithelial cell3	RPS4X
RPS12	5.41618e-51	0.897087	1	1	1.05031e-46	dHB Neuroepithelial cell3	RPS12
RPL29	1.61086e-50	0.872827	1	0.991	3.12377e-46	dHB Neuroepithelial cell3	RPL29
RPS23	2.2036e-50	0.86356	1	1	4.27322e-46	dHB Neuroepithelial cell3	RPS23
RPL7A	2.2556e-50	0.866791	1	0.997	4.37407e-46	dHB Neuroepithelial cell3	RPL7A
RPL7	9.19667e-50	0.942497	1	0.987	1.78342e-45	dHB Neuroepithelial cell3	RPL7
RPL3	1.72961e-49	0.943893	1	0.991	3.35407e-45	dHB Neuroepithelial cell3	RPL3
RPL14	1.785e-49	0.917496	1	0.978	3.46147e-45	dHB Neuroepithelial cell3	RPL14
RPL12	1.84733e-49	0.894171	1	0.994	3.58235e-45	dHB Neuroepithelial cell3	RPL12
RPS15A	4.26289e-49	0.87969	1	0.994	8.2666e-45	dHB Neuroepithelial cell3	RPS15A
RPL24	5.21657e-49	0.879334	1	0.988	1.0116e-44	dHB Neuroepithelial cell3	RPL24
RPS11	7.92062e-49	0.944682	1	0.989	1.53597e-44	dHB Neuroepithelial cell3	RPS11
RPS7	1.09695e-48	0.875088	1	0.992	2.12721e-44	dHB Neuroepithelial cell3	RPS7
RPS27A	1.78598e-48	0.817324	1	0.996	3.46337e-44	dHB Neuroepithelial cell3	RPS27A
RPL32	2.41817e-48	0.913609	1	0.989	4.68932e-44	dHB Neuroepithelial cell3	RPL32
RPL9	3.42207e-48	0.905296	1	0.991	6.63608e-44	dHB Neuroepithelial cell3	RPL9
RPL28	4.01177e-48	0.888493	0.994	0.985	7.77962e-44	dHB Neuroepithelial cell3	RPL28
RPL8	4.93496e-48	0.856229	1	0.994	9.56988e-44	dHB Neuroepithelial cell3	RPL8
RPL30	6.23288e-48	0.889307	1	0.979	1.20868e-43	dHB Neuroepithelial cell3	RPL30
RPS2	7.68846e-48	0.785987	1	0.999	1.49095e-43	dHB Neuroepithelial cell3	RPS2
RPL10A	2.11464e-47	0.883634	1	0.992	4.10071e-43	dHB Neuroepithelial cell3	RPL10A
RPL18	2.93462e-47	0.806644	1	0.994	5.69081e-43	dHB Neuroepithelial cell3	RPL18
RPS14	7.1399e-47	0.857992	1	0.998	1.38457e-42	dHB Neuroepithelial cell3	RPS14
RPL19	8.46209e-47	0.848601	1	0.996	1.64097e-42	dHB Neuroepithelial cell3	RPL19
RPS13	1.34299e-46	0.925095	1	0.991	2.60434e-42	dHB Neuroepithelial cell3	RPS13
RPL11	4.29145e-46	0.899217	1	0.984	8.32198e-42	dHB Neuroepithelial cell3	RPL11
RPS25	4.86135e-46	0.883407	1	0.966	9.42714e-42	dHB Neuroepithelial cell3	RPS25
RPL23	6.2585e-46	0.93565	0.994	0.979	1.21365e-41	dHB Neuroepithelial cell3	RPL23
RPS19	2.48281e-45	0.77849	1	0.999	4.81467e-41	dHB Neuroepithelial cell3	RPS19
RPLP1	2.4915e-45	0.75008	1	1	4.83151e-41	dHB Neuroepithelial cell3	RPLP1
RPL15	4.33045e-45	0.815506	1	0.991	8.3976e-41	dHB Neuroepithelial cell3	RPL15
NACA	8.99915e-45	0.934721	1	0.963	1.74511e-40	dHB Neuroepithelial cell3	NACA
RPSA	2.83539e-44	0.871608	1	0.993	5.49839e-40	dHB Neuroepithelial cell3	RPSA
EEF2	5.86076e-44	1.06045	0.975	0.687	1.13652e-39	dHB Neuroepithelial cell3	EEF2
RPS16	1.05504e-43	0.758401	1	0.995	2.04593e-39	dHB Neuroepithelial cell3	RPS16
RPLP2	2.17063e-43	0.857172	1	0.947	4.20929e-39	dHB Neuroepithelial cell3	RPLP2
RPS28	2.19998e-43	0.880754	1	0.952	4.26619e-39	dHB Neuroepithelial cell3	RPS28
RPL34	2.56123e-43	0.846129	1	0.982	4.96674e-39	dHB Neuroepithelial cell3	RPL34
NAP1L1	5.9025e-43	0.953109	1	0.987	1.14461e-38	dHB Neuroepithelial cell3	NAP1L1
RPS6	6.12332e-43	0.75325	1	0.998	1.18743e-38	dHB Neuroepithelial cell3	RPS6
RPL37A	6.30649e-43	0.820108	1	0.985	1.22296e-38	dHB Neuroepithelial cell3	RPL37A
HNRNPA1	2.00834e-42	0.914411	0.994	0.936	3.89457e-38	dHB Neuroepithelial cell3	HNRNPA1
RACK1	2.35353e-42	0.862075	1	0.968	4.56397e-38	dHB Neuroepithelial cell3	RACK1
RPS15	2.6696e-42	0.822675	1	0.979	5.17689e-38	dHB Neuroepithelial cell3	RPS15
PABPC1	6.4015e-41	1.04944	0.982	0.891	1.24138e-36	dHB Neuroepithelial cell3	PABPC1
RPL18A	1.00074e-40	0.849698	1	0.991	1.94064e-36	dHB Neuroepithelial cell3	RPL18A
RPS18	2.0425e-40	0.763364	1	0.997	3.96081e-36	dHB Neuroepithelial cell3	RPS18
RPL21	1.02803e-39	0.850213	1	0.969	1.99356e-35	dHB Neuroepithelial cell3	RPL21
RPL4	1.14169e-39	0.887535	1	0.907	2.21397e-35	dHB Neuroepithelial cell3	RPL4
RPL22	1.4722e-39	0.867591	1	0.921	2.85489e-35	dHB Neuroepithelial cell3	RPL22
RPS9	1.60106e-39	0.724955	1	0.985	3.10478e-35	dHB Neuroepithelial cell3	RPS9
RPS10	4.42749e-39	0.806618	0.994	0.94	8.5858e-35	dHB Neuroepithelial cell3	RPS10
RPS20	1.07919e-38	0.832079	1	0.978	2.09276e-34	dHB Neuroepithelial cell3	RPS20
NRP2	2.2281e-38	1.01969	0.975	0.709	4.32074e-34	dHB Neuroepithelial cell3	NRP2
RPL36A	3.37279e-38	0.78741	0.994	0.926	6.54051e-34	dHB Neuroepithelial cell3	RPL36A
TPT1	3.7184e-38	0.727062	1	0.985	7.21073e-34	dHB Neuroepithelial cell3	TPT1
RPL37	8.47427e-38	0.794448	1	0.98	1.64333e-33	dHB Neuroepithelial cell3	RPL37
EEF1G	1.06936e-37	0.891784	0.994	0.901	2.07371e-33	dHB Neuroepithelial cell3	EEF1G
RPLP0	1.73531e-37	0.699828	1	0.998	3.36511e-33	dHB Neuroepithelial cell3	RPLP0
SNHG29	5.0542e-37	0.869991	0.994	0.825	9.80111e-33	dHB Neuroepithelial cell3	SNHG29
RPS3	6.11636e-37	0.676638	1	0.998	1.18608e-32	dHB Neuroepithelial cell3	RPS3
RPL39	6.34377e-37	0.758074	1	0.967	1.23018e-32	dHB Neuroepithelial cell3	RPL39
RPL35A	5.05506e-36	0.721051	1	0.98	9.80278e-32	dHB Neuroepithelial cell3	RPL35A
NPM1	4.51965e-35	0.750302	0.988	0.944	8.76451e-31	dHB Neuroepithelial cell3	NPM1
RPL41	1.13428e-34	0.592999	1	0.999	2.19959e-30	dHB Neuroepithelial cell3	RPL41
RPL27A	2.03593e-34	0.695288	1	0.982	3.94808e-30	dHB Neuroepithelial cell3	RPL27A
GAPDH	8.65325e-34	0.650449	1	0.998	1.67804e-29	dHB Neuroepithelial cell3	GAPDH
CCND2	3.32895e-33	0.961534	0.963	0.757	6.45549e-29	dHB Neuroepithelial cell3	CCND2
HSP90AB1	1.4027e-32	0.723648	1	0.968	2.72012e-28	dHB Neuroepithelial cell3	HSP90AB1
EEF1B2	2.39672e-32	0.704842	0.982	0.876	4.64771e-28	dHB Neuroepithelial cell3	EEF1B2
RPS27	3.19808e-32	0.755201	0.982	0.917	6.20173e-28	dHB Neuroepithelial cell3	RPS27
FTL	5.14239e-32	0.822714	0.988	0.891	9.97212e-28	dHB Neuroepithelial cell3	FTL
RPS17	3.1226e-31	0.700828	0.988	0.941	6.05534e-27	dHB Neuroepithelial cell3	RPS17
GAS5	7.23455e-31	0.826452	0.951	0.752	1.40292e-26	dHB Neuroepithelial cell3	GAS5
VGLL3	8.01399e-31	0.946134	0.975	0.668	1.55407e-26	dHB Neuroepithelial cell3	VGLL3
RPS5	1.04124e-30	0.685832	1	0.967	2.01917e-26	dHB Neuroepithelial cell3	RPS5
PNRC1	2.77923e-29	0.815276	0.822	0.459	5.38947e-25	dHB Neuroepithelial cell3	PNRC1
RPL36	4.82632e-29	0.700879	0.975	0.875	9.35921e-25	dHB Neuroepithelial cell3	RPL36
FGFBP3	1.06664e-28	0.964686	0.902	0.63	2.06843e-24	dHB Neuroepithelial cell3	FGFBP3
TPM1	2.48038e-28	0.850118	0.939	0.826	4.80995e-24	dHB Neuroepithelial cell3	TPM1
ACTG1	3.14414e-28	0.695783	1	0.926	6.09711e-24	dHB Neuroepithelial cell3	ACTG1
RPL31	3.211e-28	0.667405	0.994	0.95	6.22677e-24	dHB Neuroepithelial cell3	RPL31
H3F3A	4.32331e-27	0.59294	1	0.985	8.38377e-23	dHB Neuroepithelial cell3	H3F3A
EIF3E	5.47803e-27	0.742416	0.939	0.786	1.0623e-22	dHB Neuroepithelial cell3	EIF3E
SPOCK1	2.81191e-26	0.818197	0.767	0.361	5.45285e-22	dHB Neuroepithelial cell3	SPOCK1
HMGA1	4.39676e-26	0.718431	0.988	0.8	8.5262e-22	dHB Neuroepithelial cell3	HMGA1
PTMA	1.35922e-25	0.558938	1	0.997	2.63579e-21	dHB Neuroepithelial cell3	PTMA
FAU	2.16078e-25	0.628417	0.994	0.905	4.19019e-21	dHB Neuroepithelial cell3	FAU
UBA52	1.41851e-24	0.670847	0.969	0.868	2.75077e-20	dHB Neuroepithelial cell3	UBA52
RPL23A	1.71367e-24	0.610186	0.988	0.915	3.32315e-20	dHB Neuroepithelial cell3	RPL23A
BTF3	5.42111e-24	0.662747	0.982	0.844	1.05126e-19	dHB Neuroepithelial cell3	BTF3
CCNI	3.55939e-23	0.683942	0.957	0.785	6.90236e-19	dHB Neuroepithelial cell3	CCNI
UQCRB	8.10488e-23	0.67364	0.896	0.619	1.5717e-18	dHB Neuroepithelial cell3	UQCRB
VLDLR-AS1	2.2121e-22	0.856867	0.73	0.378	4.2897e-18	dHB Neuroepithelial cell3	VLDLR-AS1
SOX11	6.55999e-22	0.707063	0.945	0.791	1.27211e-17	dHB Neuroepithelial cell3	SOX11
NOP53	7.25469e-22	0.625749	0.798	0.478	1.40683e-17	dHB Neuroepithelial cell3	NOP53
SUMO2	4.47098e-21	0.611045	0.994	0.846	8.67012e-17	dHB Neuroepithelial cell3	SUMO2
FTH1	4.98757e-21	0.556588	0.988	0.924	9.67189e-17	dHB Neuroepithelial cell3	FTH1
NCKAP5	5.03559e-21	1.08072	0.785	0.459	9.76501e-17	dHB Neuroepithelial cell3	NCKAP5
ZNF385B	7.81721e-21	0.921431	0.521	0.193	1.51591e-16	dHB Neuroepithelial cell3	ZNF385B
RPS29	2.30716e-20	0.534897	0.994	0.926	4.47405e-16	dHB Neuroepithelial cell3	RPS29
EIF2S3	2.36874e-20	0.603394	0.859	0.62	4.59345e-16	dHB Neuroepithelial cell3	EIF2S3
RPL27	1.06778e-19	0.55019	0.975	0.828	2.07064e-15	dHB Neuroepithelial cell3	RPL27
LIN28A	2.75793e-19	0.624753	0.779	0.478	5.34818e-15	dHB Neuroepithelial cell3	LIN28A
DDIT4	4.05902e-19	0.696969	0.822	0.574	7.87125e-15	dHB Neuroepithelial cell3	DDIT4
ATP5MC2	9.90182e-19	0.504289	0.957	0.838	1.92016e-14	dHB Neuroepithelial cell3	ATP5MC2
EIF3L	1.23173e-18	0.605389	0.822	0.59	2.38857e-14	dHB Neuroepithelial cell3	EIF3L
EIF4B	1.25442e-18	0.588621	0.865	0.604	2.43258e-14	dHB Neuroepithelial cell3	EIF4B
EIF3F	1.48643e-18	0.570188	0.914	0.653	2.88249e-14	dHB Neuroepithelial cell3	EIF3F
YBX1	4.5454e-18	0.537085	0.945	0.815	8.81444e-14	dHB Neuroepithelial cell3	YBX1
SFRP1	4.60409e-18	0.621172	0.969	0.797	8.92824e-14	dHB Neuroepithelial cell3	SFRP1
ST13	2.60851e-17	0.554251	0.834	0.581	5.05843e-13	dHB Neuroepithelial cell3	ST13
ATP1A2	2.72873e-17	0.63816	0.865	0.602	5.29156e-13	dHB Neuroepithelial cell3	ATP1A2
STOML3	6.05318e-17	0.490357	0.472	0.192	1.17383e-12	dHB Neuroepithelial cell3	STOML3
ZFP36L1	1.06424e-16	0.612032	0.828	0.568	2.06378e-12	dHB Neuroepithelial cell3	ZFP36L1
DLK1	1.95838e-16	0.514458	0.982	0.87	3.7977e-12	dHB Neuroepithelial cell3	DLK1
TOMM20	2.09489e-16	0.537462	0.871	0.637	4.0624e-12	dHB Neuroepithelial cell3	TOMM20
SAMD4A	3.05553e-16	0.68801	0.583	0.285	5.92529e-12	dHB Neuroepithelial cell3	SAMD4A
RPL38	3.3561e-16	0.511087	0.939	0.76	6.50815e-12	dHB Neuroepithelial cell3	RPL38
MTUS2	4.86474e-16	0.454568	0.454	0.174	9.43371e-12	dHB Neuroepithelial cell3	MTUS2
LRP2	7.03965e-16	0.559461	0.969	0.889	1.36513e-11	dHB Neuroepithelial cell3	LRP2
TMSB10	8.52539e-16	0.491443	0.975	0.872	1.65324e-11	dHB Neuroepithelial cell3	TMSB10
PFDN5	2.08115e-15	0.48016	0.859	0.618	4.03577e-11	dHB Neuroepithelial cell3	PFDN5
SLC25A3	3.06725e-15	0.4868	0.902	0.72	5.948e-11	dHB Neuroepithelial cell3	SLC25A3
PFN2	7.78011e-15	0.460342	0.675	0.392	1.50872e-10	dHB Neuroepithelial cell3	PFN2
XACT	1.2053e-14	0.642246	0.939	0.733	2.33731e-10	dHB Neuroepithelial cell3	XACT
SALL4	1.56564e-14	0.477071	0.779	0.515	3.03609e-10	dHB Neuroepithelial cell3	SALL4
CLSTN2	2.77594e-14	0.705605	0.491	0.219	5.38311e-10	dHB Neuroepithelial cell3	CLSTN2
IGFBP5	3.63438e-14	0.534659	0.994	0.921	7.04779e-10	dHB Neuroepithelial cell3	IGFBP5
RPL35	3.88568e-14	0.434447	0.994	0.905	7.53512e-10	dHB Neuroepithelial cell3	RPL35
SLC25A6	4.9913e-14	0.465689	0.982	0.774	9.67913e-10	dHB Neuroepithelial cell3	SLC25A6
RAI14	8.68537e-14	0.573152	0.883	0.732	1.68427e-09	dHB Neuroepithelial cell3	RAI14
CDH23	1.13178e-13	0.446974	0.521	0.258	2.19475e-09	dHB Neuroepithelial cell3	CDH23
NME2	1.89615e-13	0.449349	0.908	0.748	3.67702e-09	dHB Neuroepithelial cell3	NME2
H1F0	2.81175e-13	0.520003	0.595	0.327	5.45254e-09	dHB Neuroepithelial cell3	H1F0
SNHG6	2.97376e-13	0.413958	0.699	0.433	5.76672e-09	dHB Neuroepithelial cell3	SNHG6
GRIA1	4.02113e-13	0.614143	0.429	0.19	7.79777e-09	dHB Neuroepithelial cell3	GRIA1
CCNG1	4.65534e-13	0.472471	0.687	0.463	9.02763e-09	dHB Neuroepithelial cell3	CCNG1
COMMD6	7.24715e-13	0.445015	0.613	0.381	1.40537e-08	dHB Neuroepithelial cell3	COMMD6
MIAT	9.74201e-13	0.93612	0.92	0.732	1.88917e-08	dHB Neuroepithelial cell3	MIAT
TXNIP	1.75163e-12	0.391288	0.54	0.276	3.39676e-08	dHB Neuroepithelial cell3	TXNIP
EIF1	1.89115e-12	0.422795	0.834	0.62	3.66731e-08	dHB Neuroepithelial cell3	EIF1
ATP5F1E	4.28173e-12	0.405543	0.834	0.583	8.30313e-08	dHB Neuroepithelial cell3	ATP5F1E
ASCL1	4.29993e-12	0.382354	0.141	0.027	8.33843e-08	dHB Neuroepithelial cell3	ASCL1
TGFBR1	5.65359e-12	0.437904	0.883	0.604	1.09634e-07	dHB Neuroepithelial cell3	TGFBR1
EIF4A1	5.71161e-12	0.423845	0.902	0.757	1.1076e-07	dHB Neuroepithelial cell3	EIF4A1
BNIP3	6.60942e-12	0.527437	0.89	0.717	1.2817e-07	dHB Neuroepithelial cell3	BNIP3
SOX4	6.60958e-12	0.441302	0.804	0.585	1.28173e-07	dHB Neuroepithelial cell3	SOX4
KDELR1	7.13349e-12	0.456542	0.791	0.565	1.38333e-07	dHB Neuroepithelial cell3	KDELR1
CD24	9.02702e-12	0.363201	0.736	0.474	1.75052e-07	dHB Neuroepithelial cell3	CD24
EEF1D	1.02884e-11	0.438187	0.828	0.665	1.99514e-07	dHB Neuroepithelial cell3	EEF1D
SLC2A3	1.09774e-11	0.47253	0.957	0.757	2.12874e-07	dHB Neuroepithelial cell3	SLC2A3
SOX9	1.10001e-11	0.28285	0.27	0.091	2.13315e-07	dHB Neuroepithelial cell3	SOX9
RPS21	1.13811e-11	0.403768	0.982	0.904	2.20702e-07	dHB Neuroepithelial cell3	RPS21
SEMA6A	1.20409e-11	0.40765	0.914	0.683	2.33497e-07	dHB Neuroepithelial cell3	SEMA6A
PRSS23	1.23857e-11	0.45066	0.773	0.511	2.40184e-07	dHB Neuroepithelial cell3	PRSS23
PAPLN1	1.37045e-11	0.612654	0.914	0.832	2.65758e-07	dHB Neuroepithelial cell3	PAPLN
ARL4C	1.55439e-11	0.546324	0.632	0.415	3.01427e-07	dHB Neuroepithelial cell3	ARL4C
AFDN	1.72033e-11	0.429535	0.988	0.912	3.33606e-07	dHB Neuroepithelial cell3	AFDN
SREK1IP1	2.33032e-11	0.370629	0.834	0.567	4.51895e-07	dHB Neuroepithelial cell3	SREK1IP1
SEPTIN11	2.34729e-11	0.451133	0.914	0.727	4.55187e-07	dHB Neuroepithelial cell3	SEPTIN11
SET	2.84402e-11	0.39885	0.963	0.842	5.51513e-07	dHB Neuroepithelial cell3	SET
VLDLR	4.1623e-11	0.39455	0.46	0.229	8.07154e-07	dHB Neuroepithelial cell3	VLDLR
HINT1	4.68011e-11	0.422976	0.908	0.765	9.07568e-07	dHB Neuroepithelial cell3	HINT1
NREP	5.90194e-11	0.413176	0.865	0.687	1.1445e-06	dHB Neuroepithelial cell3	NREP
NPC2	8.0076e-11	0.409567	0.834	0.624	1.55283e-06	dHB Neuroepithelial cell3	NPC2
CDH11	2.17963e-10	0.481739	0.748	0.494	4.22674e-06	dHB Neuroepithelial cell3	CDH11
TUBB2B	2.32143e-10	0.364477	0.748	0.54	4.50171e-06	dHB Neuroepithelial cell3	TUBB2B
IPO5	2.71836e-10	0.386122	0.736	0.534	5.27145e-06	dHB Neuroepithelial cell3	IPO5
DLL3	2.86634e-10	0.633232	0.166	0.044	5.55841e-06	dHB Neuroepithelial cell3	DLL3
BTG1	3.50662e-10	0.477753	0.865	0.656	6.80004e-06	dHB Neuroepithelial cell3	BTG1
CITED2	3.53608e-10	0.352941	0.528	0.293	6.85716e-06	dHB Neuroepithelial cell3	CITED2
MARCKS	4.32556e-10	0.368237	0.926	0.712	8.38812e-06	dHB Neuroepithelial cell3	MARCKS
LIX1	4.8874e-10	0.409625	0.546	0.321	9.47765e-06	dHB Neuroepithelial cell3	LIX1
EIF4A2	5.15369e-10	0.401167	0.736	0.532	9.99404e-06	dHB Neuroepithelial cell3	EIF4A2
UQCRH	5.2285e-10	0.361902	0.926	0.812	1.01391e-05	dHB Neuroepithelial cell3	UQCRH
NME4	5.50463e-10	0.368006	0.724	0.496	1.06746e-05	dHB Neuroepithelial cell3	NME4
MIF	6.61483e-10	0.354551	0.982	0.949	1.28275e-05	dHB Neuroepithelial cell3	MIF
MT-ND2	7.49391e-10	0.414869	0.957	0.801	1.45322e-05	dHB Neuroepithelial cell3	MT-ND2
SERBP1	9.02417e-10	0.372225	0.926	0.816	1.74997e-05	dHB Neuroepithelial cell3	SERBP1
NRXN1	9.33916e-10	0.389627	0.791	0.528	1.81105e-05	dHB Neuroepithelial cell3	NRXN1
PPP1CC	9.51529e-10	0.402114	0.724	0.509	1.84521e-05	dHB Neuroepithelial cell3	PPP1CC
C4orf3	9.55415e-10	0.32843	0.62	0.391	1.85274e-05	dHB Neuroepithelial cell3	C4orf3
CDV3	1.01715e-09	0.35239	0.626	0.385	1.97245e-05	dHB Neuroepithelial cell3	CDV3
RPL36AL	1.08985e-09	0.380515	0.699	0.487	2.11343e-05	dHB Neuroepithelial cell3	RPL36AL
PLXNA1	1.28715e-09	0.381642	0.411	0.209	2.49603e-05	dHB Neuroepithelial cell3	PLXNA1
MT-CO1	1.81113e-09	0.446496	1	0.956	3.51215e-05	dHB Neuroepithelial cell3	MT-CO1
NES	1.84845e-09	0.473209	0.798	0.636	3.58452e-05	dHB Neuroepithelial cell3	NES
TOMM7	1.94588e-09	0.397793	0.601	0.403	3.77346e-05	dHB Neuroepithelial cell3	TOMM7
TMSB4X	2.00364e-09	0.373175	0.957	0.916	3.88545e-05	dHB Neuroepithelial cell3	TMSB4X
SH3BGRL3	2.0043e-09	0.331937	0.748	0.503	3.88673e-05	dHB Neuroepithelial cell3	SH3BGRL3
ST5	2.13946e-09	0.44894	0.73	0.566	4.14885e-05	dHB Neuroepithelial cell3	ST5
PAM	2.40012e-09	0.438141	0.982	0.902	4.65432e-05	dHB Neuroepithelial cell3	PAM
DNAJC4	2.50984e-09	0.276196	0.264	0.105	4.86709e-05	dHB Neuroepithelial cell3	DNAJC4
AC009879.4	3.88712e-09	0.262074	0.184	0.058	7.53791e-05	dHB Neuroepithelial cell3	AC009879.4
DNMT3A	3.92769e-09	0.353282	0.509	0.307	7.61658e-05	dHB Neuroepithelial cell3	DNMT3A
SMDT1	4.75171e-09	0.253407	0.362	0.171	9.21451e-05	dHB Neuroepithelial cell3	SMDT1
IMPDH2	4.75672e-09	0.386165	0.583	0.387	9.22424e-05	dHB Neuroepithelial cell3	IMPDH2
CCNB1IP1	5.00672e-09	0.337212	0.601	0.381	9.70903e-05	dHB Neuroepithelial cell3	CCNB1IP1
DANCR	5.20444e-09	0.389291	0.779	0.586	0.000100924	dHB Neuroepithelial cell3	DANCR
CNN2	5.3608e-09	0.284807	0.429	0.226	0.000103957	dHB Neuroepithelial cell3	CNN2
GABARAP	5.71467e-09	0.320003	0.724	0.512	0.000110819	dHB Neuroepithelial cell3	GABARAP
COTL1	6.72199e-09	0.344759	0.558	0.338	0.000130353	dHB Neuroepithelial cell3	COTL1
KIZ	7.13651e-09	0.395695	0.687	0.492	0.000138391	dHB Neuroepithelial cell3	KIZ
PTMS	8.43338e-09	0.352589	0.883	0.738	0.00016354	dHB Neuroepithelial cell3	PTMS
SPSB4	1.10701e-08	0.323218	0.521	0.3	0.000214672	dHB Neuroepithelial cell3	SPSB4
SCD	1.28228e-08	0.477745	0.767	0.586	0.00024866	dHB Neuroepithelial cell3	SCD
PTPRM	1.36581e-08	0.400984	0.791	0.607	0.000264857	dHB Neuroepithelial cell3	PTPRM
TLE4	1.42075e-08	0.37948	0.92	0.786	0.000275511	dHB Neuroepithelial cell3	TLE4
ZFAS1	1.52397e-08	0.333071	0.84	0.685	0.000295529	dHB Neuroepithelial cell3	ZFAS1
CSDE1	1.63228e-08	0.364621	0.804	0.637	0.000316532	dHB Neuroepithelial cell3	CSDE1
SNHG16	1.6352e-08	0.382318	0.632	0.443	0.000317097	dHB Neuroepithelial cell3	SNHG16
LDHA	1.67226e-08	0.353508	0.834	0.65	0.000324285	dHB Neuroepithelial cell3	LDHA
ELL2	1.91381e-08	0.281127	0.571	0.342	0.000371127	dHB Neuroepithelial cell3	ELL2
BRI3	2.12272e-08	0.341064	0.644	0.454	0.000411639	dHB Neuroepithelial cell3	BRI3
PINX1	2.16471e-08	0.32348	0.564	0.351	0.000419781	dHB Neuroepithelial cell3	PINX1
MT-ND4	2.36616e-08	0.382499	1	0.944	0.000458845	dHB Neuroepithelial cell3	MT-ND4
Z96074.1	2.66287e-08	0.32991	0.663	0.44	0.000516384	dHB Neuroepithelial cell3	Z96074.1
FBLN1	2.69909e-08	0.355899	0.656	0.459	0.000523408	dHB Neuroepithelial cell3	FBLN1
FKBP8	2.78944e-08	0.270269	0.515	0.301	0.000540928	dHB Neuroepithelial cell3	FKBP8
NONO	3.46749e-08	0.30259	0.828	0.638	0.000672416	dHB Neuroepithelial cell3	NONO
COX7C	4.1235e-08	0.326883	0.89	0.739	0.000799629	dHB Neuroepithelial cell3	COX7C
EIF3I	6.08664e-08	0.287285	0.429	0.241	0.00118032	dHB Neuroepithelial cell3	EIF3I
LTA4H	6.11309e-08	0.268288	0.528	0.316	0.00118545	dHB Neuroepithelial cell3	LTA4H
RAC1	7.14688e-08	0.307074	0.804	0.64	0.00138592	dHB Neuroepithelial cell3	RAC1
TUBB	7.83612e-08	0.265243	0.988	0.893	0.00151958	dHB Neuroepithelial cell3	TUBB
EGFR	8.09291e-08	0.310317	0.485	0.286	0.00156938	dHB Neuroepithelial cell3	EGFR
MYL6B	8.20564e-08	0.310087	0.528	0.334	0.00159124	dHB Neuroepithelial cell3	MYL6B
HSPD1	8.82656e-08	0.332823	0.896	0.767	0.00171165	dHB Neuroepithelial cell3	HSPD1
C12orf57	9.75065e-08	0.367308	0.675	0.512	0.00189085	dHB Neuroepithelial cell3	C12orf57
GPX4	1.16084e-07	0.328895	0.699	0.503	0.0022511	dHB Neuroepithelial cell3	GPX4
METRN	1.2492e-07	0.349787	0.472	0.294	0.00242245	dHB Neuroepithelial cell3	METRN
PCBP2	1.30134e-07	0.340659	0.779	0.614	0.00252356	dHB Neuroepithelial cell3	PCBP2
MT-CYB	1.61997e-07	0.355207	0.994	0.933	0.00314145	dHB Neuroepithelial cell3	MT-CYB
GADD45G	1.62056e-07	0.266836	0.129	0.037	0.0031426	dHB Neuroepithelial cell3	GADD45G
MYBL1	1.81283e-07	0.341395	0.356	0.183	0.00351544	dHB Neuroepithelial cell3	MYBL1
HIGD2A	1.85034e-07	0.301618	0.491	0.309	0.00358819	dHB Neuroepithelial cell3	HIGD2A
RSL1D1	1.87719e-07	0.353888	0.632	0.438	0.00364024	dHB Neuroepithelial cell3	RSL1D1
STMP1	2.01425e-07	0.270562	0.675	0.456	0.00390604	dHB Neuroepithelial cell3	STMP1
NFASC	2.16597e-07	0.39124	0.117	0.032	0.00420024	dHB Neuroepithelial cell3	NFASC
MAPK10	2.58974e-07	0.282747	1	0.987	0.00502202	dHB Neuroepithelial cell3	MAPK10
EMC6	2.88894e-07	0.253703	0.405	0.229	0.00560223	dHB Neuroepithelial cell3	EMC6
SFRP2	3.01709e-07	0.343658	0.693	0.517	0.00585073	dHB Neuroepithelial cell3	SFRP2
AFDN-DT	3.14724e-07	0.253932	0.448	0.256	0.00610313	dHB Neuroepithelial cell3	AFDN-DT
RBMX2	3.88249e-07	0.296216	0.46	0.277	0.00752893	dHB Neuroepithelial cell3	RBMX2
AKAP1	4.07485e-07	0.33178	0.325	0.17	0.00790196	dHB Neuroepithelial cell3	AKAP1
RNF7	4.39256e-07	0.275559	0.491	0.304	0.00851805	dHB Neuroepithelial cell3	RNF7
PMEL	4.81926e-07	0.291732	0.546	0.347	0.00934551	dHB Neuroepithelial cell3	PMEL
SDC2	5.13585e-07	0.288504	0.577	0.383	0.00995945	dHB Neuroepithelial cell3	SDC2
SKIDA1	6.50047e-07	0.293831	0.577	0.391	0.0126057	dHB Neuroepithelial cell3	SKIDA1
ZNF106	6.63717e-07	0.307378	0.699	0.528	0.0128708	dHB Neuroepithelial cell3	ZNF106
QPRT	8.4948e-07	0.351114	0.571	0.403	0.0164731	dHB Neuroepithelial cell3	QPRT
ZIC2	9.33278e-07	0.284344	0.583	0.399	0.0180981	dHB Neuroepithelial cell3	ZIC2
MT-ND1	9.97164e-07	0.31411	0.988	0.86	0.019337	dHB Neuroepithelial cell3	MT-ND1
DNAJC21	9.9733e-07	0.277218	0.521	0.34	0.0193402	dHB Neuroepithelial cell3	DNAJC21
SERF2	1.08179e-06	0.285301	0.963	0.81	0.0209781	dHB Neuroepithelial cell3	SERF2
USP11	1.23546e-06	0.298194	0.577	0.406	0.023958	dHB Neuroepithelial cell3	USP11
NRG1	1.31785e-06	0.329831	0.791	0.609	0.0255558	dHB Neuroepithelial cell3	NRG1
NPTX1	1.35329e-06	0.504527	0.258	0.125	0.0262429	dHB Neuroepithelial cell3	NPTX1
YWHAB	1.4092e-06	0.272932	0.73	0.531	0.0273271	dHB Neuroepithelial cell3	YWHAB
PPP3CA	1.42255e-06	0.294256	0.834	0.724	0.027586	dHB Neuroepithelial cell3	PPP3CA
ATP6V1G1	1.44376e-06	0.27878	0.589	0.419	0.0279974	dHB Neuroepithelial cell3	ATP6V1G1
YPEL2	1.6358e-06	0.261574	0.362	0.201	0.0317214	dHB Neuroepithelial cell3	YPEL2
CDKN1C	1.67117e-06	0.599198	0.491	0.342	0.0324074	dHB Neuroepithelial cell3	CDKN1C
MARCKSL1	1.82327e-06	0.297596	0.859	0.754	0.0353568	dHB Neuroepithelial cell3	MARCKSL1
GJA1	1.92375e-06	0.31926	0.853	0.739	0.0373053	dHB Neuroepithelial cell3	GJA1
NEDD8	1.94881e-06	0.267771	0.675	0.516	0.0377914	dHB Neuroepithelial cell3	NEDD8
NTRK2	2.01088e-06	0.262098	0.706	0.471	0.0389949	dHB Neuroepithelial cell3	NTRK2
C19orf53	2.72302e-06	0.288189	0.564	0.391	0.0528049	dHB Neuroepithelial cell3	C19orf53
ATP5F1A	2.76465e-06	0.250847	0.798	0.617	0.0536121	dHB Neuroepithelial cell3	ATP5F1A
CYBRD1	3.68973e-06	0.308736	0.288	0.153	0.0715513	dHB Neuroepithelial cell3	CYBRD1
MT-CO3	4.23468e-06	0.314283	1	0.996	0.0821189	dHB Neuroepithelial cell3	MT-CO3
CAMK2N1	4.58324e-06	0.484779	0.693	0.542	0.0888783	dHB Neuroepithelial cell3	CAMK2N1
EID1	5.22921e-06	0.28089	0.785	0.629	0.101405	dHB Neuroepithelial cell3	EID1
BTG2	5.36098e-06	0.287234	0.27	0.138	0.10396	dHB Neuroepithelial cell3	BTG2
TMEM97	5.58531e-06	0.34226	0.626	0.473	0.10831	dHB Neuroepithelial cell3	TMEM97
SNHG5	5.95905e-06	0.31801	0.736	0.599	0.115558	dHB Neuroepithelial cell3	SNHG5
ATP5MG	6.05079e-06	0.29052	0.675	0.539	0.117337	dHB Neuroepithelial cell3	ATP5MG
PRDX6	7.02136e-06	0.345677	0.687	0.575	0.136158	dHB Neuroepithelial cell3	PRDX6
KCNH7	7.29878e-06	0.415452	0.196	0.086	0.141538	dHB Neuroepithelial cell3	KCNH7
RORA	7.35758e-06	0.300027	0.957	0.848	0.142678	dHB Neuroepithelial cell3	RORA
PPIA	7.91184e-06	0.257704	0.969	0.917	0.153426	dHB Neuroepithelial cell3	PPIA
FRMD3	7.95067e-06	0.258602	0.724	0.539	0.154179	dHB Neuroepithelial cell3	FRMD3
CCNG2	1.08347e-05	0.300696	0.472	0.327	0.210107	dHB Neuroepithelial cell3	CCNG2
STC1	1.19974e-05	0.258602	0.405	0.259	0.232655	dHB Neuroepithelial cell3	STC1
MZT2A	1.21279e-05	0.251705	0.589	0.444	0.235183	dHB Neuroepithelial cell3	MZT2A
NCOA1	1.35201e-05	0.56289	0.822	0.714	0.262182	dHB Neuroepithelial cell3	NCOA1
CIRBP	1.42843e-05	0.28278	0.663	0.521	0.277001	dHB Neuroepithelial cell3	CIRBP
ATP5MPL	1.72868e-05	0.256254	0.595	0.431	0.335226	dHB Neuroepithelial cell3	ATP5MPL
MIR217HG	1.89229e-05	0.551835	0.202	0.096	0.366952	dHB Neuroepithelial cell3	MIR217HG
PHACTR2	1.91883e-05	0.310361	0.663	0.538	0.3721	dHB Neuroepithelial cell3	PHACTR2
TMEM258	2.09249e-05	0.279246	0.552	0.412	0.405775	dHB Neuroepithelial cell3	TMEM258
NID2	2.18156e-05	0.509146	0.675	0.558	0.423049	dHB Neuroepithelial cell3	NID2
LDHB	2.24824e-05	0.262348	0.902	0.866	0.435978	dHB Neuroepithelial cell3	LDHB
GLUL	2.43902e-05	0.364559	0.681	0.521	0.472975	dHB Neuroepithelial cell3	GLUL
EBF2	2.46506e-05	0.334191	0.288	0.162	0.478025	dHB Neuroepithelial cell3	EBF2
AFF2	2.54346e-05	0.353067	0.699	0.562	0.493228	dHB Neuroepithelial cell3	AFF2
MT-CO2	2.61733e-05	0.263065	1	0.991	0.507553	dHB Neuroepithelial cell3	MT-CO2
HILPDA	2.94571e-05	0.347448	0.693	0.55	0.571233	dHB Neuroepithelial cell3	HILPDA
CALM1	2.98335e-05	0.32729	0.779	0.639	0.578531	dHB Neuroepithelial cell3	CALM1
TOX3	3.15236e-05	0.282109	0.822	0.679	0.611306	dHB Neuroepithelial cell3	TOX3
APELA	3.50756e-05	0.262615	0.301	0.176	0.680187	dHB Neuroepithelial cell3	APELA
MRPS6	3.72856e-05	0.250533	0.804	0.66	0.723043	dHB Neuroepithelial cell3	MRPS6
EIF1B	3.78923e-05	0.255171	0.491	0.35	0.734807	dHB Neuroepithelial cell3	EIF1B
Z93403.1	4.02839e-05	0.337701	0.466	0.315	0.781185	dHB Neuroepithelial cell3	Z93403.1
ENO2	4.66523e-05	0.261337	0.436	0.294	0.904682	dHB Neuroepithelial cell3	ENO2
PLD5	5.2892e-05	0.41281	0.337	0.203	1	dHB Neuroepithelial cell3	PLD5
HPSE2	6.13013e-05	0.254156	0.135	0.054	1	dHB Neuroepithelial cell3	HPSE2
CCND1	7.7452e-05	0.287918	0.583	0.43	1	dHB Neuroepithelial cell3	CCND1
FRAS1	7.83033e-05	0.290724	0.736	0.557	1	dHB Neuroepithelial cell3	FRAS1
LINC02428	9.73204e-05	0.356543	0.552	0.407	1	dHB Neuroepithelial cell3	LINC02428
HS3ST5	0.00010663	0.37655	0.258	0.149	1	dHB Neuroepithelial cell3	HS3ST5
FAR2	0.000112193	0.268468	0.362	0.233	1	dHB Neuroepithelial cell3	FAR2
NCAM11	0.000124035	0.28519	0.761	0.596	1	dHB Neuroepithelial cell3	NCAM1
VIPR2	0.000129619	0.27088	0.252	0.141	1	dHB Neuroepithelial cell3	VIPR2
TCF4	0.000131332	0.298315	1	0.99	1	dHB Neuroepithelial cell3	TCF4
ID3	0.000156193	0.286394	0.497	0.371	1	dHB Neuroepithelial cell3	ID3
SLC6A8	0.000171205	0.264305	0.607	0.462	1	dHB Neuroepithelial cell3	SLC6A8
NSA2	0.000185752	0.27691	0.534	0.409	1	dHB Neuroepithelial cell3	NSA2
NR2C1	0.000198306	0.254227	0.755	0.648	1	dHB Neuroepithelial cell3	NR2C1
PEBP1	0.000209296	0.259734	0.748	0.611	1	dHB Neuroepithelial cell3	PEBP1
GBE1	0.00022713	0.40375	0.626	0.485	1	dHB Neuroepithelial cell3	GBE1
ALCAM	0.00022982	0.260265	0.583	0.45	1	dHB Neuroepithelial cell3	ALCAM
PLXNA2	0.000257156	0.259617	0.27	0.159	1	dHB Neuroepithelial cell3	PLXNA2
SEMA5A	0.000279861	0.320454	0.81	0.668	1	dHB Neuroepithelial cell3	SEMA5A
SORBS2	0.000674201	0.462936	0.454	0.349	1	dHB Neuroepithelial cell3	SORBS2
SULF1	0.000824195	0.263796	0.613	0.477	1	dHB Neuroepithelial cell3	SULF1
ITGA6	0.000833312	0.348423	0.761	0.685	1	dHB Neuroepithelial cell3	ITGA6
ADARB2	0.00110217	0.396011	0.227	0.138	1	dHB Neuroepithelial cell3	ADARB2
FGF14	0.00151461	0.250179	0.485	0.355	1	dHB Neuroepithelial cell3	FGF14
TMEM108	0.00177332	0.256286	0.638	0.535	1	dHB Neuroepithelial cell3	TMEM108
RBM20	0.00179154	0.297951	0.153	0.082	1	dHB Neuroepithelial cell3	RBM20
DLL1	0.00253981	0.297268	0.362	0.265	1	dHB Neuroepithelial cell3	DLL1
RDX	0.00266204	0.250548	0.699	0.569	1	dHB Neuroepithelial cell3	RDX
INTS6	0.0044022	0.27878	0.669	0.571	1	dHB Neuroepithelial cell3	INTS6
H1FX	0.0046052	0.277128	0.718	0.591	1	dHB Neuroepithelial cell3	H1FX
PRAG1	0.00615508	0.305173	0.656	0.588	1	dHB Neuroepithelial cell3	PRAG1
GALNT17	1.97648e-70	1.9225	1	0.756	3.83278e-66	dHB Neuroepithelial cell4	GALNT17
JAKMIP2-AS1	8.40942e-67	1.72831	0.967	0.431	1.63075e-62	dHB Neuroepithelial cell4	JAKMIP2-AS1
GRID2	1.06264e-59	2.14318	0.894	0.344	2.06068e-55	dHB Neuroepithelial cell4	GRID2
AC009446.1	1.35339e-55	1.01782	0.483	0.065	2.6245e-51	dHB Neuroepithelial cell4	AC009446.1
AL138720.1	3.62538e-52	0.575108	0.351	0.029	7.03033e-48	dHB Neuroepithelial cell4	AL138720.1
ANK2	2.24463e-50	1.46994	0.993	0.725	4.35279e-46	dHB Neuroepithelial cell4	ANK2
DLGAP1	2.47478e-50	1.41872	0.993	0.782	4.7991e-46	dHB Neuroepithelial cell4	DLGAP1
NRG3	3.6256e-50	1.40997	0.662	0.167	7.03077e-46	dHB Neuroepithelial cell4	NRG3
ADAMTS19	1.21498e-46	1.58351	0.907	0.472	2.3561e-42	dHB Neuroepithelial cell4	ADAMTS19
AL157944.1	3.92604e-44	0.956109	0.331	0.033	7.61339e-40	dHB Neuroepithelial cell4	AL157944.1
THRB	3.28481e-43	0.338039	0.192	0.004	6.36991e-39	dHB Neuroepithelial cell4	THRB
AC005062.1	8.41845e-43	0.526182	0.305	0.027	1.63251e-38	dHB Neuroepithelial cell4	AC005062.1
TMEM132D1	1.65698e-42	1.07854	0.728	0.23	3.21321e-38	dHB Neuroepithelial cell4	TMEM132D
GCNT1	5.67489e-42	0.599004	0.45	0.076	1.10047e-37	dHB Neuroepithelial cell4	GCNT1
PCDH11X	1.29295e-41	1.66538	0.841	0.36	2.50728e-37	dHB Neuroepithelial cell4	PCDH11X
LINC00698	5.00802e-41	1.39528	0.669	0.212	9.71155e-37	dHB Neuroepithelial cell4	LINC00698
UNC5D	2.0198e-40	1.34817	0.974	0.651	3.9168e-36	dHB Neuroepithelial cell4	UNC5D
MIR205HG	9.25079e-35	0.594843	0.364	0.058	1.79391e-30	dHB Neuroepithelial cell4	MIR205HG
AC091078.11	2.09028e-34	1.10188	0.96	0.748	4.05347e-30	dHB Neuroepithelial cell4	AC091078.1
AC003044.1	4.95906e-34	0.84327	0.483	0.12	9.61661e-30	dHB Neuroepithelial cell4	AC003044.1
MIR302CHG	1.14753e-33	0.951581	0.649	0.239	2.2253e-29	dHB Neuroepithelial cell4	MIR302CHG
AC008591.1	1.34268e-33	0.664499	0.51	0.132	2.60373e-29	dHB Neuroepithelial cell4	AC008591.1
AC004690.2	1.53576e-33	0.350565	0.166	0.006	2.97814e-29	dHB Neuroepithelial cell4	AC004690.2
PRDM14	3.19423e-33	0.409306	0.285	0.035	6.19425e-29	dHB Neuroepithelial cell4	PRDM14
TNS3	3.37056e-33	0.96934	0.834	0.426	6.5362e-29	dHB Neuroepithelial cell4	TNS3
LINC01090	1.14314e-32	0.935019	0.43	0.093	2.21678e-28	dHB Neuroepithelial cell4	LINC01090
AL392023.2	1.53545e-32	0.350898	0.205	0.014	2.97754e-28	dHB Neuroepithelial cell4	AL392023.2
CACNA2D1	5.89052e-32	0.85546	0.536	0.154	1.14229e-27	dHB Neuroepithelial cell4	CACNA2D1
GULP1	9.61281e-32	1.10444	0.947	0.791	1.86412e-27	dHB Neuroepithelial cell4	GULP1
DAZL	1.80459e-31	0.783093	0.53	0.151	3.49945e-27	dHB Neuroepithelial cell4	DAZL
BCL11A	1.85911e-30	0.498677	0.298	0.044	3.60519e-26	dHB Neuroepithelial cell4	BCL11A
JAKMIP2	1.91211e-30	0.928101	0.914	0.649	3.70797e-26	dHB Neuroepithelial cell4	JAKMIP2
ANOS1	5.60849e-30	0.753104	0.53	0.158	1.0876e-25	dHB Neuroepithelial cell4	ANOS1
AAK1	1.06592e-29	1.08551	0.848	0.529	2.06702e-25	dHB Neuroepithelial cell4	AAK1
AC068587.4	1.21409e-29	1.00291	0.821	0.474	2.35436e-25	dHB Neuroepithelial cell4	AC068587.4
AL354821.1	1.90314e-29	0.458594	0.245	0.029	3.69057e-25	dHB Neuroepithelial cell4	AL354821.1
PLCL2	1.07498e-28	1.05162	0.702	0.323	2.08459e-24	dHB Neuroepithelial cell4	PLCL2
FST	1.95723e-28	1.46568	0.914	0.704	3.79547e-24	dHB Neuroepithelial cell4	FST
AL392023.1	4.96437e-28	0.414777	0.152	0.008	9.6269e-24	dHB Neuroepithelial cell4	AL392023.1
AC093879.1	1.34646e-27	0.473444	0.404	0.094	2.61105e-23	dHB Neuroepithelial cell4	AC093879.1
ACOXL	4.93292e-27	0.639632	0.258	0.037	9.56591e-23	dHB Neuroepithelial cell4	ACOXL
ROR2	1.00315e-26	0.798082	0.987	0.868	1.94531e-22	dHB Neuroepithelial cell4	ROR2
ESRG	4.16444e-26	0.854884	0.45	0.131	8.07568e-22	dHB Neuroepithelial cell4	ESRG
NFIB	6.13727e-26	0.641206	0.377	0.089	1.19014e-21	dHB Neuroepithelial cell4	NFIB
LARGE1	6.31449e-26	0.847594	0.947	0.789	1.22451e-21	dHB Neuroepithelial cell4	LARGE1
SLC35F1	6.55231e-26	0.928387	0.94	0.783	1.27062e-21	dHB Neuroepithelial cell4	SLC35F1
RYR2	7.31424e-26	0.486819	0.245	0.034	1.41838e-21	dHB Neuroepithelial cell4	RYR2
CDYL	5.86159e-25	0.729989	0.954	0.755	1.13668e-20	dHB Neuroepithelial cell4	CDYL
CHST11	6.15367e-25	0.861094	0.861	0.558	1.19332e-20	dHB Neuroepithelial cell4	CHST11
CLYBL	9.62894e-25	0.825427	0.821	0.466	1.86724e-20	dHB Neuroepithelial cell4	CLYBL
TCF7L2	2.38573e-24	0.702638	0.974	0.842	4.6264e-20	dHB Neuroepithelial cell4	TCF7L2
VCAN	6.0548e-24	0.830806	0.907	0.639	1.17415e-19	dHB Neuroepithelial cell4	VCAN
CDH9	2.33572e-23	0.401525	0.146	0.01	4.52943e-19	dHB Neuroepithelial cell4	CDH9
ROR1	2.73008e-23	0.648803	1	0.955	5.29417e-19	dHB Neuroepithelial cell4	ROR1
NRXN31	4.70787e-23	1.00572	0.874	0.555	9.1295e-19	dHB Neuroepithelial cell4	NRXN3
PTPRG	1.25825e-22	0.676377	0.987	0.933	2.44e-18	dHB Neuroepithelial cell4	PTPRG
OPCML	1.71937e-22	0.457648	0.238	0.038	3.3342e-18	dHB Neuroepithelial cell4	OPCML
RBPMS	1.98667e-22	0.763025	0.96	0.794	3.85254e-18	dHB Neuroepithelial cell4	RBPMS
RIPOR2	3.06237e-22	0.701771	0.642	0.279	5.93854e-18	dHB Neuroepithelial cell4	RIPOR2
WNT8A	3.18007e-22	0.294556	0.212	0.03	6.16678e-18	dHB Neuroepithelial cell4	WNT8A
LINC02231	3.6407e-22	0.260308	0.132	0.008	7.06005e-18	dHB Neuroepithelial cell4	LINC02231
EIF4G3	5.99912e-22	0.606373	1	0.94	1.16335e-17	dHB Neuroepithelial cell4	EIF4G3
CADM21	7.50548e-22	0.880406	0.934	0.718	1.45546e-17	dHB Neuroepithelial cell4	CADM2
MED13L	3.02222e-21	0.613426	1	0.955	5.86068e-17	dHB Neuroepithelial cell4	MED13L
AL157778.11	3.06922e-21	0.759989	0.993	0.954	5.95182e-17	dHB Neuroepithelial cell4	AL157778.1
HELLPAR	3.46518e-21	0.498724	0.437	0.14	6.71967e-17	dHB Neuroepithelial cell4	HELLPAR
KLHL4	5.45692e-21	0.857727	0.788	0.493	1.05821e-16	dHB Neuroepithelial cell4	KLHL4
ACACA	9.63255e-21	0.712855	0.94	0.789	1.86794e-16	dHB Neuroepithelial cell4	ACACA
LDB2	1.14267e-20	0.856032	0.848	0.578	2.21586e-16	dHB Neuroepithelial cell4	LDB2
PRKG11	1.31133e-20	0.921775	0.967	0.854	2.54294e-16	dHB Neuroepithelial cell4	PRKG1
AP002856.2	1.39108e-20	0.348543	0.252	0.047	2.69759e-16	dHB Neuroepithelial cell4	AP002856.2
JARID2	1.39233e-20	0.673117	0.974	0.775	2.7e-16	dHB Neuroepithelial cell4	JARID2
PVT1	3.10012e-20	0.716636	0.974	0.826	6.01175e-16	dHB Neuroepithelial cell4	PVT1
CACNA2D3	4.61728e-20	0.585383	0.861	0.461	8.95384e-16	dHB Neuroepithelial cell4	CACNA2D3
CTNNA31	7.30572e-20	0.905789	0.954	0.788	1.41673e-15	dHB Neuroepithelial cell4	CTNNA3
PTPRZ1	8.96958e-20	0.745394	0.894	0.689	1.73938e-15	dHB Neuroepithelial cell4	PTPRZ1
DGKI1	2.16731e-19	0.821562	0.57	0.242	4.20284e-15	dHB Neuroepithelial cell4	DGKI
AC073529.1	2.88697e-19	0.747828	0.603	0.268	5.59842e-15	dHB Neuroepithelial cell4	AC073529.1
RNF43	3.44175e-19	0.377987	0.291	0.069	6.67425e-15	dHB Neuroepithelial cell4	RNF43
ZNF423	4.28204e-19	0.641822	0.94	0.735	8.30373e-15	dHB Neuroepithelial cell4	ZNF423
UST	5.90433e-19	0.615083	0.974	0.887	1.14497e-14	dHB Neuroepithelial cell4	UST
TMEM132C1	7.43847e-19	0.810315	0.636	0.338	1.44247e-14	dHB Neuroepithelial cell4	TMEM132C
WWOX1	7.4737e-19	0.813275	0.974	0.899	1.4493e-14	dHB Neuroepithelial cell4	WWOX
CNTLN	8.10725e-19	0.618857	0.762	0.42	1.57216e-14	dHB Neuroepithelial cell4	CNTLN
PRKCA	1.65024e-18	0.715327	0.94	0.742	3.20014e-14	dHB Neuroepithelial cell4	PRKCA
PLEKHA51	2.40431e-18	0.62832	0.967	0.899	4.66243e-14	dHB Neuroepithelial cell4	PLEKHA5
ATF7IP2	4.03856e-18	0.56476	0.715	0.361	7.83157e-14	dHB Neuroepithelial cell4	ATF7IP2
CENPP1	4.91342e-18	0.686192	0.748	0.415	9.5281e-14	dHB Neuroepithelial cell4	CENPP
STAT3	5.09031e-18	0.578883	0.689	0.376	9.87114e-14	dHB Neuroepithelial cell4	STAT3
SACS	7.53344e-18	0.648223	0.874	0.66	1.46088e-13	dHB Neuroepithelial cell4	SACS
VASH2	7.77066e-18	0.525789	0.49	0.195	1.50689e-13	dHB Neuroepithelial cell4	VASH2
UBR5	1.04126e-17	0.535359	0.954	0.872	2.01921e-13	dHB Neuroepithelial cell4	UBR5
MAGI1	1.73697e-17	0.560111	1	0.935	3.36833e-13	dHB Neuroepithelial cell4	MAGI1
TRIM24	1.79127e-17	0.681207	0.834	0.602	3.47362e-13	dHB Neuroepithelial cell4	TRIM24
PITPNC1	2.60231e-17	0.617269	0.682	0.376	5.04641e-13	dHB Neuroepithelial cell4	PITPNC1
PKIB	2.70173e-17	0.704795	0.967	0.882	5.23919e-13	dHB Neuroepithelial cell4	PKIB
ERC2	3.6934e-17	0.652136	0.868	0.657	7.16224e-13	dHB Neuroepithelial cell4	ERC2
CIT1	4.03406e-17	0.592678	0.728	0.403	7.82285e-13	dHB Neuroepithelial cell4	CIT
DIAPH2	4.95063e-17	0.688405	0.974	0.915	9.60026e-13	dHB Neuroepithelial cell4	DIAPH2
TRPS1	5.24612e-17	0.543169	0.497	0.208	1.01733e-12	dHB Neuroepithelial cell4	TRPS1
PODXL	6.79477e-17	0.653456	0.881	0.664	1.31764e-12	dHB Neuroepithelial cell4	PODXL
KCND2	9.00468e-17	0.624893	0.325	0.096	1.74619e-12	dHB Neuroepithelial cell4	KCND2
AC009654.1	1.0157e-16	0.389147	0.291	0.077	1.96964e-12	dHB Neuroepithelial cell4	AC009654.1
XACT1	1.1064e-16	0.661419	0.974	0.731	2.14553e-12	dHB Neuroepithelial cell4	XACT
ARSG	1.25357e-16	0.321428	0.325	0.094	2.43092e-12	dHB Neuroepithelial cell4	ARSG
JMJD1C1	1.341e-16	0.446511	1	0.981	2.60046e-12	dHB Neuroepithelial cell4	JMJD1C
AC091493.1	1.36998e-16	0.395034	0.245	0.057	2.65667e-12	dHB Neuroepithelial cell4	AC091493.1
AC114971.1	1.7928e-16	0.593261	0.358	0.114	3.4766e-12	dHB Neuroepithelial cell4	AC114971.1
LRP6	1.84456e-16	0.554169	0.861	0.62	3.57697e-12	dHB Neuroepithelial cell4	LRP6
FBXL13	2.19138e-16	0.488666	0.517	0.22	4.24953e-12	dHB Neuroepithelial cell4	FBXL13
ARHGAP11B	2.40412e-16	0.568807	0.636	0.31	4.66206e-12	dHB Neuroepithelial cell4	ARHGAP11B
AC011287.1	5.70288e-16	0.57589	0.543	0.236	1.1059e-11	dHB Neuroepithelial cell4	AC011287.1
ANTXR1	5.76006e-16	0.477122	0.483	0.2	1.11699e-11	dHB Neuroepithelial cell4	ANTXR1
AC079142.1	1.24786e-15	0.610907	0.907	0.716	2.41985e-11	dHB Neuroepithelial cell4	AC079142.1
DIAPH31	1.2592e-15	0.654464	0.795	0.456	2.44185e-11	dHB Neuroepithelial cell4	DIAPH3
IQGAP2	1.9199e-15	0.585005	0.669	0.393	3.72307e-11	dHB Neuroepithelial cell4	IQGAP2
SASH1	2.6656e-15	0.645302	0.868	0.699	5.16913e-11	dHB Neuroepithelial cell4	SASH1
FCHSD2	3.74923e-15	0.557505	0.901	0.702	7.27051e-11	dHB Neuroepithelial cell4	FCHSD2
EDA	3.94523e-15	0.517852	0.656	0.35	7.65058e-11	dHB Neuroepithelial cell4	EDA
NR6A11	4.18506e-15	0.51621	0.993	0.992	8.11566e-11	dHB Neuroepithelial cell4	NR6A1
SCN8A	6.86813e-15	0.493215	0.695	0.384	1.33187e-10	dHB Neuroepithelial cell4	SCN8A
SEMA3C	7.53943e-15	0.752449	0.477	0.206	1.46205e-10	dHB Neuroepithelial cell4	SEMA3C
CPED1	7.63152e-15	0.352569	0.139	0.019	1.4799e-10	dHB Neuroepithelial cell4	CPED1
STS	1.16815e-14	0.562	0.702	0.382	2.26527e-10	dHB Neuroepithelial cell4	STS
PCCA	2.05726e-14	0.508748	0.934	0.754	3.98944e-10	dHB Neuroepithelial cell4	PCCA
SPATA51	2.17084e-14	0.564086	0.808	0.569	4.20969e-10	dHB Neuroepithelial cell4	SPATA5
ATP8A2	2.17904e-14	0.514976	0.424	0.169	4.2256e-10	dHB Neuroepithelial cell4	ATP8A2
ST6GALNAC3	2.50719e-14	0.54073	0.94	0.797	4.86194e-10	dHB Neuroepithelial cell4	ST6GALNAC3
NBEA1	2.90358e-14	0.524094	0.974	0.885	5.63062e-10	dHB Neuroepithelial cell4	NBEA
ADK	2.90528e-14	0.53943	0.954	0.816	5.63392e-10	dHB Neuroepithelial cell4	ADK
RNF2201	3.64346e-14	0.600255	0.974	0.915	7.0654e-10	dHB Neuroepithelial cell4	RNF220
VWA8	3.78098e-14	0.553803	0.735	0.47	7.33208e-10	dHB Neuroepithelial cell4	VWA8
DLEU1	5.76109e-14	0.614175	0.914	0.759	1.11719e-09	dHB Neuroepithelial cell4	DLEU1
NTM	6.21548e-14	0.594463	0.523	0.255	1.20531e-09	dHB Neuroepithelial cell4	NTM
MTM1	8.34186e-14	0.562227	0.775	0.514	1.61765e-09	dHB Neuroepithelial cell4	MTM1
PHOX2A	8.61877e-14	0.271109	0.172	0.034	1.67135e-09	dHB Neuroepithelial cell4	PHOX2A
EFNA5	1.18969e-13	0.429183	1	0.994	2.30704e-09	dHB Neuroepithelial cell4	EFNA5
KLHL291	1.26254e-13	1.24765	0.483	0.241	2.44832e-09	dHB Neuroepithelial cell4	KLHL29
SLC7A11	1.46345e-13	0.466425	0.457	0.202	2.83792e-09	dHB Neuroepithelial cell4	SLC7A11
HS3ST4	2.69316e-13	0.489664	0.338	0.122	5.22259e-09	dHB Neuroepithelial cell4	HS3ST4
DANT1	2.87286e-13	0.442211	0.404	0.167	5.57104e-09	dHB Neuroepithelial cell4	DANT1
HPSE21	3.48959e-13	0.448117	0.199	0.047	6.76701e-09	dHB Neuroepithelial cell4	HPSE2
RAPGEF6	4.71189e-13	0.462121	0.834	0.586	9.1373e-09	dHB Neuroepithelial cell4	RAPGEF6
AVEN	6.51771e-13	0.441539	0.424	0.181	1.26391e-08	dHB Neuroepithelial cell4	AVEN
CDH4	6.90397e-13	0.60264	0.768	0.527	1.33882e-08	dHB Neuroepithelial cell4	CDH4
GFPT2	7.62942e-13	0.401746	0.49	0.231	1.4795e-08	dHB Neuroepithelial cell4	GFPT2
CAMK2D	7.77426e-13	0.672411	0.854	0.702	1.50758e-08	dHB Neuroepithelial cell4	CAMK2D
SEMA3E	8.09493e-13	0.587093	0.556	0.309	1.56977e-08	dHB Neuroepithelial cell4	SEMA3E
CHCHD3	8.91252e-13	0.47469	0.868	0.706	1.72832e-08	dHB Neuroepithelial cell4	CHCHD3
LUZP2	9.76967e-13	0.461236	0.212	0.054	1.89453e-08	dHB Neuroepithelial cell4	LUZP2
TMEM135	9.88141e-13	0.551477	0.709	0.473	1.9162e-08	dHB Neuroepithelial cell4	TMEM135
SNX24	1.01568e-12	0.35295	0.311	0.108	1.9696e-08	dHB Neuroepithelial cell4	SNX24
RIMS21	1.07301e-12	0.680028	0.828	0.591	2.08079e-08	dHB Neuroepithelial cell4	RIMS2
COMMD10	1.07755e-12	0.537997	0.861	0.629	2.08959e-08	dHB Neuroepithelial cell4	COMMD10
SDK11	1.1187e-12	0.674893	0.801	0.622	2.16938e-08	dHB Neuroepithelial cell4	SDK1
DLEU21	1.20758e-12	0.480086	0.815	0.568	2.34173e-08	dHB Neuroepithelial cell4	DLEU2
RASAL2	1.27006e-12	0.504633	0.907	0.755	2.4629e-08	dHB Neuroepithelial cell4	RASAL2
SLC16A1	1.28164e-12	0.559081	0.828	0.642	2.48536e-08	dHB Neuroepithelial cell4	SLC16A1
CNTNAP3	1.37196e-12	0.466109	0.444	0.197	2.66051e-08	dHB Neuroepithelial cell4	CNTNAP3
RFX71	1.49328e-12	0.472543	0.954	0.8	2.89576e-08	dHB Neuroepithelial cell4	RFX7
TNFRSF19	1.8061e-12	0.644975	0.517	0.268	3.50239e-08	dHB Neuroepithelial cell4	TNFRSF19
CPEB2	1.87156e-12	0.28312	0.205	0.052	3.62934e-08	dHB Neuroepithelial cell4	CPEB2
PBX3	2.20164e-12	0.496198	0.921	0.841	4.26942e-08	dHB Neuroepithelial cell4	PBX3
ARID1B	2.35531e-12	0.436869	0.98	0.94	4.56742e-08	dHB Neuroepithelial cell4	ARID1B
LRRTM3	2.46707e-12	0.416591	0.43	0.186	4.78414e-08	dHB Neuroepithelial cell4	LRRTM3
CACHD1	3.06875e-12	0.425048	0.98	0.928	5.95091e-08	dHB Neuroepithelial cell4	CACHD1
PPP4R4	3.21692e-12	0.525848	0.669	0.42	6.23825e-08	dHB Neuroepithelial cell4	PPP4R4
FRMD4A1	3.3993e-12	0.599574	0.901	0.733	6.59192e-08	dHB Neuroepithelial cell4	FRMD4A
BBS9	3.52008e-12	1.06555	0.854	0.708	6.82613e-08	dHB Neuroepithelial cell4	BBS9
ITPR1	4.07215e-12	0.30601	0.291	0.1	7.8967e-08	dHB Neuroepithelial cell4	ITPR1
DPYSL3	4.72938e-12	0.521734	0.894	0.723	9.17121e-08	dHB Neuroepithelial cell4	DPYSL3
DIAPH2-AS1	5.27118e-12	0.451736	0.503	0.254	1.02219e-07	dHB Neuroepithelial cell4	DIAPH2-AS1
MCC	5.47469e-12	0.502127	0.623	0.356	1.06165e-07	dHB Neuroepithelial cell4	MCC
AC008014.1	5.50991e-12	0.480006	0.722	0.448	1.06848e-07	dHB Neuroepithelial cell4	AC008014.1
SH3D19	6.68129e-12	0.493048	0.841	0.688	1.29564e-07	dHB Neuroepithelial cell4	SH3D19
CTNNA2	6.93027e-12	0.595033	0.656	0.392	1.34392e-07	dHB Neuroepithelial cell4	CTNNA2
EXT1	7.35939e-12	0.451797	0.954	0.8	1.42713e-07	dHB Neuroepithelial cell4	EXT1
PCAT1	7.63398e-12	0.421039	0.272	0.09	1.48038e-07	dHB Neuroepithelial cell4	PCAT1
DTNBP1	8.81789e-12	0.422573	0.563	0.31	1.70996e-07	dHB Neuroepithelial cell4	DTNBP1
SSC4D	9.14662e-12	0.321884	0.358	0.14	1.77371e-07	dHB Neuroepithelial cell4	SSC4D
ASAP3	9.81608e-12	0.27438	0.238	0.072	1.90353e-07	dHB Neuroepithelial cell4	ASAP3
AC090015.1	1.0769e-11	0.462578	0.45	0.201	2.08833e-07	dHB Neuroepithelial cell4	AC090015.1
MIR924HG1	1.09031e-11	0.683385	0.854	0.744	2.11432e-07	dHB Neuroepithelial cell4	MIR924HG
HS3ST51	1.09591e-11	0.556422	0.351	0.138	2.12518e-07	dHB Neuroepithelial cell4	HS3ST5
ZNF609	1.42844e-11	0.468668	0.828	0.693	2.77004e-07	dHB Neuroepithelial cell4	ZNF609
POU2F1	1.53659e-11	0.40877	0.98	0.873	2.97975e-07	dHB Neuroepithelial cell4	POU2F1
CDH10	1.69779e-11	0.365829	0.318	0.119	3.29235e-07	dHB Neuroepithelial cell4	CDH10
SLC3A2	1.74537e-11	0.375504	0.543	0.281	3.38462e-07	dHB Neuroepithelial cell4	SLC3A2
VTI1A	1.77852e-11	0.503777	0.861	0.67	3.44891e-07	dHB Neuroepithelial cell4	VTI1A
OSBPL3	1.89009e-11	0.329199	0.338	0.132	3.66526e-07	dHB Neuroepithelial cell4	OSBPL3
RNF38	1.93855e-11	0.434756	0.887	0.694	3.75924e-07	dHB Neuroepithelial cell4	RNF38
CHN1	2.04163e-11	0.50027	0.801	0.596	3.95912e-07	dHB Neuroepithelial cell4	CHN1
CDH12	3.14937e-11	0.509178	0.192	0.051	6.10726e-07	dHB Neuroepithelial cell4	CDH12
VAT1L	3.40008e-11	0.630013	0.53	0.288	6.59343e-07	dHB Neuroepithelial cell4	VAT1L
FRAS11	3.4415e-11	0.53251	0.762	0.556	6.67376e-07	dHB Neuroepithelial cell4	FRAS1
LRBA	3.81435e-11	0.446322	0.954	0.87	7.39679e-07	dHB Neuroepithelial cell4	LRBA
KIF14	4.07491e-11	0.400977	0.583	0.308	7.90207e-07	dHB Neuroepithelial cell4	KIF14
CCDC18	4.17733e-11	0.485261	0.722	0.47	8.10068e-07	dHB Neuroepithelial cell4	CCDC18
ADGRV1	6.90819e-11	0.45719	0.947	0.789	1.33964e-06	dHB Neuroepithelial cell4	ADGRV1
R3HDM1	7.78235e-11	0.463201	0.947	0.838	1.50915e-06	dHB Neuroepithelial cell4	R3HDM1
PIF1	7.7918e-11	0.406731	0.384	0.162	1.51099e-06	dHB Neuroepithelial cell4	PIF1
AC138627.1	8.28183e-11	0.84209	0.649	0.406	1.60601e-06	dHB Neuroepithelial cell4	AC138627.1
LHFPL6	8.93721e-11	0.514243	0.768	0.503	1.7331e-06	dHB Neuroepithelial cell4	LHFPL6
ASCC31	9.07655e-11	0.573793	0.907	0.766	1.76012e-06	dHB Neuroepithelial cell4	ASCC3
SUPT3H	9.96512e-11	0.46054	0.967	0.856	1.93244e-06	dHB Neuroepithelial cell4	SUPT3H
TMEM131L	1.11233e-10	0.415717	0.669	0.421	2.15703e-06	dHB Neuroepithelial cell4	TMEM131L
PARD3	1.11487e-10	0.408476	0.974	0.923	2.16197e-06	dHB Neuroepithelial cell4	PARD3
EXOC2	1.33974e-10	0.389154	0.755	0.497	2.59802e-06	dHB Neuroepithelial cell4	EXOC2
DLG21	1.41937e-10	0.686159	0.874	0.785	2.75244e-06	dHB Neuroepithelial cell4	DLG2
ASIC2	1.45807e-10	0.309353	0.199	0.056	2.82749e-06	dHB Neuroepithelial cell4	ASIC2
Z94721.11	1.66816e-10	0.359015	0.517	0.263	3.2349e-06	dHB Neuroepithelial cell4	Z94721.1
PCBD2	1.86254e-10	0.267061	0.258	0.09	3.61183e-06	dHB Neuroepithelial cell4	PCBD2
NSD21	1.87846e-10	0.401396	0.921	0.792	3.64271e-06	dHB Neuroepithelial cell4	NSD2
RASSF3	2.17573e-10	0.404669	0.483	0.256	4.21917e-06	dHB Neuroepithelial cell4	RASSF3
MRTFA	2.18189e-10	0.350764	0.735	0.499	4.23111e-06	dHB Neuroepithelial cell4	MRTFA
PTPN13	2.37017e-10	0.458494	0.954	0.932	4.59622e-06	dHB Neuroepithelial cell4	PTPN13
LARP4B	2.65788e-10	0.433443	0.788	0.579	5.15417e-06	dHB Neuroepithelial cell4	LARP4B
SH3KBP1	2.74001e-10	0.453666	0.536	0.309	5.31343e-06	dHB Neuroepithelial cell4	SH3KBP1
SEMA3A	2.81335e-10	0.307956	0.53	0.275	5.45564e-06	dHB Neuroepithelial cell4	SEMA3A
NHSL2	3.43823e-10	0.436486	0.781	0.571	6.66742e-06	dHB Neuroepithelial cell4	NHSL2
NSD1	3.59646e-10	0.409161	0.947	0.819	6.97426e-06	dHB Neuroepithelial cell4	NSD1
AL136962.1	3.67746e-10	0.600103	0.517	0.299	7.13133e-06	dHB Neuroepithelial cell4	AL136962.1
SPTLC2	3.75566e-10	0.29895	0.331	0.138	7.28298e-06	dHB Neuroepithelial cell4	SPTLC2
ATF7IP	3.95383e-10	0.422432	0.921	0.832	7.66726e-06	dHB Neuroepithelial cell4	ATF7IP
PPM1B	3.95659e-10	0.4375	0.728	0.536	7.67262e-06	dHB Neuroepithelial cell4	PPM1B
ADAM23	4.25253e-10	0.467219	0.808	0.645	8.2465e-06	dHB Neuroepithelial cell4	ADAM23
SNHG141	4.2692e-10	0.381484	0.993	0.979	8.27882e-06	dHB Neuroepithelial cell4	SNHG14
MTHFD1L1	4.56917e-10	0.528223	0.682	0.478	8.86053e-06	dHB Neuroepithelial cell4	MTHFD1L
GABRB3	4.63726e-10	0.471731	0.291	0.118	8.99258e-06	dHB Neuroepithelial cell4	GABRB3
LINC00937	4.67449e-10	0.49798	0.424	0.213	9.06478e-06	dHB Neuroepithelial cell4	LINC00937
CDHR3	4.87826e-10	0.359171	0.503	0.268	9.45992e-06	dHB Neuroepithelial cell4	CDHR3
CNKSR31	4.98399e-10	0.489775	0.868	0.685	9.66495e-06	dHB Neuroepithelial cell4	CNKSR3
SEMA5A1	7.5371e-10	0.438175	0.874	0.662	1.46159e-05	dHB Neuroepithelial cell4	SEMA5A
MFSD14C	7.73298e-10	0.39588	0.841	0.675	1.49958e-05	dHB Neuroepithelial cell4	MFSD14C
PAWR	7.96221e-10	0.485527	0.841	0.696	1.54403e-05	dHB Neuroepithelial cell4	PAWR
CDK6	8.56757e-10	0.324193	0.219	0.071	1.66142e-05	dHB Neuroepithelial cell4	CDK6
NPAS31	8.75421e-10	0.559219	0.675	0.437	1.69762e-05	dHB Neuroepithelial cell4	NPAS3
PKP4	9.5044e-10	0.467916	0.854	0.701	1.84309e-05	dHB Neuroepithelial cell4	PKP4
HERC2	1.24973e-09	0.384313	0.748	0.536	2.42347e-05	dHB Neuroepithelial cell4	HERC2
AC073050.1	1.31579e-09	0.443398	0.51	0.283	2.55159e-05	dHB Neuroepithelial cell4	AC073050.1
AC099489.1	1.34152e-09	0.285217	0.238	0.083	2.60148e-05	dHB Neuroepithelial cell4	AC099489.1
SYT14	1.49418e-09	0.368129	0.464	0.242	2.89751e-05	dHB Neuroepithelial cell4	SYT14
AC104461.1	1.50658e-09	0.347492	0.424	0.21	2.92156e-05	dHB Neuroepithelial cell4	AC104461.1
TMCC1	1.55203e-09	0.439964	0.848	0.7	3.0097e-05	dHB Neuroepithelial cell4	TMCC1
KCNMB2-AS1	1.66362e-09	0.401569	0.424	0.21	3.2261e-05	dHB Neuroepithelial cell4	KCNMB2-AS1
CNTNAP3B	1.76812e-09	0.322051	0.497	0.268	3.42875e-05	dHB Neuroepithelial cell4	CNTNAP3B
SFXN5	1.81917e-09	0.26079	0.318	0.131	3.52774e-05	dHB Neuroepithelial cell4	SFXN5
CHKA	1.99706e-09	0.415744	0.57	0.365	3.8727e-05	dHB Neuroepithelial cell4	CHKA
FAF11	2.0789e-09	0.468322	0.894	0.744	4.0314e-05	dHB Neuroepithelial cell4	FAF1
SCLT1	2.12127e-09	0.553225	0.748	0.57	4.11356e-05	dHB Neuroepithelial cell4	SCLT1
AL133346.1	2.31682e-09	0.538994	0.636	0.409	4.49278e-05	dHB Neuroepithelial cell4	AL133346.1
CTBP2	2.35142e-09	0.458374	0.881	0.766	4.55987e-05	dHB Neuroepithelial cell4	CTBP2
NCOA2	2.55994e-09	0.428981	0.887	0.721	4.96423e-05	dHB Neuroepithelial cell4	NCOA2
SYN3	2.63932e-09	0.566511	0.563	0.346	5.11817e-05	dHB Neuroepithelial cell4	SYN3
CBL	2.77725e-09	0.416967	0.55	0.331	5.38565e-05	dHB Neuroepithelial cell4	CBL
MYO191	3.09134e-09	0.400326	0.57	0.345	5.99473e-05	dHB Neuroepithelial cell4	MYO19
VPS13B	3.29369e-09	0.359144	0.947	0.874	6.38713e-05	dHB Neuroepithelial cell4	VPS13B
GMDS1	3.38848e-09	0.458679	0.57	0.343	6.57094e-05	dHB Neuroepithelial cell4	GMDS
NEBL1	3.46297e-09	0.641575	0.728	0.536	6.71538e-05	dHB Neuroepithelial cell4	NEBL
EPB41L3	3.65337e-09	0.365593	0.291	0.121	7.08461e-05	dHB Neuroepithelial cell4	EPB41L3
RMST	3.91152e-09	0.452211	0.272	0.107	7.58523e-05	dHB Neuroepithelial cell4	RMST
DLG1	4.10631e-09	0.375121	0.934	0.86	7.96295e-05	dHB Neuroepithelial cell4	DLG1
PLPP1	4.31479e-09	0.408177	0.662	0.456	8.36725e-05	dHB Neuroepithelial cell4	PLPP1
UBE2E2	4.41129e-09	0.400925	0.954	0.859	8.55438e-05	dHB Neuroepithelial cell4	UBE2E2
THADA	4.62266e-09	0.346898	0.669	0.437	8.96426e-05	dHB Neuroepithelial cell4	THADA
ASPM	4.62759e-09	0.479035	0.682	0.464	8.97382e-05	dHB Neuroepithelial cell4	ASPM
FNDC3B	4.64939e-09	0.43006	0.914	0.815	9.0161e-05	dHB Neuroepithelial cell4	FNDC3B
AGK	4.67015e-09	0.323852	0.503	0.278	9.05636e-05	dHB Neuroepithelial cell4	AGK
UBE2D2	5.32944e-09	0.377729	0.854	0.673	0.000103348	dHB Neuroepithelial cell4	UBE2D2
ZFAND31	5.47068e-09	0.3486	0.967	0.923	0.000106087	dHB Neuroepithelial cell4	ZFAND3
COX10	5.77609e-09	0.27622	0.45	0.234	0.00011201	dHB Neuroepithelial cell4	COX10
AL353138.11	6.00578e-09	0.503871	0.623	0.407	0.000116464	dHB Neuroepithelial cell4	AL353138.1
MLLT10	6.06053e-09	0.380991	0.954	0.838	0.000117526	dHB Neuroepithelial cell4	MLLT10
ADIPOR2	6.09012e-09	0.359235	0.616	0.395	0.0001181	dHB Neuroepithelial cell4	ADIPOR2
MAP4	6.10821e-09	0.397368	0.868	0.706	0.00011845	dHB Neuroepithelial cell4	MAP4
KIF18B	6.12965e-09	0.343399	0.457	0.232	0.000118866	dHB Neuroepithelial cell4	KIF18B
AC079160.1	6.42582e-09	0.33118	0.325	0.141	0.00012461	dHB Neuroepithelial cell4	AC079160.1
ZMYND8	7.11646e-09	0.376183	0.947	0.897	0.000138002	dHB Neuroepithelial cell4	ZMYND8
ME1	7.32732e-09	0.265298	0.179	0.054	0.000142091	dHB Neuroepithelial cell4	ME1
NKD1	7.34776e-09	0.354952	0.311	0.139	0.000142488	dHB Neuroepithelial cell4	NKD1
DOCK3	7.53706e-09	0.480649	0.861	0.657	0.000146159	dHB Neuroepithelial cell4	DOCK3
BUB1	8.03711e-09	0.391631	0.523	0.298	0.000155856	dHB Neuroepithelial cell4	BUB1
SLC25A12	8.32371e-09	0.252252	0.305	0.128	0.000161413	dHB Neuroepithelial cell4	SLC25A12
ERC1	8.63504e-09	0.413453	0.874	0.803	0.000167451	dHB Neuroepithelial cell4	ERC1
TYW1B	8.64594e-09	0.32126	0.523	0.303	0.000167662	dHB Neuroepithelial cell4	TYW1B
POLR3G	8.86632e-09	0.323387	0.265	0.109	0.000171936	dHB Neuroepithelial cell4	POLR3G
SORBS1	9.99075e-09	0.317965	0.364	0.173	0.000193741	dHB Neuroepithelial cell4	SORBS1
ACTR3B	1.00281e-08	0.312109	0.517	0.297	0.000194464	dHB Neuroepithelial cell4	ACTR3B
PRICKLE2	1.13548e-08	0.371765	0.45	0.243	0.000220193	dHB Neuroepithelial cell4	PRICKLE2
TRERF1	1.27063e-08	0.425283	0.868	0.712	0.0002464	dHB Neuroepithelial cell4	TRERF1
PHF21B	1.28348e-08	0.41092	0.815	0.634	0.000248892	dHB Neuroepithelial cell4	PHF21B
AL353747.4	1.30271e-08	0.304512	0.205	0.072	0.000252621	dHB Neuroepithelial cell4	AL353747.4
KANSL1	1.32143e-08	0.350753	0.974	0.931	0.000256253	dHB Neuroepithelial cell4	KANSL1
RABGAP1L	1.43047e-08	0.530688	0.808	0.638	0.000277397	dHB Neuroepithelial cell4	RABGAP1L
CEP1281	1.43716e-08	0.410762	0.656	0.449	0.000278694	dHB Neuroepithelial cell4	CEP128
CSE1L1	1.54199e-08	0.385014	0.709	0.514	0.000299024	dHB Neuroepithelial cell4	CSE1L
XXYLT1	1.64759e-08	0.354431	0.55	0.338	0.000319502	dHB Neuroepithelial cell4	XXYLT1
RNGTT	1.66534e-08	0.372455	0.834	0.64	0.000322942	dHB Neuroepithelial cell4	RNGTT
ANO6	1.67841e-08	0.466306	0.762	0.599	0.000325477	dHB Neuroepithelial cell4	ANO6
NUTM2B-AS1	1.69538e-08	0.337901	0.808	0.595	0.000328769	dHB Neuroepithelial cell4	NUTM2B-AS1
BCL2L14	1.77771e-08	0.278641	0.437	0.228	0.000344733	dHB Neuroepithelial cell4	BCL2L14
MED12L1	1.82111e-08	0.438877	0.629	0.445	0.00035315	dHB Neuroepithelial cell4	MED12L
AOPEP	1.85471e-08	0.381628	0.848	0.686	0.000359666	dHB Neuroepithelial cell4	AOPEP
HDAC4	1.89877e-08	0.378168	0.795	0.647	0.000368209	dHB Neuroepithelial cell4	HDAC4
GTDC1	2.10744e-08	0.426043	0.821	0.673	0.000408675	dHB Neuroepithelial cell4	GTDC1
TSC22D2	2.1679e-08	0.30591	0.603	0.382	0.000420399	dHB Neuroepithelial cell4	TSC22D2
SBF21	2.27348e-08	0.360203	0.94	0.86	0.000440873	dHB Neuroepithelial cell4	SBF2
AC110023.11	2.35305e-08	0.441799	0.861	0.687	0.000456303	dHB Neuroepithelial cell4	AC110023.1
DPH6	2.3607e-08	0.416741	0.748	0.558	0.000457788	dHB Neuroepithelial cell4	DPH6
EML4	2.37249e-08	0.364245	0.848	0.75	0.000460074	dHB Neuroepithelial cell4	EML4
LRRTM4	2.5741e-08	0.475427	0.848	0.607	0.000499169	dHB Neuroepithelial cell4	LRRTM4
ZNF5191	2.78121e-08	0.343065	0.689	0.485	0.000539332	dHB Neuroepithelial cell4	ZNF519
RPTOR	2.79423e-08	0.388835	0.649	0.463	0.000541858	dHB Neuroepithelial cell4	RPTOR
LGR4	2.81282e-08	0.362243	0.974	0.92	0.000545463	dHB Neuroepithelial cell4	LGR4
AGAP1	3.01665e-08	0.333439	0.967	0.92	0.000584988	dHB Neuroepithelial cell4	AGAP1
GRIN2A	3.24348e-08	0.374464	0.384	0.19	0.000628976	dHB Neuroepithelial cell4	GRIN2A
RRAS2	3.33206e-08	0.325449	0.715	0.481	0.000646153	dHB Neuroepithelial cell4	RRAS2
MCU	3.38861e-08	0.368008	0.702	0.518	0.000657119	dHB Neuroepithelial cell4	MCU
PRMT3	3.56607e-08	0.331808	0.576	0.347	0.000691533	dHB Neuroepithelial cell4	PRMT3
LINC00882	3.67176e-08	0.443948	0.205	0.074	0.000712028	dHB Neuroepithelial cell4	LINC00882
FAM169A	3.7587e-08	0.332468	0.397	0.206	0.000728887	dHB Neuroepithelial cell4	FAM169A
PTPN14	3.92523e-08	0.487152	0.669	0.513	0.000761181	dHB Neuroepithelial cell4	PTPN14
AR	4.01767e-08	0.311211	0.444	0.241	0.000779106	dHB Neuroepithelial cell4	AR
SMOC2	4.179e-08	0.35545	0.265	0.112	0.000810392	dHB Neuroepithelial cell4	SMOC2
HSPA9	4.33172e-08	0.311688	0.576	0.36	0.000840007	dHB Neuroepithelial cell4	HSPA9
ETNK1	4.35738e-08	0.388256	0.775	0.628	0.000844983	dHB Neuroepithelial cell4	ETNK1
NCOA3	4.98396e-08	0.392299	0.788	0.657	0.000966489	dHB Neuroepithelial cell4	NCOA3
FTX1	5.13048e-08	0.316677	0.993	0.98	0.000994902	dHB Neuroepithelial cell4	FTX
UTRN	5.15779e-08	0.407442	0.861	0.728	0.0010002	dHB Neuroepithelial cell4	UTRN
ZDHHC141	5.23846e-08	0.383647	0.523	0.312	0.00101584	dHB Neuroepithelial cell4	ZDHHC14
ANKRD17	5.48824e-08	0.324753	0.967	0.907	0.00106428	dHB Neuroepithelial cell4	ANKRD17
NEIL31	5.64933e-08	0.258635	0.404	0.202	0.00109552	dHB Neuroepithelial cell4	NEIL3
CUX1	6.13036e-08	0.314379	0.947	0.882	0.0011888	dHB Neuroepithelial cell4	CUX1
NIN	6.52342e-08	0.436673	0.656	0.496	0.00126502	dHB Neuroepithelial cell4	NIN
DDX10	6.67919e-08	0.414382	0.623	0.438	0.00129523	dHB Neuroepithelial cell4	DDX10
LRPPRC	6.71229e-08	0.411044	0.808	0.691	0.00130165	dHB Neuroepithelial cell4	LRPPRC
TANC1	6.97974e-08	0.35689	0.51	0.313	0.00135351	dHB Neuroepithelial cell4	TANC1
STK33	7.06036e-08	0.4052	0.868	0.753	0.00136915	dHB Neuroepithelial cell4	STK33
ADCY1	7.08531e-08	0.257717	0.252	0.103	0.00137398	dHB Neuroepithelial cell4	ADCY1
TRAF3IP2-AS11	7.10211e-08	0.431718	0.616	0.424	0.00137724	dHB Neuroepithelial cell4	TRAF3IP2-AS1
TDRP	7.23083e-08	0.324508	0.384	0.201	0.0014022	dHB Neuroepithelial cell4	TDRP
COBL	7.4379e-08	0.413247	0.258	0.11	0.00144236	dHB Neuroepithelial cell4	COBL
CCDC1501	8.08883e-08	0.316425	0.603	0.373	0.00156859	dHB Neuroepithelial cell4	CCDC150
STAG11	8.45191e-08	0.385254	0.887	0.76	0.00163899	dHB Neuroepithelial cell4	STAG1
ZNF521	8.56575e-08	0.4081	0.914	0.922	0.00166107	dHB Neuroepithelial cell4	ZNF521
GPSM2	8.81526e-08	0.32221	0.497	0.29	0.00170945	dHB Neuroepithelial cell4	GPSM2
BNC2	8.85145e-08	0.400198	0.397	0.208	0.00171647	dHB Neuroepithelial cell4	BNC2
DLEU7	9.01111e-08	0.289129	0.351	0.173	0.00174743	dHB Neuroepithelial cell4	DLEU7
ATXN7L1	9.45258e-08	0.327419	0.781	0.598	0.00183304	dHB Neuroepithelial cell4	ATXN7L1
KIAA1217	9.81782e-08	0.386681	0.815	0.659	0.00190387	dHB Neuroepithelial cell4	KIAA1217
BUB1B	1.00717e-07	0.309292	0.49	0.286	0.00195311	dHB Neuroepithelial cell4	BUB1B
PLCH1	1.01108e-07	0.446474	0.616	0.44	0.00196069	dHB Neuroepithelial cell4	PLCH1
TMTC1	1.03786e-07	0.294925	0.437	0.247	0.00201261	dHB Neuroepithelial cell4	TMTC1
FASTKD1	1.04625e-07	0.334147	0.715	0.515	0.00202889	dHB Neuroepithelial cell4	FASTKD1
SPRED1	1.06838e-07	0.4401	0.762	0.592	0.0020718	dHB Neuroepithelial cell4	SPRED1
SHANK2	1.11532e-07	0.36907	0.503	0.305	0.00216283	dHB Neuroepithelial cell4	SHANK2
DNMT3B	1.14799e-07	0.333943	0.464	0.272	0.00222617	dHB Neuroepithelial cell4	DNMT3B
PCNX2	1.17051e-07	0.385835	0.623	0.437	0.00226986	dHB Neuroepithelial cell4	PCNX2
TRIM2	1.17476e-07	0.38724	0.841	0.704	0.00227809	dHB Neuroepithelial cell4	TRIM2
INVS	1.17724e-07	0.363388	0.854	0.689	0.00228291	dHB Neuroepithelial cell4	INVS
CASC151	1.23898e-07	0.333857	0.974	0.915	0.00240264	dHB Neuroepithelial cell4	CASC15
PTPN4	1.24575e-07	0.370024	0.854	0.734	0.00241575	dHB Neuroepithelial cell4	PTPN4
TTC28	1.25972e-07	0.307578	0.967	0.97	0.00244285	dHB Neuroepithelial cell4	TTC28
NINL	1.27092e-07	0.378971	0.616	0.421	0.00246457	dHB Neuroepithelial cell4	NINL
STX18-AS1	1.28645e-07	0.397024	0.563	0.377	0.00249468	dHB Neuroepithelial cell4	STX18-AS1
POLQ1	1.31371e-07	0.298022	0.55	0.321	0.00254756	dHB Neuroepithelial cell4	POLQ
ZRANB31	1.35101e-07	0.396725	0.921	0.746	0.00261987	dHB Neuroepithelial cell4	ZRANB3
DBF4B	1.41455e-07	0.283693	0.384	0.201	0.0027431	dHB Neuroepithelial cell4	DBF4B
GEN11	1.43023e-07	0.331865	0.57	0.346	0.0027735	dHB Neuroepithelial cell4	GEN1
PIK3CB	1.6357e-07	0.344798	0.563	0.363	0.00317195	dHB Neuroepithelial cell4	PIK3CB
SAMD12	1.64507e-07	0.292273	0.483	0.273	0.00319011	dHB Neuroepithelial cell4	SAMD12
R3HDM2	1.66144e-07	0.422015	0.821	0.703	0.00322186	dHB Neuroepithelial cell4	R3HDM2
STAU2	1.72818e-07	0.414323	0.841	0.718	0.00335129	dHB Neuroepithelial cell4	STAU2
PSME4	1.79117e-07	0.347897	0.742	0.564	0.00347344	dHB Neuroepithelial cell4	PSME4
PTK21	1.86782e-07	0.275354	1	0.965	0.00362207	dHB Neuroepithelial cell4	PTK2
GINS11	1.89093e-07	0.316779	0.497	0.302	0.0036669	dHB Neuroepithelial cell4	GINS1
RAD54B	1.96472e-07	0.274941	0.404	0.218	0.00380999	dHB Neuroepithelial cell4	RAD54B
RBM6	1.99081e-07	0.36336	0.907	0.826	0.00386059	dHB Neuroepithelial cell4	RBM6
TMEM64	2.08048e-07	0.392692	0.344	0.182	0.00403447	dHB Neuroepithelial cell4	TMEM64
NUP35	2.11595e-07	0.283427	0.411	0.223	0.00410326	dHB Neuroepithelial cell4	NUP35
FARSB	2.12221e-07	0.270021	0.457	0.261	0.00411538	dHB Neuroepithelial cell4	FARSB
NR2C2	2.34111e-07	0.339926	0.642	0.445	0.00453988	dHB Neuroepithelial cell4	NR2C2
LDLR	2.371e-07	0.341876	0.523	0.341	0.00459783	dHB Neuroepithelial cell4	LDLR
EFCAB2	2.37393e-07	0.361356	0.53	0.34	0.00460353	dHB Neuroepithelial cell4	EFCAB2
PRKX	2.44251e-07	0.314167	0.543	0.34	0.00473651	dHB Neuroepithelial cell4	PRKX
EXOC41	2.49963e-07	0.304002	0.98	0.909	0.00484728	dHB Neuroepithelial cell4	EXOC4
TIGAR	2.66802e-07	0.323182	0.444	0.25	0.00517382	dHB Neuroepithelial cell4	TIGAR
SFMBT2	2.76769e-07	0.308296	0.477	0.283	0.0053671	dHB Neuroepithelial cell4	SFMBT2
COMMD1	2.81459e-07	0.419448	0.675	0.504	0.00545805	dHB Neuroepithelial cell4	COMMD1
AL008633.11	2.81832e-07	0.38849	0.907	0.712	0.00546528	dHB Neuroepithelial cell4	AL008633.1
CLDN6	2.9445e-07	0.272404	0.291	0.136	0.00570997	dHB Neuroepithelial cell4	CLDN6
UBAP1	3.12283e-07	0.323905	0.53	0.34	0.0060558	dHB Neuroepithelial cell4	UBAP1
HIBADH	3.13288e-07	0.359132	0.728	0.569	0.00607528	dHB Neuroepithelial cell4	HIBADH
KDM2B	3.13521e-07	0.36466	0.735	0.587	0.00607981	dHB Neuroepithelial cell4	KDM2B
ADD3	3.22447e-07	0.475419	0.801	0.66	0.00625289	dHB Neuroepithelial cell4	ADD3
GPHN1	3.31858e-07	0.370137	0.934	0.825	0.00643539	dHB Neuroepithelial cell4	GPHN
SATB2	3.3909e-07	0.280661	0.377	0.2	0.00657563	dHB Neuroepithelial cell4	SATB2
PIGL	3.40021e-07	0.290056	0.583	0.382	0.00659368	dHB Neuroepithelial cell4	PIGL
GATAD2B1	3.40982e-07	0.319871	0.801	0.639	0.00661232	dHB Neuroepithelial cell4	GATAD2B
KIF2C	3.42239e-07	0.290904	0.417	0.225	0.00663669	dHB Neuroepithelial cell4	KIF2C
GSTCD	3.45955e-07	0.287064	0.709	0.499	0.00670877	dHB Neuroepithelial cell4	GSTCD
USP13	3.48857e-07	0.327651	0.609	0.41	0.00676504	dHB Neuroepithelial cell4	USP13
BTBD1	3.49225e-07	0.294551	0.358	0.188	0.00677218	dHB Neuroepithelial cell4	BTBD1
GIGYF1	3.50857e-07	0.2812	0.662	0.456	0.00680381	dHB Neuroepithelial cell4	GIGYF1
TTC171	3.54699e-07	0.342017	0.954	0.882	0.00687833	dHB Neuroepithelial cell4	TTC17
KIF4A	3.65402e-07	0.292567	0.497	0.288	0.00708588	dHB Neuroepithelial cell4	KIF4A
CRLF3	3.78822e-07	0.339008	0.589	0.413	0.00734612	dHB Neuroepithelial cell4	CRLF3
SAE1	3.79652e-07	0.330721	0.576	0.373	0.00736222	dHB Neuroepithelial cell4	SAE1
GPATCH8	3.80794e-07	0.303628	0.94	0.833	0.00738435	dHB Neuroepithelial cell4	GPATCH8
LINC01572	3.84744e-07	0.354314	0.94	0.849	0.00746095	dHB Neuroepithelial cell4	LINC01572
VRK11	3.88955e-07	0.37521	0.623	0.443	0.00754261	dHB Neuroepithelial cell4	VRK1
IREB2	3.9224e-07	0.329351	0.702	0.55	0.00760632	dHB Neuroepithelial cell4	IREB2
NUP153	3.93109e-07	0.304722	0.675	0.48	0.00762317	dHB Neuroepithelial cell4	NUP153
SRPK2	4.01596e-07	0.342202	0.907	0.786	0.00778775	dHB Neuroepithelial cell4	SRPK2
EXOC6	4.08564e-07	0.369242	0.715	0.541	0.00792286	dHB Neuroepithelial cell4	EXOC6
TBCD	4.33168e-07	0.367942	0.629	0.465	0.00839999	dHB Neuroepithelial cell4	TBCD
NLGN4X	4.4259e-07	0.393634	0.854	0.755	0.00858271	dHB Neuroepithelial cell4	NLGN4X
GAS2L3	4.52432e-07	0.29124	0.391	0.203	0.00877355	dHB Neuroepithelial cell4	GAS2L3
ASXL2	5.0958e-07	0.324404	0.669	0.482	0.00988178	dHB Neuroepithelial cell4	ASXL2
USP28	5.15322e-07	0.250381	0.351	0.184	0.00999312	dHB Neuroepithelial cell4	USP28
RAD51B1	5.1848e-07	0.339509	0.954	0.861	0.0100544	dHB Neuroepithelial cell4	RAD51B
SIL1	5.27898e-07	0.305383	0.576	0.393	0.010237	dHB Neuroepithelial cell4	SIL1
CMSS1	6.00246e-07	0.363388	0.834	0.707	0.01164	dHB Neuroepithelial cell4	CMSS1
QSER1	6.19815e-07	0.349258	0.755	0.591	0.0120195	dHB Neuroepithelial cell4	QSER1
CLASP1	6.41066e-07	0.32435	0.907	0.82	0.0124316	dHB Neuroepithelial cell4	CLASP1
MPP6	6.65325e-07	0.363617	0.834	0.659	0.012902	dHB Neuroepithelial cell4	MPP6
TECPR2	6.8471e-07	0.300633	0.424	0.248	0.0132779	dHB Neuroepithelial cell4	TECPR2
AP001011.1	6.99667e-07	0.27619	0.344	0.183	0.0135679	dHB Neuroepithelial cell4	AP001011.1
DNAJC11	7.00983e-07	0.290712	0.503	0.319	0.0135935	dHB Neuroepithelial cell4	DNAJC11
ENOX2	7.0282e-07	0.34217	0.497	0.319	0.0136291	dHB Neuroepithelial cell4	ENOX2
TLK1	7.04718e-07	0.365979	0.868	0.73	0.0136659	dHB Neuroepithelial cell4	TLK1
NOS1AP	7.23342e-07	0.269768	0.55	0.349	0.014027	dHB Neuroepithelial cell4	NOS1AP
IPO11	7.36787e-07	0.281832	0.483	0.296	0.0142878	dHB Neuroepithelial cell4	IPO11
DTNB	7.63202e-07	0.347492	0.821	0.708	0.0148	dHB Neuroepithelial cell4	DTNB
L1TD1	7.67174e-07	0.400647	0.563	0.391	0.014877	dHB Neuroepithelial cell4	L1TD1
ST3GAL31	7.96319e-07	0.316349	0.695	0.502	0.0154422	dHB Neuroepithelial cell4	ST3GAL3
CLMP	8.16491e-07	0.305037	0.437	0.259	0.0158334	dHB Neuroepithelial cell4	CLMP
PRICKLE1	8.24405e-07	0.257639	0.424	0.234	0.0159869	dHB Neuroepithelial cell4	PRICKLE1
AKAP10	8.5187e-07	0.285371	0.689	0.511	0.0165195	dHB Neuroepithelial cell4	AKAP10
CHIC1	8.57398e-07	0.324537	0.503	0.317	0.0166267	dHB Neuroepithelial cell4	CHIC1
PILRB	8.62649e-07	0.274941	0.391	0.221	0.0167285	dHB Neuroepithelial cell4	PILRB
AC125613.1	8.98126e-07	0.302586	0.43	0.251	0.0174165	dHB Neuroepithelial cell4	AC125613.1
ATL2	9.12262e-07	0.296561	0.623	0.419	0.0176906	dHB Neuroepithelial cell4	ATL2
SLC1A3	9.36876e-07	0.250645	0.305	0.149	0.0181679	dHB Neuroepithelial cell4	SLC1A3
BIRC61	9.51763e-07	0.3136	0.927	0.819	0.0184566	dHB Neuroepithelial cell4	BIRC6
LINC01122	9.52518e-07	0.307937	0.305	0.151	0.0184712	dHB Neuroepithelial cell4	LINC01122
SND1	9.74298e-07	0.33611	0.815	0.652	0.0188936	dHB Neuroepithelial cell4	SND1
AC139887.2	1.05413e-06	0.294708	0.457	0.276	0.0204417	dHB Neuroepithelial cell4	AC139887.2
SLC39A11	1.09645e-06	0.295516	0.457	0.275	0.0212623	dHB Neuroepithelial cell4	SLC39A11
BCKDHB	1.09763e-06	0.268706	0.96	0.836	0.0212852	dHB Neuroepithelial cell4	BCKDHB
MICAL3	1.24219e-06	0.305645	0.556	0.36	0.0240886	dHB Neuroepithelial cell4	MICAL3
UBE3C	1.31881e-06	0.297864	0.795	0.683	0.0255745	dHB Neuroepithelial cell4	UBE3C
CIP2A	1.38127e-06	0.287243	0.43	0.248	0.0267856	dHB Neuroepithelial cell4	CIP2A
SOX13	1.46352e-06	0.293941	0.457	0.279	0.0283806	dHB Neuroepithelial cell4	SOX13
FMNL2	1.52965e-06	0.320253	0.901	0.816	0.0296629	dHB Neuroepithelial cell4	FMNL2
INO80	1.57254e-06	0.28131	0.517	0.332	0.0304948	dHB Neuroepithelial cell4	INO80
LIN9	1.72365e-06	0.296505	0.517	0.332	0.0334251	dHB Neuroepithelial cell4	LIN9
DEPDC1B	1.87747e-06	0.387198	0.563	0.39	0.0364078	dHB Neuroepithelial cell4	DEPDC1B
MGMT	1.92139e-06	0.330009	0.656	0.47	0.0372597	dHB Neuroepithelial cell4	MGMT
NFIA	1.93226e-06	0.253965	0.364	0.196	0.0374704	dHB Neuroepithelial cell4	NFIA
JPX1	1.93706e-06	0.264393	0.987	0.942	0.0375635	dHB Neuroepithelial cell4	JPX
LINC01950	2.01251e-06	0.355379	0.225	0.1	0.0390266	dHB Neuroepithelial cell4	LINC01950
UHRF1BP1L	2.05718e-06	0.25687	0.377	0.212	0.0398928	dHB Neuroepithelial cell4	UHRF1BP1L
FBXW11	2.05912e-06	0.31567	0.768	0.615	0.0399304	dHB Neuroepithelial cell4	FBXW11
EFL1	2.07357e-06	0.29107	0.477	0.295	0.0402106	dHB Neuroepithelial cell4	EFL1
NUP214	2.07816e-06	0.301003	0.603	0.417	0.0402997	dHB Neuroepithelial cell4	NUP214
NUP107	2.25377e-06	0.33491	0.629	0.481	0.0437052	dHB Neuroepithelial cell4	NUP107
TBC1D4	2.32828e-06	0.355358	0.556	0.369	0.04515	dHB Neuroepithelial cell4	TBC1D4
RGS3	2.3405e-06	0.267123	0.265	0.126	0.0453869	dHB Neuroepithelial cell4	RGS3
ARL151	2.48338e-06	0.374102	0.887	0.819	0.0481577	dHB Neuroepithelial cell4	ARL15
ZNF3311	2.49689e-06	0.290897	0.45	0.272	0.0484197	dHB Neuroepithelial cell4	ZNF331
SPECC1L	2.61677e-06	0.312094	0.828	0.652	0.0507445	dHB Neuroepithelial cell4	SPECC1L
E2F3	2.75641e-06	0.332508	0.742	0.58	0.0534522	dHB Neuroepithelial cell4	E2F3
CNOT10	2.82509e-06	0.279196	0.603	0.413	0.0547842	dHB Neuroepithelial cell4	CNOT10
USP15	2.859e-06	0.282846	0.623	0.448	0.0554418	dHB Neuroepithelial cell4	USP15
BCR	2.90541e-06	0.291125	0.636	0.446	0.0563417	dHB Neuroepithelial cell4	BCR
SLMAP	2.98453e-06	0.290163	0.728	0.555	0.0578759	dHB Neuroepithelial cell4	SLMAP
DYM	2.99438e-06	0.313909	0.755	0.59	0.0580669	dHB Neuroepithelial cell4	DYM
POLR2J3	3.03774e-06	0.277108	0.556	0.371	0.0589079	dHB Neuroepithelial cell4	POLR2J3
TMEM181	3.11011e-06	0.281132	0.503	0.321	0.0603113	dHB Neuroepithelial cell4	TMEM181
MAD1L1	3.12841e-06	0.350518	0.536	0.363	0.060666	dHB Neuroepithelial cell4	MAD1L1
ALPL	3.13215e-06	0.297986	0.517	0.341	0.0607387	dHB Neuroepithelial cell4	ALPL
HMG20A	3.2717e-06	0.28435	0.536	0.351	0.0634449	dHB Neuroepithelial cell4	HMG20A
UCK2	3.39506e-06	0.334951	0.57	0.414	0.0658371	dHB Neuroepithelial cell4	UCK2
CDKAL11	3.41023e-06	0.354675	0.907	0.81	0.0661311	dHB Neuroepithelial cell4	CDKAL1
USP25	3.42734e-06	0.314825	0.603	0.427	0.066463	dHB Neuroepithelial cell4	USP25
MMS22L1	3.52973e-06	0.338204	0.801	0.623	0.0684486	dHB Neuroepithelial cell4	MMS22L
ACVR2A	3.81507e-06	0.356166	0.642	0.468	0.0739818	dHB Neuroepithelial cell4	ACVR2A
UBE2G1	3.85497e-06	0.300031	0.669	0.465	0.0747556	dHB Neuroepithelial cell4	UBE2G1
MTBP1	3.97933e-06	0.311434	0.497	0.339	0.0771671	dHB Neuroepithelial cell4	MTBP
SMG6	4.01167e-06	0.334676	0.742	0.596	0.0777943	dHB Neuroepithelial cell4	SMG6
FARS2	4.12504e-06	0.283138	0.768	0.606	0.0799927	dHB Neuroepithelial cell4	FARS2
ATG10	4.18072e-06	0.301007	0.715	0.534	0.0810726	dHB Neuroepithelial cell4	ATG10
MED14	4.26058e-06	0.325103	0.649	0.481	0.0826213	dHB Neuroepithelial cell4	MED14
MYO9A1	4.38104e-06	0.320082	0.834	0.723	0.0849571	dHB Neuroepithelial cell4	MYO9A
MND11	4.38321e-06	0.279355	0.43	0.259	0.0849992	dHB Neuroepithelial cell4	MND1
MIR181A2HG	4.41885e-06	0.314139	0.464	0.305	0.0856904	dHB Neuroepithelial cell4	MIR181A2HG
EYA11	4.50035e-06	0.300339	0.53	0.346	0.0872708	dHB Neuroepithelial cell4	EYA1
CAMKMT	4.50872e-06	0.364059	0.887	0.789	0.087433	dHB Neuroepithelial cell4	CAMKMT
FOXK2	4.56493e-06	0.270686	0.662	0.475	0.0885231	dHB Neuroepithelial cell4	FOXK2
PLXDC21	4.58543e-06	0.31425	0.834	0.657	0.0889206	dHB Neuroepithelial cell4	PLXDC2
PNPT1	4.75989e-06	0.294212	0.47	0.315	0.0923038	dHB Neuroepithelial cell4	PNPT1
ASAP1	4.76404e-06	0.321028	0.861	0.771	0.0923842	dHB Neuroepithelial cell4	ASAP1
ATP8B1	4.83692e-06	0.256455	0.325	0.175	0.0937976	dHB Neuroepithelial cell4	ATP8B1
PPM1L	4.99795e-06	0.355536	0.748	0.597	0.0969202	dHB Neuroepithelial cell4	PPM1L
WDR7	5.00141e-06	0.260892	0.596	0.394	0.0969873	dHB Neuroepithelial cell4	WDR7
NAA15	5.16405e-06	0.334228	0.662	0.497	0.100141	dHB Neuroepithelial cell4	NAA15
GDA	5.2177e-06	0.336134	0.232	0.107	0.101182	dHB Neuroepithelial cell4	GDA
PTPN9	5.24812e-06	0.287497	0.384	0.225	0.101772	dHB Neuroepithelial cell4	PTPN9
CENPE	5.36937e-06	0.337162	0.563	0.382	0.104123	dHB Neuroepithelial cell4	CENPE
AL590705.1	5.69833e-06	0.2788	0.404	0.244	0.110502	dHB Neuroepithelial cell4	AL590705.1
AC027097.2	5.81078e-06	0.25985	0.49	0.31	0.112683	dHB Neuroepithelial cell4	AC027097.2
KPNA2	5.87448e-06	0.283415	0.603	0.435	0.113918	dHB Neuroepithelial cell4	KPNA2
AMPH	5.93554e-06	0.305377	0.536	0.368	0.115102	dHB Neuroepithelial cell4	AMPH
GRTP1	6.03808e-06	0.267197	0.371	0.217	0.11709	dHB Neuroepithelial cell4	GRTP1
KHDRBS21	6.16287e-06	0.354834	0.934	0.851	0.11951	dHB Neuroepithelial cell4	KHDRBS2
FOXJ3	6.22882e-06	0.269514	0.821	0.672	0.120789	dHB Neuroepithelial cell4	FOXJ3
ATXN2	6.4378e-06	0.287723	0.795	0.631	0.124842	dHB Neuroepithelial cell4	ATXN2
PLCB1	6.66179e-06	0.298915	0.715	0.539	0.129185	dHB Neuroepithelial cell4	PLCB1
FNDC3A	6.84137e-06	0.286362	0.848	0.705	0.132668	dHB Neuroepithelial cell4	FNDC3A
ZMIZ1	6.85427e-06	0.342802	0.556	0.408	0.132918	dHB Neuroepithelial cell4	ZMIZ1
UBE3D	7.09772e-06	0.310496	0.801	0.663	0.137639	dHB Neuroepithelial cell4	UBE3D
ELOVL6	7.14155e-06	0.352425	0.762	0.62	0.138489	dHB Neuroepithelial cell4	ELOVL6
CTCF	7.36732e-06	0.322213	0.583	0.42	0.142867	dHB Neuroepithelial cell4	CTCF
MPHOSPH91	7.66312e-06	0.335574	0.689	0.536	0.148603	dHB Neuroepithelial cell4	MPHOSPH9
LIN52	7.67247e-06	0.289105	0.536	0.361	0.148785	dHB Neuroepithelial cell4	LIN52
SHLD2	7.70026e-06	0.286036	0.609	0.432	0.149323	dHB Neuroepithelial cell4	SHLD2
DHRSX	8.15119e-06	0.283457	0.682	0.523	0.158068	dHB Neuroepithelial cell4	DHRSX
VKORC1L1	8.16283e-06	0.292149	0.536	0.363	0.158294	dHB Neuroepithelial cell4	VKORC1L1
BRIP11	8.40986e-06	0.300722	0.728	0.549	0.163084	dHB Neuroepithelial cell4	BRIP1
TBC1D51	8.55526e-06	0.298855	0.96	0.94	0.165904	dHB Neuroepithelial cell4	TBC1D5
UBR3	8.67831e-06	0.298362	0.728	0.571	0.16829	dHB Neuroepithelial cell4	UBR3
CEP295	8.7911e-06	0.255719	0.589	0.408	0.170477	dHB Neuroepithelial cell4	CEP295
NFATC3	9.22386e-06	0.307841	0.662	0.519	0.178869	dHB Neuroepithelial cell4	NFATC3
NSMCE21	9.23849e-06	0.313573	0.841	0.734	0.179153	dHB Neuroepithelial cell4	NSMCE2
SHISA9	9.63698e-06	0.462257	0.55	0.392	0.18688	dHB Neuroepithelial cell4	SHISA9
RBL11	9.65728e-06	0.298551	0.563	0.394	0.187274	dHB Neuroepithelial cell4	RBL1
FANCC1	1.06297e-05	0.291905	0.689	0.53	0.206132	dHB Neuroepithelial cell4	FANCC
SLC25A21	1.10061e-05	0.326123	0.49	0.324	0.213429	dHB Neuroepithelial cell4	SLC25A21
LGI1	1.10222e-05	0.25727	0.285	0.149	0.213742	dHB Neuroepithelial cell4	LGI1
FILIP1L	1.13134e-05	0.264065	0.437	0.272	0.21939	dHB Neuroepithelial cell4	FILIP1L
SCMH11	1.16919e-05	0.361115	0.834	0.728	0.226729	dHB Neuroepithelial cell4	SCMH1
WDR26	1.19376e-05	0.300001	0.55	0.387	0.231494	dHB Neuroepithelial cell4	WDR26
TLN2	1.20469e-05	0.256955	0.536	0.369	0.233614	dHB Neuroepithelial cell4	TLN2
FBXO221	1.25106e-05	0.317647	0.609	0.452	0.242605	dHB Neuroepithelial cell4	FBXO22
NHSL1	1.25669e-05	0.358136	0.629	0.481	0.243698	dHB Neuroepithelial cell4	NHSL1
DHRS7B	1.31319e-05	0.263318	0.523	0.355	0.254654	dHB Neuroepithelial cell4	DHRS7B
ST3GAL2	1.31402e-05	0.256328	0.358	0.208	0.254815	dHB Neuroepithelial cell4	ST3GAL2
MAGED1	1.32085e-05	0.303239	0.788	0.644	0.256139	dHB Neuroepithelial cell4	MAGED1
MGME11	1.33824e-05	0.270234	0.51	0.341	0.259512	dHB Neuroepithelial cell4	MGME1
FAM13B	1.37507e-05	0.342281	0.768	0.635	0.266654	dHB Neuroepithelial cell4	FAM13B
NHS1	1.38025e-05	0.374748	0.742	0.596	0.267658	dHB Neuroepithelial cell4	NHS
GRAMD1B	1.43987e-05	0.304854	0.53	0.376	0.27922	dHB Neuroepithelial cell4	GRAMD1B
BICD1	1.49226e-05	0.325159	0.768	0.645	0.28938	dHB Neuroepithelial cell4	BICD1
UBAC2	1.49467e-05	0.283342	0.775	0.624	0.289846	dHB Neuroepithelial cell4	UBAC2
KANK1	1.51587e-05	0.320553	0.642	0.501	0.293958	dHB Neuroepithelial cell4	KANK1
YTHDC2	1.56581e-05	0.257035	0.576	0.399	0.303641	dHB Neuroepithelial cell4	YTHDC2
G2E3	1.61053e-05	0.262588	0.702	0.519	0.312313	dHB Neuroepithelial cell4	G2E3
FBXW8	1.62244e-05	0.279236	0.603	0.448	0.314624	dHB Neuroepithelial cell4	FBXW8
PTK7	1.6242e-05	0.31216	0.543	0.404	0.314965	dHB Neuroepithelial cell4	PTK7
UGGT2	1.67373e-05	0.331998	0.874	0.794	0.324569	dHB Neuroepithelial cell4	UGGT2
FAM155A1	1.68648e-05	0.503749	0.497	0.344	0.327042	dHB Neuroepithelial cell4	FAM155A
TFCP2	1.793e-05	0.279783	0.715	0.554	0.347699	dHB Neuroepithelial cell4	TFCP2
PRKD3	1.84384e-05	0.280554	0.616	0.45	0.357557	dHB Neuroepithelial cell4	PRKD3
POLA11	1.87804e-05	0.311314	0.887	0.761	0.36419	dHB Neuroepithelial cell4	POLA1
ADGRL31	1.91997e-05	0.354165	0.98	0.966	0.37232	dHB Neuroepithelial cell4	ADGRL3
CSMD21	1.92202e-05	0.285925	0.503	0.33	0.372718	dHB Neuroepithelial cell4	CSMD2
TEX41	1.96658e-05	0.273859	0.185	0.08	0.38136	dHB Neuroepithelial cell4	TEX41
RABGAP1	2.00928e-05	0.280243	0.834	0.743	0.38964	dHB Neuroepithelial cell4	RABGAP1
ANKRD28	2.02178e-05	0.26991	0.636	0.461	0.392063	dHB Neuroepithelial cell4	ANKRD28
PUM2	2.09304e-05	0.2769	0.907	0.863	0.405882	dHB Neuroepithelial cell4	PUM2
NDUFS4	2.09688e-05	0.271344	0.649	0.506	0.406628	dHB Neuroepithelial cell4	NDUFS4
NAA25	2.14217e-05	0.270132	0.576	0.411	0.415411	dHB Neuroepithelial cell4	NAA25
RAP2C-AS1	2.23535e-05	0.2751	0.583	0.421	0.43348	dHB Neuroepithelial cell4	RAP2C-AS1
USP3	2.30233e-05	0.258822	0.828	0.713	0.446467	dHB Neuroepithelial cell4	USP3
BRAF	2.31735e-05	0.311191	0.907	0.831	0.44938	dHB Neuroepithelial cell4	BRAF
SLC38A1	2.38456e-05	0.268672	0.841	0.705	0.462414	dHB Neuroepithelial cell4	SLC38A1
TCF20	2.38708e-05	0.329876	0.583	0.463	0.462902	dHB Neuroepithelial cell4	TCF20
SCAF8	2.41658e-05	0.263374	0.815	0.715	0.468624	dHB Neuroepithelial cell4	SCAF8
ORC2	2.45956e-05	0.281019	0.656	0.5	0.476957	dHB Neuroepithelial cell4	ORC2
AC007326.5	2.53935e-05	0.272572	0.192	0.086	0.492431	dHB Neuroepithelial cell4	AC007326.5
CKAP5	2.5496e-05	0.301593	0.709	0.569	0.494418	dHB Neuroepithelial cell4	CKAP5
MSI21	2.68587e-05	0.268817	0.954	0.863	0.520844	dHB Neuroepithelial cell4	MSI2
PARPBP	2.96153e-05	0.286403	0.55	0.382	0.5743	dHB Neuroepithelial cell4	PARPBP
PUM3	2.98773e-05	0.269432	0.742	0.58	0.579381	dHB Neuroepithelial cell4	PUM3
GRIP11	3.03115e-05	0.27085	0.934	0.843	0.587801	dHB Neuroepithelial cell4	GRIP1
STRN3	3.04755e-05	0.262895	0.848	0.739	0.590982	dHB Neuroepithelial cell4	STRN3
MRPL1	3.06716e-05	0.256765	0.464	0.314	0.594784	dHB Neuroepithelial cell4	MRPL1
PDSS2	3.07592e-05	0.29472	0.675	0.558	0.596481	dHB Neuroepithelial cell4	PDSS2
TUSC3	3.14886e-05	0.305086	0.768	0.659	0.610627	dHB Neuroepithelial cell4	TUSC3
KIF18A	3.24265e-05	0.2886	0.424	0.273	0.628814	dHB Neuroepithelial cell4	KIF18A
OGDH	3.264e-05	0.278778	0.576	0.441	0.632954	dHB Neuroepithelial cell4	OGDH
RPAP2	3.31344e-05	0.299411	0.609	0.469	0.642543	dHB Neuroepithelial cell4	RPAP2
WDPCP	3.32002e-05	0.389656	0.642	0.531	0.643818	dHB Neuroepithelial cell4	WDPCP
CEP83	3.40526e-05	0.278516	0.735	0.58	0.660348	dHB Neuroepithelial cell4	CEP83
LEF1	3.40988e-05	0.273859	0.258	0.135	0.661244	dHB Neuroepithelial cell4	LEF1
RCOR1	3.41642e-05	0.272893	0.728	0.547	0.662512	dHB Neuroepithelial cell4	RCOR1
ELF2	3.58333e-05	0.308664	0.748	0.655	0.69488	dHB Neuroepithelial cell4	ELF2
RYBP	3.62806e-05	0.251846	0.682	0.525	0.703554	dHB Neuroepithelial cell4	RYBP
PKNOX1	3.6622e-05	0.252126	0.364	0.223	0.710174	dHB Neuroepithelial cell4	PKNOX1
MCF2L2	3.76706e-05	0.32243	0.464	0.33	0.730507	dHB Neuroepithelial cell4	MCF2L2
PTPRK	3.82324e-05	0.321456	0.848	0.717	0.741403	dHB Neuroepithelial cell4	PTPRK
PHLPP1	3.90038e-05	0.314901	0.808	0.712	0.756362	dHB Neuroepithelial cell4	PHLPP1
NXN	4.00056e-05	0.289566	0.728	0.575	0.775788	dHB Neuroepithelial cell4	NXN
MTREX	4.0563e-05	0.286468	0.715	0.587	0.786597	dHB Neuroepithelial cell4	MTREX
RAB10	4.05763e-05	0.260484	0.834	0.706	0.786856	dHB Neuroepithelial cell4	RAB10
PPP1R12A	4.28903e-05	0.286324	0.775	0.653	0.831728	dHB Neuroepithelial cell4	PPP1R12A
PDE3B	4.40282e-05	0.262645	0.762	0.622	0.853796	dHB Neuroepithelial cell4	PDE3B
LINC01619	4.50743e-05	0.257074	0.477	0.311	0.874081	dHB Neuroepithelial cell4	LINC01619
PPP6R3	4.54856e-05	0.27381	0.887	0.81	0.882057	dHB Neuroepithelial cell4	PPP6R3
USP9X	4.58955e-05	0.276222	0.934	0.853	0.890005	dHB Neuroepithelial cell4	USP9X
SRGAP2	4.78364e-05	0.315167	0.583	0.444	0.927643	dHB Neuroepithelial cell4	SRGAP2
TSBP1-AS1	4.81998e-05	0.33118	0.437	0.278	0.934691	dHB Neuroepithelial cell4	TSBP1-AS1
GATAD2A	4.86306e-05	0.268925	0.603	0.437	0.943044	dHB Neuroepithelial cell4	GATAD2A
IRX2	5.0202e-05	0.291155	0.563	0.401	0.973518	dHB Neuroepithelial cell4	IRX2
AC097376.3	5.02348e-05	0.314048	0.497	0.348	0.974153	dHB Neuroepithelial cell4	AC097376.3
FANCA1	5.19986e-05	0.261104	0.358	0.212	1	dHB Neuroepithelial cell4	FANCA
CDCA2	5.22554e-05	0.280283	0.43	0.279	1	dHB Neuroepithelial cell4	CDCA2
MED27	5.69771e-05	0.250489	0.503	0.353	1	dHB Neuroepithelial cell4	MED27
ZNRF3	5.75828e-05	0.258116	0.762	0.645	1	dHB Neuroepithelial cell4	ZNRF3
PTAR1	5.79356e-05	0.305437	0.689	0.567	1	dHB Neuroepithelial cell4	PTAR1
PUS7	5.81674e-05	0.295622	0.583	0.429	1	dHB Neuroepithelial cell4	PUS7
CEP1921	5.85732e-05	0.281782	0.709	0.596	1	dHB Neuroepithelial cell4	CEP192
DANT21	5.94217e-05	0.252	0.967	0.917	1	dHB Neuroepithelial cell4	DANT2
LARP7	6.06895e-05	0.356105	0.517	0.38	1	dHB Neuroepithelial cell4	LARP7
FLVCR1	6.18045e-05	0.34256	0.536	0.413	1	dHB Neuroepithelial cell4	FLVCR1
FAM193A	6.21661e-05	0.262093	0.669	0.533	1	dHB Neuroepithelial cell4	FAM193A
ZEB21	6.22421e-05	0.272395	0.967	0.928	1	dHB Neuroepithelial cell4	ZEB2
ZNF407	6.34485e-05	0.271931	0.623	0.452	1	dHB Neuroepithelial cell4	ZNF407
SFMBT1	6.35943e-05	0.299159	0.417	0.277	1	dHB Neuroepithelial cell4	SFMBT1
EXOG	6.39925e-05	0.253653	0.45	0.308	1	dHB Neuroepithelial cell4	EXOG
FAM49B	6.67457e-05	0.288699	0.742	0.618	1	dHB Neuroepithelial cell4	FAM49B
TAFA5	6.77945e-05	0.344701	0.424	0.288	1	dHB Neuroepithelial cell4	TAFA5
B3GALT5	6.95338e-05	0.259175	0.424	0.277	1	dHB Neuroepithelial cell4	B3GALT5
NUF2	7.20444e-05	0.250506	0.49	0.324	1	dHB Neuroepithelial cell4	NUF2
SRBD1	7.49295e-05	0.30338	0.642	0.509	1	dHB Neuroepithelial cell4	SRBD1
COA1	7.66344e-05	0.259187	0.861	0.769	1	dHB Neuroepithelial cell4	COA1
PTEN	7.73071e-05	0.269351	0.735	0.624	1	dHB Neuroepithelial cell4	PTEN
TASOR2	7.7763e-05	0.345487	0.609	0.503	1	dHB Neuroepithelial cell4	TASOR2
ZFHX3	7.97558e-05	0.505422	0.762	0.692	1	dHB Neuroepithelial cell4	ZFHX3
ZNF589	8.05261e-05	0.273301	0.483	0.341	1	dHB Neuroepithelial cell4	ZNF589
CERS61	8.10628e-05	0.272116	0.834	0.745	1	dHB Neuroepithelial cell4	CERS6
IGF1R	8.1069e-05	0.288228	0.954	0.858	1	dHB Neuroepithelial cell4	IGF1R
LAMC1	8.32973e-05	0.254364	0.517	0.358	1	dHB Neuroepithelial cell4	LAMC1
IARS	8.35756e-05	0.287406	0.576	0.44	1	dHB Neuroepithelial cell4	IARS
AEBP2	8.40316e-05	0.288988	0.682	0.549	1	dHB Neuroepithelial cell4	AEBP2
KIF2A	8.48916e-05	0.282341	0.722	0.585	1	dHB Neuroepithelial cell4	KIF2A
SIK3	8.67652e-05	0.274892	0.828	0.762	1	dHB Neuroepithelial cell4	SIK3
APOLD1	8.72858e-05	0.284849	0.424	0.264	1	dHB Neuroepithelial cell4	APOLD1
GNAQ	8.75083e-05	0.273428	0.887	0.834	1	dHB Neuroepithelial cell4	GNAQ
HP1BP3	8.92796e-05	0.327234	0.808	0.712	1	dHB Neuroepithelial cell4	HP1BP3
GPATCH2	8.98512e-05	0.284573	0.675	0.542	1	dHB Neuroepithelial cell4	GPATCH2
ANKS1A	9.20151e-05	0.257714	0.702	0.572	1	dHB Neuroepithelial cell4	ANKS1A
SNTG2	9.44283e-05	0.4085	0.391	0.263	1	dHB Neuroepithelial cell4	SNTG2
UGP2	9.48189e-05	0.358308	0.53	0.405	1	dHB Neuroepithelial cell4	UGP2
DGKH1	9.57692e-05	0.252896	0.609	0.458	1	dHB Neuroepithelial cell4	DGKH
MYCBP2	9.81464e-05	0.255263	0.821	0.695	1	dHB Neuroepithelial cell4	MYCBP2
CUL5	0.000101805	0.263712	0.715	0.562	1	dHB Neuroepithelial cell4	CUL5
SPINK5	0.000102512	0.324052	0.702	0.574	1	dHB Neuroepithelial cell4	SPINK5
LRRC4C	0.000102559	0.377313	0.358	0.212	1	dHB Neuroepithelial cell4	LRRC4C
MELK1	0.000106265	0.318443	0.45	0.319	1	dHB Neuroepithelial cell4	MELK
TMEM1081	0.000106576	0.260142	0.682	0.53	1	dHB Neuroepithelial cell4	TMEM108
ADD2	0.0001129	0.30589	0.596	0.453	1	dHB Neuroepithelial cell4	ADD2
ARHGEF10	0.000115164	0.251133	0.781	0.653	1	dHB Neuroepithelial cell4	ARHGEF10
C21orf581	0.000119261	0.280621	0.642	0.49	1	dHB Neuroepithelial cell4	C21orf58
PATJ	0.000121088	0.276916	0.497	0.346	1	dHB Neuroepithelial cell4	PATJ
CRADD	0.000121354	0.290832	0.517	0.366	1	dHB Neuroepithelial cell4	CRADD
PEAK1	0.000122757	0.281652	0.854	0.739	1	dHB Neuroepithelial cell4	PEAK1
TMEM178B	0.0001233	0.313092	0.424	0.289	1	dHB Neuroepithelial cell4	TMEM178B
PIP4K2A	0.000126696	0.344119	0.609	0.497	1	dHB Neuroepithelial cell4	PIP4K2A
DCAF6	0.00012902	0.273649	0.649	0.543	1	dHB Neuroepithelial cell4	DCAF6
GABBR11	0.000130027	0.278797	0.517	0.387	1	dHB Neuroepithelial cell4	GABBR1
REV3L	0.000130919	0.271154	0.629	0.504	1	dHB Neuroepithelial cell4	REV3L
SGO2	0.00013398	0.301185	0.444	0.3	1	dHB Neuroepithelial cell4	SGO2
NUP93	0.000138345	0.272061	0.464	0.338	1	dHB Neuroepithelial cell4	NUP93
OXNAD1	0.000138777	0.251773	0.444	0.309	1	dHB Neuroepithelial cell4	OXNAD1
COP1	0.000138947	0.25111	0.921	0.823	1	dHB Neuroepithelial cell4	COP1
MSL2	0.000142049	0.298344	0.404	0.282	1	dHB Neuroepithelial cell4	MSL2
SMURF1	0.000142186	0.267806	0.589	0.442	1	dHB Neuroepithelial cell4	SMURF1
DOCK1	0.000142246	0.272269	0.861	0.739	1	dHB Neuroepithelial cell4	DOCK1
ZNRF1	0.000144091	0.252872	0.503	0.351	1	dHB Neuroepithelial cell4	ZNRF1
LMBR1	0.000144304	0.264929	0.656	0.543	1	dHB Neuroepithelial cell4	LMBR1
TNRC6C	0.00014614	0.275123	0.788	0.679	1	dHB Neuroepithelial cell4	TNRC6C
KMT2C	0.000146406	0.261202	0.914	0.83	1	dHB Neuroepithelial cell4	KMT2C
PREP	0.000147923	0.264227	0.45	0.314	1	dHB Neuroepithelial cell4	PREP
GRM81	0.000157482	0.2652	0.238	0.126	1	dHB Neuroepithelial cell4	GRM8
ZNF251	0.000158978	0.258339	0.503	0.357	1	dHB Neuroepithelial cell4	ZNF251
UBE2E1	0.000160743	0.30342	0.642	0.494	1	dHB Neuroepithelial cell4	UBE2E1
LYN	0.000164158	0.30503	0.391	0.262	1	dHB Neuroepithelial cell4	LYN
DAP3	0.000173024	0.285887	0.483	0.365	1	dHB Neuroepithelial cell4	DAP3
PDZRN3	0.00017435	0.290168	0.629	0.48	1	dHB Neuroepithelial cell4	PDZRN3
KAT6B	0.000175444	0.269868	0.609	0.493	1	dHB Neuroepithelial cell4	KAT6B
SETX	0.000187419	0.270896	0.642	0.514	1	dHB Neuroepithelial cell4	SETX
RPRD1A	0.000187623	0.26731	0.781	0.63	1	dHB Neuroepithelial cell4	RPRD1A
ATRN	0.000190445	0.250425	0.616	0.472	1	dHB Neuroepithelial cell4	ATRN
AGTPBP1	0.000195616	0.254441	0.861	0.775	1	dHB Neuroepithelial cell4	AGTPBP1
TMPO1	0.000200243	0.2882	0.755	0.672	1	dHB Neuroepithelial cell4	TMPO
ZCCHC7	0.000211123	0.300547	0.834	0.765	1	dHB Neuroepithelial cell4	ZCCHC7
STK3	0.00021162	0.274067	0.881	0.781	1	dHB Neuroepithelial cell4	STK3
METTL15	0.000214782	0.256535	0.828	0.714	1	dHB Neuroepithelial cell4	METTL15
PHACTR4	0.00022477	0.273599	0.815	0.747	1	dHB Neuroepithelial cell4	PHACTR4
BLM1	0.00022869	0.251701	0.47	0.327	1	dHB Neuroepithelial cell4	BLM
ABL1	0.000228763	0.339328	0.675	0.618	1	dHB Neuroepithelial cell4	ABL1
ITCH	0.000229389	0.275123	0.728	0.647	1	dHB Neuroepithelial cell4	ITCH
MYO1D	0.000231723	0.287943	0.364	0.24	1	dHB Neuroepithelial cell4	MYO1D
CTDSPL	0.000237332	0.270937	0.497	0.367	1	dHB Neuroepithelial cell4	CTDSPL
GRB10	0.000239833	0.26817	0.609	0.478	1	dHB Neuroepithelial cell4	GRB10
SUMF1	0.000240556	0.255931	0.907	0.834	1	dHB Neuroepithelial cell4	SUMF1
ASTN2	0.000246636	0.266841	0.629	0.486	1	dHB Neuroepithelial cell4	ASTN2
SUGP2	0.000252848	0.26941	0.669	0.59	1	dHB Neuroepithelial cell4	SUGP2
CHRM3	0.000257501	0.281927	0.523	0.387	1	dHB Neuroepithelial cell4	CHRM3
FAM222B	0.000263429	0.259068	0.616	0.476	1	dHB Neuroepithelial cell4	FAM222B
ARL17B	0.000277592	0.255033	0.735	0.613	1	dHB Neuroepithelial cell4	ARL17B
AP001347.11	0.000278365	0.250939	0.861	0.777	1	dHB Neuroepithelial cell4	AP001347.1
PPP6R2	0.000290037	0.252933	0.722	0.581	1	dHB Neuroepithelial cell4	PPP6R2
ACSS3	0.000291898	0.255437	0.483	0.342	1	dHB Neuroepithelial cell4	ACSS3
AL138701.2	0.000294534	0.275802	0.391	0.25	1	dHB Neuroepithelial cell4	AL138701.2
PPP4R3A	0.000294699	0.258832	0.616	0.499	1	dHB Neuroepithelial cell4	PPP4R3A
GALNT13	0.000294885	0.316084	0.576	0.464	1	dHB Neuroepithelial cell4	GALNT13
ACSL4	0.000299241	0.310352	0.55	0.434	1	dHB Neuroepithelial cell4	ACSL4
PIBF1	0.000363802	0.260529	0.834	0.746	1	dHB Neuroepithelial cell4	PIBF1
ARHGEF12	0.000367384	0.280345	0.656	0.572	1	dHB Neuroepithelial cell4	ARHGEF12
KIAA1328	0.00037275	0.272538	0.801	0.667	1	dHB Neuroepithelial cell4	KIAA1328
DNA21	0.000384036	0.265219	0.437	0.313	1	dHB Neuroepithelial cell4	DNA2
SENP6	0.000395071	0.279723	0.927	0.824	1	dHB Neuroepithelial cell4	SENP6
HMGA21	0.000401783	0.251949	0.907	0.887	1	dHB Neuroepithelial cell4	HMGA2
PDE4D	0.000414682	0.297287	0.444	0.31	1	dHB Neuroepithelial cell4	PDE4D
N4BP1	0.000419167	0.254735	0.589	0.45	1	dHB Neuroepithelial cell4	N4BP1
ACYP2	0.000425568	0.283746	0.623	0.509	1	dHB Neuroepithelial cell4	ACYP2
CDC42SE2	0.000436519	0.27763	0.589	0.475	1	dHB Neuroepithelial cell4	CDC42SE2
DPP102	0.000441655	0.39057	0.563	0.439	1	dHB Neuroepithelial cell4	DPP10
TNFRSF10B1	0.000457589	0.271256	0.523	0.386	1	dHB Neuroepithelial cell4	TNFRSF10B
APBB2	0.000463039	0.288634	0.636	0.514	1	dHB Neuroepithelial cell4	APBB2
NAALADL21	0.000474778	0.325374	0.775	0.662	1	dHB Neuroepithelial cell4	NAALADL2
TTC19	0.000498025	0.252098	0.596	0.499	1	dHB Neuroepithelial cell4	TTC19
SLC2A13	0.000513393	0.284207	0.603	0.496	1	dHB Neuroepithelial cell4	SLC2A13
SYNE21	0.000516503	0.257506	0.901	0.814	1	dHB Neuroepithelial cell4	SYNE2
R3HCC1L	0.000613999	0.258043	0.497	0.382	1	dHB Neuroepithelial cell4	R3HCC1L
PARD3B1	0.000621953	0.410452	0.907	0.788	1	dHB Neuroepithelial cell4	PARD3B
FDFT1	0.000665683	0.263098	0.748	0.644	1	dHB Neuroepithelial cell4	FDFT1
LINC018761	0.000684089	0.267713	0.927	0.861	1	dHB Neuroepithelial cell4	LINC01876
MYBPC11	0.000684171	0.278294	0.291	0.18	1	dHB Neuroepithelial cell4	MYBPC1
SPIDR1	0.000700884	0.260024	0.848	0.742	1	dHB Neuroepithelial cell4	SPIDR
SCLY	0.000704509	0.261482	0.543	0.438	1	dHB Neuroepithelial cell4	SCLY
WDR27	0.000801914	0.269476	0.642	0.545	1	dHB Neuroepithelial cell4	WDR27
ZEB1	0.00085678	0.282413	0.722	0.614	1	dHB Neuroepithelial cell4	ZEB1
NKAIN31	0.000870511	0.340301	0.424	0.299	1	dHB Neuroepithelial cell4	NKAIN3
MAPKAP1	0.000945438	0.266154	0.636	0.53	1	dHB Neuroepithelial cell4	MAPKAP1
SOX2-OT1	0.000948991	0.314426	0.868	0.848	1	dHB Neuroepithelial cell4	SOX2-OT
LTBP1	0.00100399	0.381765	0.603	0.509	1	dHB Neuroepithelial cell4	LTBP1
AL137139.2	0.00102552	0.282545	0.278	0.178	1	dHB Neuroepithelial cell4	AL137139.2
BCAS3	0.00108017	0.254478	0.848	0.775	1	dHB Neuroepithelial cell4	BCAS3
PAK1	0.00108456	0.280643	0.483	0.366	1	dHB Neuroepithelial cell4	PAK1
FANCL	0.00110149	0.293045	0.636	0.535	1	dHB Neuroepithelial cell4	FANCL
UBE2W	0.00114956	0.278778	0.629	0.541	1	dHB Neuroepithelial cell4	UBE2W
KPNA4	0.00122953	0.265608	0.576	0.465	1	dHB Neuroepithelial cell4	KPNA4
TRPM71	0.00125928	0.258061	0.675	0.607	1	dHB Neuroepithelial cell4	TRPM7
UVRAG	0.00127261	0.272853	0.768	0.706	1	dHB Neuroepithelial cell4	UVRAG
DLGAP21	0.00144059	0.408031	0.689	0.627	1	dHB Neuroepithelial cell4	DLGAP2
AC078881.1	0.00145449	0.300647	0.384	0.279	1	dHB Neuroepithelial cell4	AC078881.1
RANBP171	0.00153961	0.278085	0.828	0.738	1	dHB Neuroepithelial cell4	RANBP17
2023-03-07	0.00160767	0.255645	0.742	0.663	1	dHB Neuroepithelial cell4	2023-03-07
PPP1R12B	0.00164351	0.278159	0.556	0.464	1	dHB Neuroepithelial cell4	PPP1R12B
LRIG2	0.00216262	0.250155	0.424	0.323	1	dHB Neuroepithelial cell4	LRIG2
FOXN3	0.00259254	0.291629	0.781	0.736	1	dHB Neuroepithelial cell4	FOXN3
OLMALINC	0.00266752	0.268529	0.55	0.442	1	dHB Neuroepithelial cell4	OLMALINC
AUH	0.00284597	0.254914	0.55	0.459	1	dHB Neuroepithelial cell4	AUH
RAP1A	0.00355354	0.270335	0.629	0.543	1	dHB Neuroepithelial cell4	RAP1A
RECK	0.00484587	0.259139	0.53	0.437	1	dHB Neuroepithelial cell4	RECK
PRR11	0.00484695	0.254979	0.411	0.306	1	dHB Neuroepithelial cell4	PRR11
SCAI	0.00530676	0.253235	0.695	0.624	1	dHB Neuroepithelial cell4	SCAI
VGLL31	2.32946e-39	1.19294	0.993	0.671	4.5173e-35	dHB Neuroepithelial cell5	VGLL3
MAPK101	1.82696e-37	1.07767	1	0.987	3.54284e-33	dHB Neuroepithelial cell5	MAPK10
LRP21	1.24617e-33	0.910715	1	0.886	2.41657e-29	dHB Neuroepithelial cell5	LRP2
NRP21	8.07099e-31	1.00162	0.945	0.716	1.56513e-26	dHB Neuroepithelial cell5	NRP2
ADGRL2	8.03634e-28	0.694433	1	0.991	1.55841e-23	dHB Neuroepithelial cell5	ADGRL2
PAM1	4.22166e-27	0.907632	0.993	0.901	8.18665e-23	dHB Neuroepithelial cell5	PAM
NRXN11	5.05009e-27	0.992043	0.89	0.52	9.79314e-23	dHB Neuroepithelial cell5	NRXN1
XACT2	1.20017e-26	1.30407	0.959	0.734	2.32736e-22	dHB Neuroepithelial cell5	XACT
PAPLN2	1.18492e-25	0.925863	0.959	0.827	2.29779e-21	dHB Neuroepithelial cell5	PAPLN
SPOCK11	4.14034e-23	1.0507	0.747	0.369	8.02895e-19	dHB Neuroepithelial cell5	SPOCK1
ZNF385B1	6.87658e-22	0.871068	0.548	0.195	1.33351e-17	dHB Neuroepithelial cell5	ZNF385B
LINC023151	1.14904e-21	0.628512	0.993	0.954	2.22822e-17	dHB Neuroepithelial cell5	LINC02315
AC022140.1	3.73343e-21	0.657926	1	0.984	7.23987e-17	dHB Neuroepithelial cell5	AC022140.1
AFDN1	6.46192e-21	0.629888	1	0.912	1.25309e-16	dHB Neuroepithelial cell5	AFDN
TPM11	7.95897e-21	0.669364	0.993	0.821	1.5434e-16	dHB Neuroepithelial cell5	TPM1
DLK11	1.2904e-20	1.06801	0.959	0.874	2.50234e-16	dHB Neuroepithelial cell5	DLK1
SOX51	3.00709e-20	0.667581	1	0.939	5.83135e-16	dHB Neuroepithelial cell5	SOX5
GRIA11	3.86182e-20	0.843178	0.5	0.184	7.48884e-16	dHB Neuroepithelial cell5	GRIA1
MIAT1	2.54788e-18	0.677795	0.932	0.734	4.94085e-14	dHB Neuroepithelial cell5	MIAT
TCF41	3.80883e-18	0.511101	0.993	0.991	7.38609e-14	dHB Neuroepithelial cell5	TCF4
DACH2	6.65286e-18	0.935595	0.432	0.157	1.29012e-13	dHB Neuroepithelial cell5	DACH2
NCKAP51	9.69448e-18	1.13918	0.76	0.467	1.87995e-13	dHB Neuroepithelial cell5	NCKAP5
RAI141	3.8092e-17	0.784663	0.884	0.734	7.3868e-13	dHB Neuroepithelial cell5	RAI14
VLDLR-AS11	1.16726e-16	0.81483	0.692	0.388	2.26355e-12	dHB Neuroepithelial cell5	VLDLR-AS1
SAMD4A1	3.71272e-16	0.631701	0.596	0.287	7.1997e-12	dHB Neuroepithelial cell5	SAMD4A
MAP2	5.03254e-16	0.620217	0.979	0.9	9.75909e-12	dHB Neuroepithelial cell5	MAP2
EFNA51	5.81563e-16	0.476704	1	0.994	1.12777e-11	dHB Neuroepithelial cell5	EFNA5
COL4A51	6.77853e-16	0.550792	0.959	0.885	1.31449e-11	dHB Neuroepithelial cell5	COL4A5
C4orf471	1.15235e-15	0.602814	0.938	0.78	2.23465e-11	dHB Neuroepithelial cell5	C4orf47
STOML31	4.89863e-15	0.48495	0.479	0.195	9.49942e-11	dHB Neuroepithelial cell5	STOML3
TUT4	5.45439e-15	0.478431	0.986	0.949	1.05772e-10	dHB Neuroepithelial cell5	TUT4
RGS6	1.0409e-14	0.777434	0.76	0.471	2.01851e-10	dHB Neuroepithelial cell5	RGS6
USP9X1	1.84144e-14	0.676334	0.938	0.853	3.57092e-10	dHB Neuroepithelial cell5	USP9X
PRKCA1	2.18362e-14	0.669484	0.911	0.746	4.23448e-10	dHB Neuroepithelial cell5	PRKCA
SNX25	5.99621e-14	0.616123	0.89	0.73	1.16278e-09	dHB Neuroepithelial cell5	SNX25
NTRK21	8.18852e-14	0.641394	0.753	0.468	1.58792e-09	dHB Neuroepithelial cell5	NTRK2
NCOA11	9.2599e-14	0.612287	0.863	0.71	1.79568e-09	dHB Neuroepithelial cell5	NCOA1
KIZ1	1.1942e-13	0.620718	0.767	0.485	2.3158e-09	dHB Neuroepithelial cell5	KIZ
ATP1A21	1.72891e-13	0.665985	0.822	0.611	3.35271e-09	dHB Neuroepithelial cell5	ATP1A2
FIRRE1	1.73394e-13	0.444943	1	0.965	3.36246e-09	dHB Neuroepithelial cell5	FIRRE
AC009315.11	5.02464e-13	0.519959	0.938	0.81	9.74378e-09	dHB Neuroepithelial cell5	AC009315.1
NCALD	9.39979e-13	0.663287	0.89	0.763	1.82281e-08	dHB Neuroepithelial cell5	NCALD
AC021504.1	9.89355e-13	0.56201	0.945	0.872	1.91856e-08	dHB Neuroepithelial cell5	AC021504.1
FRMD31	1.34257e-12	0.526056	0.774	0.536	2.6035e-08	dHB Neuroepithelial cell5	FRMD3
LAMB1	1.46808e-12	0.521985	0.692	0.436	2.84689e-08	dHB Neuroepithelial cell5	LAMB1
CLSTN21	5.55204e-12	0.771598	0.473	0.225	1.07665e-07	dHB Neuroepithelial cell5	CLSTN2
PPP3CA1	5.89973e-12	0.661435	0.87	0.721	1.14408e-07	dHB Neuroepithelial cell5	PPP3CA
GREB1L1	6.3112e-12	0.386616	1	0.994	1.22387e-07	dHB Neuroepithelial cell5	GREB1L
PRMT81	7.97653e-12	0.464425	0.966	0.816	1.54681e-07	dHB Neuroepithelial cell5	PRMT8
AC104041.11	8.08951e-12	0.460702	0.959	0.931	1.56872e-07	dHB Neuroepithelial cell5	AC104041.1
LINC014141	1.17296e-11	0.614446	0.945	0.786	2.27461e-07	dHB Neuroepithelial cell5	LINC01414
COL11A1	2.12829e-11	0.760386	0.863	0.746	4.12719e-07	dHB Neuroepithelial cell5	COL11A1
RORA1	2.75376e-11	0.474069	0.925	0.853	5.3401e-07	dHB Neuroepithelial cell5	RORA
LDLRAD3	3.4038e-11	0.460452	0.966	0.884	6.60065e-07	dHB Neuroepithelial cell5	LDLRAD3
LGR41	4.89336e-11	0.461761	0.979	0.92	9.48921e-07	dHB Neuroepithelial cell5	LGR4
FGFR1	9.06765e-11	0.378136	1	0.986	1.7584e-06	dHB Neuroepithelial cell5	FGFR1
CDH111	1.04516e-10	0.713226	0.726	0.5	2.02677e-06	dHB Neuroepithelial cell5	CDH11
FGF13	1.8188e-10	0.529259	0.911	0.805	3.52701e-06	dHB Neuroepithelial cell5	FGF13
GJA11	1.93094e-10	0.530255	0.856	0.741	3.74448e-06	dHB Neuroepithelial cell5	GJA1
PTPRM1	2.74209e-10	0.481752	0.842	0.603	5.31747e-06	dHB Neuroepithelial cell5	PTPRM
NR2C11	4.37781e-10	0.512868	0.829	0.64	8.48944e-06	dHB Neuroepithelial cell5	NR2C1
P4HA1	5.80384e-10	0.505633	0.925	0.797	1.12548e-05	dHB Neuroepithelial cell5	P4HA1
FRY	6.38817e-10	0.52986	0.767	0.561	1.23879e-05	dHB Neuroepithelial cell5	FRY
CCDC144NL-AS11	1.03003e-09	0.393607	1	0.966	1.99744e-05	dHB Neuroepithelial cell5	CCDC144NL-AS1
BAZ2B1	1.43119e-09	0.441258	0.973	0.918	2.77536e-05	dHB Neuroepithelial cell5	BAZ2B
ALCAM1	4.4892e-09	0.798962	0.644	0.445	8.70547e-05	dHB Neuroepithelial cell5	ALCAM
MALT1	5.84651e-09	0.592417	0.658	0.484	0.000113376	dHB Neuroepithelial cell5	MALT1
TGFBR11	6.39422e-09	0.532249	0.76	0.623	0.000123997	dHB Neuroepithelial cell5	TGFBR1
TOX31	9.40323e-09	0.44127	0.815	0.682	0.000182347	dHB Neuroepithelial cell5	TOX3
MALAT1	1.13263e-08	0.360205	1	1	0.00021964	dHB Neuroepithelial cell5	MALAT1
SDK2	1.93724e-08	0.344676	0.966	0.905	0.000375669	dHB Neuroepithelial cell5	SDK2
TLE41	2.90732e-08	0.457236	0.897	0.791	0.000563787	dHB Neuroepithelial cell5	TLE4
MID1	3.10677e-08	0.461668	0.973	0.96	0.000602465	dHB Neuroepithelial cell5	MID1
SEMA6A1	3.21781e-08	0.496502	0.815	0.698	0.000623998	dHB Neuroepithelial cell5	SEMA6A
HS3ST52	3.45861e-08	0.300076	0.322	0.142	0.000670693	dHB Neuroepithelial cell5	HS3ST5
ACVR2A1	4.67417e-08	0.487749	0.658	0.467	0.000906414	dHB Neuroepithelial cell5	ACVR2A
MBD51	5.4223e-08	0.375138	0.979	0.932	0.00105149	dHB Neuroepithelial cell5	MBD5
LINC00173	5.47636e-08	0.279019	0.377	0.187	0.00106198	dHB Neuroepithelial cell5	LINC00173
IGFBP2	5.57061e-08	0.523903	0.993	0.981	0.00108025	dHB Neuroepithelial cell5	IGFBP2
NRG11	6.15676e-08	0.565114	0.788	0.612	0.00119392	dHB Neuroepithelial cell5	NRG1
CASC9	8.09806e-08	0.448438	0.788	0.602	0.00157038	dHB Neuroepithelial cell5	CASC9
SH3RF1	8.4568e-08	0.455452	0.877	0.764	0.00163994	dHB Neuroepithelial cell5	SH3RF1
DOCK31	9.00649e-08	0.434285	0.795	0.666	0.00174654	dHB Neuroepithelial cell5	DOCK3
MAML31	9.9338e-08	0.474349	0.945	0.885	0.00192636	dHB Neuroepithelial cell5	MAML3
SULF11	1.06589e-07	0.501679	0.63	0.477	0.00206698	dHB Neuroepithelial cell5	SULF1
AFF21	1.37045e-07	0.413092	0.747	0.558	0.00265757	dHB Neuroepithelial cell5	AFF2
IGFBP51	1.40056e-07	0.423677	0.986	0.922	0.00271597	dHB Neuroepithelial cell5	IGFBP5
SPSB41	1.5241e-07	0.377727	0.493	0.307	0.00295553	dHB Neuroepithelial cell5	SPSB4
CADPS	1.75729e-07	0.392103	0.384	0.201	0.00340773	dHB Neuroepithelial cell5	CADPS
CDH231	1.87227e-07	0.382049	0.466	0.269	0.00363072	dHB Neuroepithelial cell5	CDH23
SPINK51	2.02142e-07	0.403003	0.788	0.564	0.00391993	dHB Neuroepithelial cell5	SPINK5
SLC2A31	2.69827e-07	0.415833	0.904	0.767	0.00523249	dHB Neuroepithelial cell5	SLC2A3
DNAH14	2.97859e-07	0.397518	0.815	0.703	0.00577608	dHB Neuroepithelial cell5	DNAH14
AF117829.11	3.50156e-07	0.393529	0.719	0.54	0.00679023	dHB Neuroepithelial cell5	AF117829.1
LRRTM41	5.45038e-07	0.62199	0.726	0.623	0.0105694	dHB Neuroepithelial cell5	LRRTM4
MGAT5	5.71696e-07	0.420222	0.795	0.7	0.0110863	dHB Neuroepithelial cell5	MGAT5
FAM189A11	7.03855e-07	0.316492	0.623	0.414	0.0136492	dHB Neuroepithelial cell5	FAM189A1
LIMCH1	7.51745e-07	0.401923	0.452	0.273	0.0145778	dHB Neuroepithelial cell5	LIMCH1
LINC018762	8.35367e-07	0.374771	0.932	0.861	0.0161994	dHB Neuroepithelial cell5	LINC01876
SMOC11	8.70697e-07	0.34363	0.959	0.89	0.0168846	dHB Neuroepithelial cell5	SMOC1
COL5A2	9.34465e-07	0.30262	0.315	0.157	0.0181211	dHB Neuroepithelial cell5	COL5A2
CASK	1.08233e-06	0.290744	0.952	0.952	0.0209886	dHB Neuroepithelial cell5	CASK
SUPT3H1	1.08852e-06	0.382603	0.911	0.864	0.0211087	dHB Neuroepithelial cell5	SUPT3H
DENND1A	1.15137e-06	0.383052	0.774	0.602	0.0223274	dHB Neuroepithelial cell5	DENND1A
KCNT21	1.62449e-06	0.343251	0.952	0.887	0.0315022	dHB Neuroepithelial cell5	KCNT2
EBF21	1.82884e-06	0.371335	0.315	0.16	0.0354649	dHB Neuroepithelial cell5	EBF2
LINC02253	2.20571e-06	0.454764	0.685	0.528	0.042773	dHB Neuroepithelial cell5	LINC02253
FGFBP31	2.23253e-06	0.382633	0.795	0.647	0.0432932	dHB Neuroepithelial cell5	FGFBP3
LINC014731	2.23472e-06	0.367364	0.911	0.874	0.0433356	dHB Neuroepithelial cell5	LINC01473
CUX11	2.42116e-06	0.283024	0.925	0.885	0.0469511	dHB Neuroepithelial cell5	CUX1
LINC024281	2.54914e-06	0.639	0.562	0.408	0.0494329	dHB Neuroepithelial cell5	LINC02428
FAM160A1	2.5933e-06	0.32284	0.356	0.195	0.0502893	dHB Neuroepithelial cell5	FAM160A1
NPAS2	2.65549e-06	0.267863	0.24	0.107	0.0514953	dHB Neuroepithelial cell5	NPAS2
HDAC2-AS2	3.00339e-06	0.27617	0.445	0.267	0.0582418	dHB Neuroepithelial cell5	HDAC2-AS2
NAALAD2	3.07684e-06	0.34051	0.596	0.411	0.0596661	dHB Neuroepithelial cell5	NAALAD2
Z93403.11	3.21173e-06	0.588017	0.486	0.315	0.0622819	dHB Neuroepithelial cell5	Z93403.1
LINC01456	3.23925e-06	0.408368	0.747	0.614	0.0628155	dHB Neuroepithelial cell5	LINC01456
INTS61	3.44534e-06	0.466078	0.685	0.57	0.066812	dHB Neuroepithelial cell5	INTS6
AC104827.1	3.76979e-06	0.3723	0.562	0.385	0.0731038	dHB Neuroepithelial cell5	AC104827.1
TMEM1082	3.96907e-06	0.407416	0.658	0.534	0.0769682	dHB Neuroepithelial cell5	TMEM108
KLHL7	4.16618e-06	0.313476	0.767	0.612	0.0807906	dHB Neuroepithelial cell5	KLHL7
CHD91	4.32453e-06	0.276046	0.945	0.94	0.0838613	dHB Neuroepithelial cell5	CHD9
HERC4	6.14556e-06	0.309531	0.87	0.775	0.119175	dHB Neuroepithelial cell5	HERC4
ESYT2	6.62103e-06	0.317137	0.705	0.584	0.128395	dHB Neuroepithelial cell5	ESYT2
AL050309.11	7.02586e-06	0.40857	0.747	0.615	0.136246	dHB Neuroepithelial cell5	AL050309.1
FAM124A	7.34847e-06	0.269998	0.425	0.262	0.142501	dHB Neuroepithelial cell5	FAM124A
CYP26A1	8.73561e-06	0.286936	0.363	0.204	0.169401	dHB Neuroepithelial cell5	CYP26A1
PMEL1	9.73691e-06	0.320018	0.521	0.353	0.188818	dHB Neuroepithelial cell5	PMEL
MAN2A1	9.78228e-06	0.338696	0.685	0.558	0.189698	dHB Neuroepithelial cell5	MAN2A1
FAT31	1.03847e-05	0.442257	0.747	0.642	0.20138	dHB Neuroepithelial cell5	FAT3
KLHL41	1.05676e-05	0.420634	0.692	0.506	0.204927	dHB Neuroepithelial cell5	KLHL4
VLDLR1	1.07697e-05	0.319593	0.397	0.24	0.208846	dHB Neuroepithelial cell5	VLDLR
SOX2-OT2	1.11762e-05	0.369096	0.959	0.837	0.216728	dHB Neuroepithelial cell5	SOX2-OT
USP34	1.16064e-05	0.306564	0.945	0.906	0.225071	dHB Neuroepithelial cell5	USP34
ST51	1.18616e-05	0.440011	0.699	0.572	0.23002	dHB Neuroepithelial cell5	ST5
CCND21	1.22899e-05	0.357107	0.87	0.772	0.238325	dHB Neuroepithelial cell5	CCND2
LPP	1.28846e-05	0.33612	0.952	0.86	0.249858	dHB Neuroepithelial cell5	LPP
MTUS21	1.57643e-05	0.328353	0.336	0.193	0.305702	dHB Neuroepithelial cell5	MTUS2
SHROOM31	1.64602e-05	0.251337	1	0.988	0.319197	dHB Neuroepithelial cell5	SHROOM3
AC009271.1	1.80869e-05	0.642228	0.767	0.718	0.350741	dHB Neuroepithelial cell5	AC009271.1
ELL21	2.16768e-05	0.355399	0.514	0.352	0.420357	dHB Neuroepithelial cell5	ELL2
MDK	2.3541e-05	0.272969	0.938	0.907	0.456507	dHB Neuroepithelial cell5	MDK
ADAMTS61	2.709e-05	0.319058	0.678	0.545	0.52533	dHB Neuroepithelial cell5	ADAMTS6
LINC009371	2.80046e-05	0.327831	0.363	0.222	0.543066	dHB Neuroepithelial cell5	LINC00937
IL1RAPL1	2.94952e-05	0.465012	0.733	0.58	0.571971	dHB Neuroepithelial cell5	IL1RAPL1
IGSF11	3.01706e-05	0.366535	0.829	0.71	0.585068	dHB Neuroepithelial cell5	IGSF1
PRSS231	3.06102e-05	0.376991	0.644	0.531	0.593593	dHB Neuroepithelial cell5	PRSS23
TBC1D32	3.28976e-05	0.382174	0.74	0.633	0.63795	dHB Neuroepithelial cell5	TBC1D32
PTPN131	3.29944e-05	0.258768	0.945	0.933	0.639827	dHB Neuroepithelial cell5	PTPN13
ADAMTS12	3.77432e-05	0.28467	0.596	0.423	0.731916	dHB Neuroepithelial cell5	ADAMTS12
PRKG12	3.84621e-05	0.274918	0.945	0.857	0.745856	dHB Neuroepithelial cell5	PRKG1
PRAG11	3.96259e-05	0.279806	0.747	0.578	0.768425	dHB Neuroepithelial cell5	PRAG1
CARMIL1	3.99039e-05	0.319455	0.452	0.299	0.773817	dHB Neuroepithelial cell5	CARMIL1
VEZT	4.21892e-05	0.343734	0.767	0.685	0.818132	dHB Neuroepithelial cell5	VEZT
GBE11	4.36908e-05	0.579673	0.596	0.491	0.847253	dHB Neuroepithelial cell5	GBE1
KAZN1	4.423e-05	0.449877	0.863	0.818	0.857709	dHB Neuroepithelial cell5	KAZN
PTPRZ11	4.66039e-05	0.315085	0.801	0.701	0.903744	dHB Neuroepithelial cell5	PTPRZ1
EHBP1	4.75122e-05	0.297611	0.918	0.874	0.921357	dHB Neuroepithelial cell5	EHBP1
LINC01967	5.20043e-05	0.370893	0.5	0.34	1	dHB Neuroepithelial cell5	LINC01967
MT-CO11	5.43328e-05	0.333094	0.979	0.959	1	dHB Neuroepithelial cell5	MT-CO1
HIVEP3	5.86201e-05	0.399754	0.438	0.285	1	dHB Neuroepithelial cell5	HIVEP3
SORBS21	6.33687e-05	0.554651	0.473	0.348	1	dHB Neuroepithelial cell5	SORBS2
CD63	6.34702e-05	0.302478	0.719	0.588	1	dHB Neuroepithelial cell5	CD63
SFRP21	6.47322e-05	0.439604	0.637	0.527	1	dHB Neuroepithelial cell5	SFRP2
BOC1	6.49374e-05	0.254203	0.932	0.867	1	dHB Neuroepithelial cell5	BOC
MTM11	6.88288e-05	0.331353	0.678	0.527	1	dHB Neuroepithelial cell5	MTM1
ATP2C2	6.94624e-05	0.2655	0.233	0.124	1	dHB Neuroepithelial cell5	ATP2C2
RPS6KA5	7.16163e-05	0.267231	0.719	0.578	1	dHB Neuroepithelial cell5	RPS6KA5
RBMS1	7.24656e-05	0.343762	0.692	0.559	1	dHB Neuroepithelial cell5	RBMS1
KIAA1324L	7.57334e-05	0.278153	0.76	0.659	1	dHB Neuroepithelial cell5	KIAA1324L
PCCA1	8.14154e-05	0.310841	0.849	0.765	1	dHB Neuroepithelial cell5	PCCA
EXOC6B1	8.61316e-05	0.266501	0.897	0.844	1	dHB Neuroepithelial cell5	EXOC6B
VPS13C	8.67898e-05	0.264834	0.671	0.562	1	dHB Neuroepithelial cell5	VPS13C
ANK3	8.78965e-05	0.266895	0.671	0.532	1	dHB Neuroepithelial cell5	ANK3
BCAS31	9.07712e-05	0.314636	0.877	0.772	1	dHB Neuroepithelial cell5	BCAS3
SDC21	0.000101681	0.328418	0.534	0.391	1	dHB Neuroepithelial cell5	SDC2
CLIP1	0.000103457	0.338644	0.815	0.671	1	dHB Neuroepithelial cell5	CLIP1
SFRP11	0.000107291	0.326303	0.911	0.806	1	dHB Neuroepithelial cell5	SFRP1
ITGA61	0.000114602	0.408399	0.774	0.684	1	dHB Neuroepithelial cell5	ITGA6
FOCAD1	0.000155963	0.27554	0.904	0.876	1	dHB Neuroepithelial cell5	FOCAD
GABPB1-AS11	0.000163669	0.28787	0.836	0.723	1	dHB Neuroepithelial cell5	GABPB1-AS1
AP000829.11	0.000163809	0.345629	0.836	0.779	1	dHB Neuroepithelial cell5	AP000829.1
CACNA2D31	0.000167287	0.320275	0.623	0.492	1	dHB Neuroepithelial cell5	CACNA2D3
FGF141	0.000174079	0.531835	0.493	0.356	1	dHB Neuroepithelial cell5	FGF14
SETBP1	0.000180788	0.260114	0.966	0.935	1	dHB Neuroepithelial cell5	SETBP1
AC087564.11	0.000182029	0.393207	0.692	0.602	1	dHB Neuroepithelial cell5	AC087564.1
HMGCLL1	0.000202361	0.250149	0.192	0.095	1	dHB Neuroepithelial cell5	HMGCLL1
LRRN1	0.000218322	0.288404	0.918	0.932	1	dHB Neuroepithelial cell5	LRRN1
ANKIB1	0.000219311	0.250323	0.856	0.779	1	dHB Neuroepithelial cell5	ANKIB1
AC008014.11	0.000224079	0.341092	0.596	0.464	1	dHB Neuroepithelial cell5	AC008014.1
C20orf194	0.000241048	0.321055	0.74	0.654	1	dHB Neuroepithelial cell5	C20orf194
PTN1	0.000247182	0.298869	0.849	0.77	1	dHB Neuroepithelial cell5	PTN
PHACTR21	0.000281984	0.355207	0.678	0.537	1	dHB Neuroepithelial cell5	PHACTR2
ASPH	0.000291403	0.289795	0.767	0.659	1	dHB Neuroepithelial cell5	ASPH
PDZRN31	0.000305453	0.349391	0.603	0.484	1	dHB Neuroepithelial cell5	PDZRN3
FRAS12	0.000327453	0.494323	0.651	0.57	1	dHB Neuroepithelial cell5	FRAS1
PIK3R31	0.000333071	0.353428	0.849	0.81	1	dHB Neuroepithelial cell5	PIK3R3
COL4A6	0.00038899	0.284124	0.699	0.575	1	dHB Neuroepithelial cell5	COL4A6
DISC1FP11	0.000389375	0.27393	0.377	0.244	1	dHB Neuroepithelial cell5	DISC1FP1
PLCB4	0.000456774	0.278871	0.781	0.683	1	dHB Neuroepithelial cell5	PLCB4
KLHL24	0.000467303	0.293431	0.445	0.32	1	dHB Neuroepithelial cell5	KLHL24
ENPEP	0.00047087	0.259048	0.349	0.233	1	dHB Neuroepithelial cell5	ENPEP
WDR60	0.000476602	0.255839	0.767	0.73	1	dHB Neuroepithelial cell5	WDR60
CTNNA32	0.000548707	0.343224	0.829	0.804	1	dHB Neuroepithelial cell5	CTNNA3
LRCH3	0.00061964	0.256362	0.842	0.751	1	dHB Neuroepithelial cell5	LRCH3
SVIL	0.000686296	0.350621	0.795	0.731	1	dHB Neuroepithelial cell5	SVIL
WSB1	0.000804045	0.261281	0.959	0.923	1	dHB Neuroepithelial cell5	WSB1
LRRC4C1	0.000931025	0.443055	0.329	0.217	1	dHB Neuroepithelial cell5	LRRC4C
PKN2-AS1	0.000983561	0.274954	0.397	0.287	1	dHB Neuroepithelial cell5	PKN2-AS1
GPR173	0.00100313	0.283321	0.603	0.496	1	dHB Neuroepithelial cell5	GPR173
SEMA5A2	0.00101616	0.256968	0.795	0.672	1	dHB Neuroepithelial cell5	SEMA5A
CHD21	0.00125811	0.280892	0.87	0.818	1	dHB Neuroepithelial cell5	CHD2
FGFR2	0.00126681	0.277433	0.63	0.529	1	dHB Neuroepithelial cell5	FGFR2
TIAM2	0.00143715	0.258306	0.788	0.73	1	dHB Neuroepithelial cell5	TIAM2
LINC01197	0.00155238	0.275241	0.514	0.404	1	dHB Neuroepithelial cell5	LINC01197
PRELID2	0.00156856	0.275901	0.822	0.751	1	dHB Neuroepithelial cell5	PRELID2
AC090015.11	0.00169046	0.2932	0.322	0.217	1	dHB Neuroepithelial cell5	AC090015.1
MACROD2	0.00172202	0.299003	0.767	0.657	1	dHB Neuroepithelial cell5	MACROD2
C13orf42	0.00211763	0.251319	0.322	0.218	1	dHB Neuroepithelial cell5	C13orf42
AC099499.12	0.00212274	0.306297	0.801	0.731	1	dHB Neuroepithelial cell5	AC099499.1
BBOX1-AS1	0.00251396	0.316972	0.466	0.359	1	dHB Neuroepithelial cell5	BBOX1-AS1
Z96074.11	0.00252181	0.433667	0.548	0.457	1	dHB Neuroepithelial cell5	Z96074.1
FHIT1	0.00258891	0.325417	0.856	0.79	1	dHB Neuroepithelial cell5	FHIT
PFKFB4	0.00260905	0.250492	0.658	0.543	1	dHB Neuroepithelial cell5	PFKFB4
FAR21	0.00347874	0.338781	0.336	0.238	1	dHB Neuroepithelial cell5	FAR2
AC011287.11	0.00357295	0.322451	0.363	0.259	1	dHB Neuroepithelial cell5	AC011287.1
AC098829.1	0.00377983	0.361067	0.397	0.291	1	dHB Neuroepithelial cell5	AC098829.1
TMEM178B1	0.00406758	0.268392	0.39	0.294	1	dHB Neuroepithelial cell5	TMEM178B
AC233296.11	0.00431076	0.291476	0.644	0.546	1	dHB Neuroepithelial cell5	AC233296.1
LINC01416	0.00509775	0.328579	0.486	0.414	1	dHB Neuroepithelial cell5	LINC01416
NKAIN2	0.00546519	0.308437	0.541	0.453	1	dHB Neuroepithelial cell5	NKAIN2
PEAK11	0.00565876	0.284458	0.808	0.746	1	dHB Neuroepithelial cell5	PEAK1
PINX11	0.00566899	0.300171	0.459	0.367	1	dHB Neuroepithelial cell5	PINX1
HOTAIRM1	0.0057255	0.256678	0.596	0.494	1	dHB Neuroepithelial cell5	HOTAIRM1
ARHGEF41	0.00573316	0.276926	0.562	0.463	1	dHB Neuroepithelial cell5	ARHGEF4
CMTM7	0.00677726	0.269251	0.562	0.489	1	dHB Neuroepithelial cell5	CMTM7
HIF1A-AS3	0.00770952	0.397675	0.527	0.432	1	dHB Neuroepithelial cell5	HIF1A-AS3
RBFOX1	0.00937227	0.415853	0.815	0.796	1	dHB Neuroepithelial cell5	RBFOX1
CRABP1	4.28956e-41	1.21658	1	1	8.31831e-37	dHB Neuroepithelial cell6	CRABP1
RPS4X1	5.77817e-37	0.836305	1	0.999	1.1205e-32	dHB Neuroepithelial cell6	RPS4X
EEF1A11	6.08934e-36	0.914972	1	1	1.18084e-31	dHB Neuroepithelial cell6	EEF1A1
RPL61	1.37161e-34	0.833904	1	0.995	2.65982e-30	dHB Neuroepithelial cell6	RPL6
RPS231	2.9866e-34	0.779995	1	1	5.79161e-30	dHB Neuroepithelial cell6	RPS23
RPS111	3.44374e-34	0.82179	1	0.989	6.6781e-30	dHB Neuroepithelial cell6	RPS11
RPS3A1	8.71443e-34	0.866885	1	1	1.6899e-29	dHB Neuroepithelial cell6	RPS3A
RPS141	3.16504e-33	0.812622	1	0.998	6.13764e-29	dHB Neuroepithelial cell6	RPS14
RPS27A1	6.53102e-33	0.74514	1	0.996	1.2665e-28	dHB Neuroepithelial cell6	RPS27A
RPS131	8.67711e-33	0.82925	1	0.991	1.68266e-28	dHB Neuroepithelial cell6	RPS13
RPL7A1	1.35893e-32	0.751058	1	0.997	2.63524e-28	dHB Neuroepithelial cell6	RPL7A
RPL131	2.3654e-32	0.79554	1	0.999	4.58698e-28	dHB Neuroepithelial cell6	RPL13
RPS81	2.68071e-32	0.829748	1	1	5.19844e-28	dHB Neuroepithelial cell6	RPS8
RPS22	5.20074e-32	0.681867	1	0.999	1.00853e-27	dHB Neuroepithelial cell6	RPS2
RPL111	5.46473e-32	0.769371	1	0.984	1.05972e-27	dHB Neuroepithelial cell6	RPL11
RPL91	8.82785e-32	0.790633	1	0.992	1.7119e-27	dHB Neuroepithelial cell6	RPL9
RPL51	4.02164e-31	0.837545	1	0.995	7.79876e-27	dHB Neuroepithelial cell6	RPL5
RPS181	5.96614e-31	0.717307	1	0.998	1.15695e-26	dHB Neuroepithelial cell6	RPS18
RPL171	6.79275e-31	0.793121	1	0.995	1.31725e-26	dHB Neuroepithelial cell6	RPL17
RPS15A1	1.14654e-30	0.726578	1	0.994	2.22337e-26	dHB Neuroepithelial cell6	RPS15A
RPL191	1.19593e-30	0.689545	1	0.996	2.31914e-26	dHB Neuroepithelial cell6	RPL19
RPL13A1	1.49013e-30	0.718282	1	0.998	2.88965e-26	dHB Neuroepithelial cell6	RPL13A
RPL81	1.98803e-30	0.72404	1	0.994	3.85518e-26	dHB Neuroepithelial cell6	RPL8
RPL33	2.26222e-30	0.759916	1	0.992	4.3869e-26	dHB Neuroepithelial cell6	RPL3
RPL291	6.465e-30	0.709135	1	0.992	1.25369e-25	dHB Neuroepithelial cell6	RPL29
RPL261	8.79851e-30	0.723706	1	0.993	1.70621e-25	dHB Neuroepithelial cell6	RPL26
RPS241	1.26257e-29	0.783475	1	0.994	2.44838e-25	dHB Neuroepithelial cell6	RPS24
RPL71	1.96257e-29	0.729339	1	0.988	3.80581e-25	dHB Neuroepithelial cell6	RPL7
HNRNPA11	2.37321e-29	0.833421	1	0.937	4.60212e-25	dHB Neuroepithelial cell6	HNRNPA1
RPSA1	3.024e-29	0.755784	1	0.993	5.86415e-25	dHB Neuroepithelial cell6	RPSA
VIM	3.05639e-29	0.976407	0.95	0.694	5.92695e-25	dHB Neuroepithelial cell6	VIM
RPL101	3.29112e-29	0.702138	1	0.998	6.38215e-25	dHB Neuroepithelial cell6	RPL10
RPL231	3.80049e-29	0.78439	1	0.979	7.36991e-25	dHB Neuroepithelial cell6	RPL23
RPL321	4.02256e-29	0.715896	1	0.989	7.80055e-25	dHB Neuroepithelial cell6	RPL32
RPS121	6.92663e-29	0.678096	1	1	1.34321e-24	dHB Neuroepithelial cell6	RPS12
H3F3A1	8.33807e-29	0.735656	1	0.985	1.61692e-24	dHB Neuroepithelial cell6	H3F3A
RPS201	1.44494e-28	0.770365	1	0.979	2.80203e-24	dHB Neuroepithelial cell6	RPS20
RPL241	2.91343e-28	0.720928	1	0.988	5.64972e-24	dHB Neuroepithelial cell6	RPL24
RPL10A1	4.52317e-28	0.750831	1	0.993	8.77132e-24	dHB Neuroepithelial cell6	RPL10A
RPS61	4.55412e-28	0.628522	1	0.998	8.83134e-24	dHB Neuroepithelial cell6	RPS6
RPLP11	7.4887e-28	0.651873	1	1	1.45221e-23	dHB Neuroepithelial cell6	RPLP1
RPS71	1.73024e-27	0.706605	1	0.993	3.35528e-23	dHB Neuroepithelial cell6	RPS7
ACTG11	2.08834e-27	0.79521	0.992	0.93	4.04971e-23	dHB Neuroepithelial cell6	ACTG1
RACK11	5.17835e-27	0.753204	1	0.969	1.00419e-22	dHB Neuroepithelial cell6	RACK1
RPS191	9.53184e-27	0.668704	1	0.999	1.84841e-22	dHB Neuroepithelial cell6	RPS19
GAPDH1	1.33846e-26	0.597016	1	0.998	2.59554e-22	dHB Neuroepithelial cell6	GAPDH
RPLP01	1.34218e-26	0.606082	1	0.998	2.60276e-22	dHB Neuroepithelial cell6	RPLP0
RPL301	2.76837e-26	0.712831	1	0.979	5.36842e-22	dHB Neuroepithelial cell6	RPL30
RPL281	2.95425e-26	0.678798	1	0.985	5.72888e-22	dHB Neuroepithelial cell6	RPL28
RPL181	4.83701e-26	0.667663	1	0.994	9.37992e-22	dHB Neuroepithelial cell6	RPL18
RPL18A1	6.27997e-26	0.676447	1	0.991	1.21781e-21	dHB Neuroepithelial cell6	RPL18A
RPL141	8.53191e-26	0.673872	1	0.979	1.65451e-21	dHB Neuroepithelial cell6	RPL14
RPL151	8.74452e-26	0.688041	1	0.992	1.69574e-21	dHB Neuroepithelial cell6	RPL15
RPS151	1.26976e-25	0.636322	1	0.979	2.46231e-21	dHB Neuroepithelial cell6	RPS15
RPL371	1.44639e-25	0.687607	1	0.981	2.80484e-21	dHB Neuroepithelial cell6	RPL37
RPS281	1.45135e-25	0.689116	1	0.954	2.81446e-21	dHB Neuroepithelial cell6	RPS28
ZNF703	2.0831e-25	0.666024	0.567	0.176	4.03956e-21	dHB Neuroepithelial cell6	ZNF703
RPS31	2.45639e-25	0.617371	1	0.998	4.76344e-21	dHB Neuroepithelial cell6	RPS3
RPL27A1	2.84013e-25	0.622475	1	0.983	5.50757e-21	dHB Neuroepithelial cell6	RPL27A
RPL42	4.98227e-25	0.725356	1	0.91	9.66162e-21	dHB Neuroepithelial cell6	RPL4
NACA1	6.66154e-25	0.77489	1	0.965	1.29181e-20	dHB Neuroepithelial cell6	NACA
NPM11	6.93592e-25	0.734448	0.992	0.945	1.34501e-20	dHB Neuroepithelial cell6	NPM1
RPL221	1.01928e-24	0.738098	0.983	0.926	1.97659e-20	dHB Neuroepithelial cell6	RPL22
RPS91	1.85192e-24	0.62321	1	0.986	3.59123e-20	dHB Neuroepithelial cell6	RPS9
[truncated: 2,113 more rows]

## Sheet: Supplementary Datasheet 2
	p_val	avg_log2FC	pct.1	pct.2	p_val_adj	cluster	gene
NCAM1	8.70271e-21	2.98246	0.983	0.759	1.3645e-16	NE neuron	NCAM1
CACNA2D1	1.42778e-20	2.66347	1	0.911	2.23862e-16	NE neuron	CACNA2D1
DCX	1.73986e-18	2.17133	0.983	0.759	2.72793e-14	NE neuron	DCX
SRRM4	1.97159e-18	2.20759	0.983	0.506	3.09125e-14	NE neuron	SRRM4
CADPS	5.60488e-18	2.37105	0.967	0.43	8.78789e-14	NE neuron	CADPS
KALRN	5.97736e-18	1.81516	1	0.899	9.3719e-14	NE neuron	KALRN
RMST	7.21288e-18	2.74953	0.983	0.519	1.13091e-13	NE neuron	RMST
GABRB3	1.33068e-17	1.79349	0.917	0.316	2.08637e-13	NE neuron	GABRB3
MYT1L	3.5801e-17	2.54878	0.95	0.43	5.61324e-13	NE neuron	MYT1L
EBF1	7.39858e-17	2.29022	0.967	0.608	1.16002e-12	NE neuron	EBF1
TMEM163	9.67796e-17	3.23793	0.833	0.203	1.51741e-12	NE neuron	TMEM163
TPD52	1.42895e-16	2.12203	0.833	0.215	2.24044e-12	NE neuron	TPD52
DCC	1.86594e-16	2.44062	0.983	0.911	2.9256e-12	NE neuron	DCC
EDIL3	1.97444e-16	2.5585	0.85	0.291	3.09572e-12	NE neuron	EDIL3
THSD7A	2.23629e-16	2.38458	0.967	0.911	3.50628e-12	NE neuron	THSD7A
EBF3	2.64826e-16	2.52791	0.867	0.266	4.15221e-12	NE neuron	EBF3
NRXN1	3.39956e-16	2.81036	0.883	0.316	5.33017e-12	NE neuron	NRXN1
CACNA1B	3.74314e-16	2.13613	0.85	0.278	5.86887e-12	NE neuron	CACNA1B
TFAP2B	4.6475e-16	1.91731	0.983	0.43	7.28682e-12	NE neuron	TFAP2B
SYT1	6.50963e-16	3.04831	0.967	0.772	1.02064e-11	NE neuron	SYT1
MIAT	1.10699e-15	1.83411	0.983	0.823	1.73565e-11	NE neuron	MIAT
MAP2	1.21019e-15	1.19639	1	1	1.89746e-11	NE neuron	MAP2
ANK2	1.38965e-15	2.31092	0.967	0.823	2.17884e-11	NE neuron	ANK2
SNAP91	1.65532e-15	2.0578	0.817	0.215	2.59537e-11	NE neuron	SNAP91
NRP1	2.12948e-15	1.99955	0.95	0.519	3.33882e-11	NE neuron	NRP1
CTNNA2	2.48059e-15	2.92329	0.883	0.506	3.88932e-11	NE neuron	CTNNA2
RIMS2	5.10693e-15	2.35212	0.95	0.608	8.00715e-11	NE neuron	RIMS2
NFASC	5.35113e-15	1.5954	0.983	0.633	8.39004e-11	NE neuron	NFASC
BICD1	6.38028e-15	1.90775	0.967	0.747	1.00036e-10	NE neuron	BICD1
ROBO2	6.43222e-15	3.00171	0.933	0.557	1.00851e-10	NE neuron	ROBO2
KLF7	8.48758e-15	1.54586	0.967	0.772	1.33077e-10	NE neuron	KLF7
STMN2	9.51818e-15	2.27397	0.95	0.519	1.49236e-10	NE neuron	STMN2
AL445623.2	1.09822e-14	1.81995	0.917	0.456	1.7219e-10	NE neuron	AL445623.2
FSIP2	1.10218e-14	1.51159	0.983	0.759	1.7281e-10	NE neuron	FSIP2
EBF2	1.21117e-14	3.11799	0.8	0.291	1.89899e-10	NE neuron	EBF2
TMEFF1	1.59479e-14	1.05434	0.983	0.962	2.50048e-10	NE neuron	TMEFF1
CNTN2	1.67501e-14	1.82593	0.8	0.177	2.62626e-10	NE neuron	CNTN2
UNC79	2.2849e-14	1.69645	0.9	0.38	3.58249e-10	NE neuron	UNC79
MIR137HG	2.38676e-14	2.63705	0.733	0.139	3.7422e-10	NE neuron	MIR137HG
NAV1	3.1339e-14	1.52547	0.95	0.582	4.91364e-10	NE neuron	NAV1
ELAVL3	3.34136e-14	1.70733	0.967	0.582	5.23891e-10	NE neuron	ELAVL3
DPYD	3.80963e-14	2.88952	0.85	0.316	5.97311e-10	NE neuron	DPYD
RBFOX3	5.54958e-14	1.99515	0.767	0.203	8.70118e-10	NE neuron	RBFOX3
SEZ6L2	7.7932e-14	1.46987	0.8	0.241	1.2219e-09	NE neuron	SEZ6L2
SYT14	1.14718e-13	1.62995	0.883	0.392	1.79866e-09	NE neuron	SYT14
LZTS1	1.24719e-13	1.60873	0.767	0.215	1.95547e-09	NE neuron	LZTS1
MAP1B	1.64209e-13	1.39815	1	1	2.57463e-09	NE neuron	MAP1B
RGMB	2.13354e-13	2.10961	0.9	0.506	3.34517e-09	NE neuron	RGMB
ELAVL2	2.37451e-13	1.4163	0.983	0.848	3.723e-09	NE neuron	ELAVL2
ST18	2.49725e-13	2.89448	0.8	0.291	3.91544e-09	NE neuron	ST18
CCSER1	2.52425e-13	3.11184	0.817	0.316	3.95778e-09	NE neuron	CCSER1
MALAT1	2.71293e-13	0.993501	1	1	4.25361e-09	NE neuron	MALAT1
AKAP6	2.8947e-13	2.82782	0.8	0.38	4.5386e-09	NE neuron	AKAP6
SORCS2	3.57735e-13	1.19336	0.9	0.38	5.60893e-09	NE neuron	SORCS2
CRMP1	3.86157e-13	1.20511	0.983	0.734	6.05456e-09	NE neuron	CRMP1
DST	4.05463e-13	1.05091	1	0.987	6.35725e-09	NE neuron	DST
XKR4	4.43746e-13	3.02513	0.717	0.177	6.95749e-09	NE neuron	XKR4
FAM155A	6.72637e-13	3.34276	0.833	0.456	1.05463e-08	NE neuron	FAM155A
SCN3A	7.09388e-13	2.30692	0.817	0.392	1.11225e-08	NE neuron	SCN3A
MEIS2	7.59881e-13	1.44185	1	0.987	1.19142e-08	NE neuron	MEIS2
KLHL29	9.88343e-13	2.06171	0.8	0.304	1.54962e-08	NE neuron	KLHL29
NHLH2	1.06402e-12	1.38268	0.75	0.19	1.66828e-08	NE neuron	NHLH2
LMX1B	1.12101e-12	1.87262	0.783	0.253	1.75764e-08	NE neuron	LMX1B
AC009315.1	1.2044e-12	1.16691	0.967	0.949	1.88838e-08	NE neuron	AC009315.1
HECW1	1.46738e-12	1.89501	0.7	0.177	2.30071e-08	NE neuron	HECW1
KCNB2	1.61359e-12	2.39689	0.75	0.215	2.52995e-08	NE neuron	KCNB2
SRRM3	1.64944e-12	1.34685	0.867	0.38	2.58616e-08	NE neuron	SRRM3
SLC35F3	1.80178e-12	3.33108	0.717	0.203	2.82501e-08	NE neuron	SLC35F3
CBLB	1.82184e-12	1.97663	1	0.949	2.85647e-08	NE neuron	CBLB
CLSTN2	2.33176e-12	1.98185	0.767	0.228	3.65597e-08	NE neuron	CLSTN2
NAV3	2.59964e-12	2.75226	0.883	0.595	4.07597e-08	NE neuron	NAV3
PELI2	2.91122e-12	1.60193	0.917	0.658	4.56451e-08	NE neuron	PELI2
CELF3	3.47445e-12	0.853529	0.667	0.089	5.44758e-08	NE neuron	CELF3
GAP43	3.75269e-12	2.40438	0.85	0.456	5.88384e-08	NE neuron	GAP43
KLHL24	4.18339e-12	1.25768	0.95	0.722	6.55913e-08	NE neuron	KLHL24
UNCX	4.2857e-12	1.33702	0.733	0.177	6.71955e-08	NE neuron	UNCX
SGIP1	4.31434e-12	1.98685	0.667	0.152	6.76446e-08	NE neuron	SGIP1
CPE	4.83753e-12	1.99698	0.95	0.608	7.58477e-08	NE neuron	CPE
PLPPR1	5.01156e-12	1.55301	0.733	0.177	7.85763e-08	NE neuron	PLPPR1
GDAP1	5.29753e-12	1.50337	0.95	0.734	8.306e-08	NE neuron	GDAP1
KIDINS220	5.95715e-12	1.07908	1	0.835	9.34022e-08	NE neuron	KIDINS220
ADGRL3	7.01458e-12	1.4213	1	0.962	1.09982e-07	NE neuron	ADGRL3
SEMA6D	7.23315e-12	1.6165	0.967	0.873	1.13409e-07	NE neuron	SEMA6D
POU2F2	8.40621e-12	1.80215	0.683	0.139	1.31801e-07	NE neuron	POU2F2
CHST8	8.74954e-12	1.43599	0.633	0.101	1.37184e-07	NE neuron	CHST8
P2RX3	9.34539e-12	1.55339	0.633	0.101	1.46526e-07	NE neuron	P2RX3
INA	1.33263e-11	1.2218	0.8	0.228	2.08942e-07	NE neuron	INA
PLCL1	1.34855e-11	1.55369	0.75	0.228	2.1144e-07	NE neuron	PLCL1
DYNC1I2	1.39003e-11	0.854323	1	0.962	2.17942e-07	NE neuron	DYNC1I2
SEZ6L	1.4256e-11	1.44074	0.517	0.025	2.2352e-07	NE neuron	SEZ6L
AFAP1	1.44393e-11	1.46102	0.967	0.633	2.26394e-07	NE neuron	AFAP1
KLHL35	1.73337e-11	1.36714	0.683	0.165	2.71775e-07	NE neuron	KLHL35
CPEB4	1.7459e-11	1.35234	0.883	0.468	2.73739e-07	NE neuron	CPEB4
SORBS2	2.27425e-11	2.52525	0.95	0.848	3.5658e-07	NE neuron	SORBS2
SYN3	2.92746e-11	1.76886	0.533	0.038	4.58996e-07	NE neuron	SYN3
SLC17A6	3.48292e-11	2.23685	0.65	0.165	5.46087e-07	NE neuron	SLC17A6
ATCAY	4.20649e-11	1.24616	0.833	0.367	6.59535e-07	NE neuron	ATCAY
TFAP2A	4.46547e-11	1.42664	0.567	0.051	7.00142e-07	NE neuron	TFAP2A
CADM1	4.77618e-11	1.70839	0.95	0.899	7.48858e-07	NE neuron	CADM1
GRIK3	5.04885e-11	1.39689	0.583	0.076	7.91609e-07	NE neuron	GRIK3
LINC00599	5.36218e-11	1.06592	0.633	0.076	8.40736e-07	NE neuron	LINC00599
KCNH8	6.35059e-11	1.55045	0.967	0.709	9.95709e-07	NE neuron	KCNH8
KIF5C	6.65587e-11	1.29233	0.983	0.899	1.04357e-06	NE neuron	KIF5C
SVOP	6.77767e-11	1.14079	0.517	0.038	1.06267e-06	NE neuron	SVOP
NEFM	7.16559e-11	1.61072	0.917	0.557	1.12349e-06	NE neuron	NEFM
KCNQ1OT1	7.63551e-11	1.26223	1	0.899	1.19717e-06	NE neuron	KCNQ1OT1
KIF21B	8.06172e-11	0.976987	0.733	0.241	1.264e-06	NE neuron	KIF21B
TTLL7	9.26896e-11	1.22697	0.9	0.519	1.45328e-06	NE neuron	TTLL7
ST7	9.79469e-11	1.46859	0.85	0.506	1.53571e-06	NE neuron	ST7
DGKI	1.02401e-10	1.84575	0.7	0.228	1.60555e-06	NE neuron	DGKI
GRIA2	1.06224e-10	1.43208	0.483	0.025	1.66549e-06	NE neuron	GRIA2
UNC13A	1.25497e-10	1.05359	0.533	0.051	1.96767e-06	NE neuron	UNC13A
PKIA	1.29207e-10	1.15216	0.967	0.785	2.02583e-06	NE neuron	PKIA
PLXNA4	1.29513e-10	2.05057	0.483	0.025	2.03064e-06	NE neuron	PLXNA4
RTN4	1.48794e-10	0.723756	1	1	2.33293e-06	NE neuron	RTN4
MYT1	1.59224e-10	0.89439	0.8	0.278	2.49648e-06	NE neuron	MYT1
MEIS1	1.98838e-10	1.33069	0.983	0.873	3.11758e-06	NE neuron	MEIS1
AC093879.1	2.07258e-10	1.01982	0.717	0.177	3.24959e-06	NE neuron	AC093879.1
RPS6KL1	2.14281e-10	0.753584	0.5	0.038	3.35972e-06	NE neuron	RPS6KL1
FNDC5	2.19116e-10	0.929764	0.617	0.101	3.43552e-06	NE neuron	FNDC5
KCNH7	2.28495e-10	1.28019	0.9	0.443	3.58257e-06	NE neuron	KCNH7
PBX3	2.32712e-10	1.3896	1	0.987	3.64869e-06	NE neuron	PBX3
GNAO1	2.86722e-10	1.10826	0.583	0.089	4.49551e-06	NE neuron	GNAO1
NCAN	3.23132e-10	0.999555	0.783	0.304	5.06639e-06	NE neuron	NCAN
CLVS2	3.37327e-10	1.17061	0.6	0.101	5.28895e-06	NE neuron	CLVS2
NHLH1	3.54131e-10	1.36109	0.667	0.177	5.55242e-06	NE neuron	NHLH1
C20orf194	4.01975e-10	0.921981	0.967	0.759	6.30256e-06	NE neuron	C20orf194
PHACTR1	5.65546e-10	1.3212	0.883	0.481	8.86719e-06	NE neuron	PHACTR1
CHRNA3	5.90119e-10	1.05527	0.467	0.025	9.25248e-06	NE neuron	CHRNA3
FRMD5	6.5896e-10	1.62918	0.867	0.506	1.03318e-05	NE neuron	FRMD5
PHLDA1	6.60896e-10	1.11127	0.55	0.076	1.03622e-05	NE neuron	PHLDA1
ROBO1	6.93163e-10	1.35173	1	0.987	1.08681e-05	NE neuron	ROBO1
SMPD3	7.4911e-10	0.966256	0.6	0.114	1.17453e-05	NE neuron	SMPD3
LINC01917	7.51164e-10	0.971584	0.6	0.114	1.17775e-05	NE neuron	LINC01917
RERE	7.54654e-10	0.571425	1	1	1.18322e-05	NE neuron	RERE
MAP6	7.7031e-10	1.0216	0.967	0.823	1.20777e-05	NE neuron	MAP6
ZC2HC1A	8.29948e-10	0.981853	0.983	0.886	1.30128e-05	NE neuron	ZC2HC1A
CTTNBP2	8.71647e-10	1.36798	0.817	0.38	1.36665e-05	NE neuron	CTTNBP2
GSE1	1.13846e-09	1.01204	0.967	0.848	1.785e-05	NE neuron	GSE1
ZFHX4-AS1	1.19403e-09	1.81069	0.767	0.392	1.87211e-05	NE neuron	ZFHX4-AS1
GFRA1	1.48044e-09	1.75718	0.733	0.253	2.32118e-05	NE neuron	GFRA1
GREM2	1.5362e-09	1.34175	0.417	0.013	2.40862e-05	NE neuron	GREM2
ELAVL4	1.59706e-09	1.90366	0.75	0.354	2.50404e-05	NE neuron	ELAVL4
ATP1A3	1.62814e-09	0.765041	0.533	0.076	2.55277e-05	NE neuron	ATP1A3
MAP3K13	1.73788e-09	1.31413	0.933	0.772	2.72483e-05	NE neuron	MAP3K13
RHBDL3	1.76414e-09	1.04979	0.883	0.519	2.76599e-05	NE neuron	RHBDL3
SCG3	1.85603e-09	1.1437	0.817	0.443	2.91007e-05	NE neuron	SCG3
LINC02315	1.9977e-09	0.799224	0.983	1	3.13219e-05	NE neuron	LINC02315
VPS13C	2.04485e-09	0.873704	0.967	0.848	3.20612e-05	NE neuron	VPS13C
FNBP1L	2.25056e-09	0.683771	1	1	3.52866e-05	NE neuron	FNBP1L
LINGO1	2.27376e-09	0.938263	0.783	0.367	3.56502e-05	NE neuron	LINGO1
CLVS1	2.55855e-09	1.16795	0.533	0.076	4.01155e-05	NE neuron	CLVS1
KHDRBS3	2.57811e-09	1.78	0.883	0.747	4.04222e-05	NE neuron	KHDRBS3
PRICKLE2	2.90335e-09	1.64375	0.75	0.354	4.55216e-05	NE neuron	PRICKLE2
AC061958.1	3.01385e-09	0.718818	0.617	0.139	4.72541e-05	NE neuron	AC061958.1
OPTN	3.08899e-09	0.970882	0.517	0.076	4.84323e-05	NE neuron	OPTN
ERC2	3.15924e-09	1.14742	0.983	0.886	4.95337e-05	NE neuron	ERC2
CLASP2	3.30451e-09	1.2531	0.983	0.949	5.18114e-05	NE neuron	CLASP2
TMEFF2	3.41844e-09	2.90922	0.617	0.19	5.35976e-05	NE neuron	TMEFF2
C15orf41	3.83176e-09	1.22162	0.983	0.886	6.00782e-05	NE neuron	C15orf41
SERINC1	3.91576e-09	1.04627	0.883	0.544	6.13953e-05	NE neuron	SERINC1
CASK	3.99963e-09	0.923962	1	1	6.27101e-05	NE neuron	CASK
SSTR2	4.47906e-09	1.74739	0.6	0.165	7.02272e-05	NE neuron	SSTR2
RBFOX2	4.84354e-09	0.63207	1	1	7.59419e-05	NE neuron	RBFOX2
DPYD-AS1	4.94651e-09	0.953947	0.433	0.025	7.75564e-05	NE neuron	DPYD-AS1
RTN1	5.60306e-09	1.27924	0.75	0.316	8.78504e-05	NE neuron	RTN1
TENM4	5.70392e-09	1.28382	0.95	0.835	8.94317e-05	NE neuron	TENM4
NSG2	5.8361e-09	1.28563	0.667	0.215	9.15041e-05	NE neuron	NSG2
CCDC92	6.0765e-09	0.885279	0.8	0.557	9.52735e-05	NE neuron	CCDC92
KIF5A	6.48869e-09	0.92651	0.75	0.291	0.000101736	NE neuron	KIF5A
MIR124-2HG	7.31451e-09	1.05416	0.933	0.747	0.000114684	NE neuron	MIR124-2HG
SCRT1	7.41189e-09	0.771286	0.417	0.025	0.000116211	NE neuron	SCRT1
STMN4	8.14023e-09	1.15235	0.533	0.101	0.000127631	NE neuron	STMN4
CTNND2	8.37322e-09	1.12843	1	0.987	0.000131284	NE neuron	CTNND2
SLC8A1-AS1	8.50005e-09	0.914289	0.6	0.127	0.000133272	NE neuron	SLC8A1-AS1
ADCYAP1	8.69665e-09	1.14998	0.467	0.051	0.000136355	NE neuron	ADCYAP1
LRCH2	9.21476e-09	0.718818	0.983	0.823	0.000144478	NE neuron	LRCH2
ST7-AS2	9.41382e-09	1.06147	0.583	0.152	0.000147599	NE neuron	ST7-AS2
PLXNA3	1.15491e-08	0.700282	0.633	0.177	0.000181078	NE neuron	PLXNA3
AC006145.1	1.16347e-08	0.639251	0.417	0.025	0.00018242	NE neuron	AC006145.1
MAB21L1	1.19143e-08	1.02968	0.5	0.076	0.000186804	NE neuron	MAB21L1
DAAM1	1.27742e-08	0.927405	0.933	0.785	0.000200287	NE neuron	DAAM1
ARID1B	1.27916e-08	0.725131	1	1	0.00020056	NE neuron	ARID1B
PPFIA2	1.33532e-08	1.5871	0.85	0.62	0.000209365	NE neuron	PPFIA2
CCSER2	1.36186e-08	0.772478	1	0.937	0.000213526	NE neuron	CCSER2
MAP4K4	1.37961e-08	0.888743	1	1	0.00021631	NE neuron	MAP4K4
VEZT	1.41712e-08	0.800246	1	0.886	0.000222191	NE neuron	VEZT
PLXNA2	1.51708e-08	1.59311	0.717	0.278	0.000237863	NE neuron	PLXNA2
FMN2	1.62267e-08	0.920752	0.983	0.835	0.000254418	NE neuron	FMN2
CTIF	1.76637e-08	1.05033	0.917	0.658	0.000276949	NE neuron	CTIF
RCAN2	1.93077e-08	1.24489	0.567	0.127	0.000302726	NE neuron	RCAN2
KCNA2	1.9589e-08	0.715252	0.4	0.025	0.000307136	NE neuron	KCNA2
DISP3	1.97061e-08	1.11272	0.85	0.481	0.000308972	NE neuron	DISP3
PCSK2	1.9723e-08	0.900214	0.5	0.076	0.000309238	NE neuron	PCSK2
CPEB2	1.98337e-08	1.00694	0.717	0.278	0.000310973	NE neuron	CPEB2
AKR1C1	2.10443e-08	0.780219	0.533	0.101	0.000329953	NE neuron	AKR1C1
ZBTB46	2.24392e-08	1.01838	0.667	0.228	0.000351825	NE neuron	ZBTB46
DCLK1	2.30802e-08	0.97872	0.883	0.886	0.000361875	NE neuron	DCLK1
ANKH	2.36285e-08	0.950826	0.583	0.165	0.000370471	NE neuron	ANKH
KIFAP3	2.58631e-08	1.18808	0.8	0.481	0.000405508	NE neuron	KIFAP3
PID1	3.25933e-08	2.03195	0.783	0.481	0.000511031	NE neuron	PID1
NRG1	3.32543e-08	2.08801	0.783	0.456	0.000521393	NE neuron	NRG1
ANK3	3.86677e-08	2.48288	0.867	0.873	0.000606271	NE neuron	ANK3
FRMPD3	4.50118e-08	1.20049	0.667	0.266	0.00070574	NE neuron	FRMPD3
HIP1R	4.60629e-08	0.67791	0.583	0.152	0.000722221	NE neuron	HIP1R
AL161908.1	4.98139e-08	0.857864	0.45	0.063	0.000781033	NE neuron	AL161908.1
SHTN1	5.42778e-08	0.900323	0.55	0.139	0.000851022	NE neuron	SHTN1
ARHGEF7	5.59469e-08	0.775923	0.967	0.734	0.000877192	NE neuron	ARHGEF7
AC027288.3	5.66639e-08	1.02737	0.6	0.177	0.000888434	NE neuron	AC027288.3
ZFHX4	6.12222e-08	1.64482	0.917	0.899	0.000959903	NE neuron	ZFHX4
KLC1	6.49731e-08	0.737927	0.983	0.937	0.00101871	NE neuron	KLC1
TSPAN9	6.52484e-08	0.788469	0.567	0.152	0.00102303	NE neuron	TSPAN9
PAK5	6.80899e-08	1.1745	0.667	0.291	0.00106758	NE neuron	PAK5
RBP1	6.88328e-08	1.01901	0.833	0.532	0.00107923	NE neuron	RBP1
ARFGEF3	6.95905e-08	0.960319	0.517	0.114	0.00109111	NE neuron	ARFGEF3
PGAP1	7.4813e-08	1.00605	0.983	0.937	0.00117299	NE neuron	PGAP1
DUSP8	7.69503e-08	0.728966	0.417	0.038	0.0012065	NE neuron	DUSP8
CDKN1C	7.84537e-08	1.30092	0.983	0.734	0.00123008	NE neuron	CDKN1C
SLC8A1	7.90014e-08	1.74569	0.817	0.582	0.00123866	NE neuron	SLC8A1
NEFL	8.09566e-08	1.21772	0.7	0.316	0.00126932	NE neuron	NEFL
ABCC8	8.11515e-08	0.969029	0.667	0.266	0.00127237	NE neuron	ABCC8
SENP7	8.27841e-08	0.846135	0.983	0.899	0.00129797	NE neuron	SENP7
DENND1B	8.38039e-08	1.29735	0.867	0.696	0.00131396	NE neuron	DENND1B
SILC1	8.62578e-08	0.703221	0.55	0.127	0.00135244	NE neuron	SILC1
TH	8.63816e-08	0.976672	0.5	0.089	0.00135438	NE neuron	TH
LYST	9.42718e-08	1.0371	0.667	0.266	0.00147809	NE neuron	LYST
KIAA1109	9.54904e-08	0.641842	0.983	0.899	0.00149719	NE neuron	KIAA1109
TUBB3	9.92361e-08	0.752024	1	0.924	0.00155592	NE neuron	TUBB3
SLITRK1	1.03992e-07	0.526658	0.45	0.063	0.00163049	NE neuron	SLITRK1
RAB30	1.05028e-07	1.08741	0.6	0.215	0.00164674	NE neuron	RAB30
KCNN1	1.08464e-07	0.766124	0.55	0.139	0.00170061	NE neuron	KCNN1
CPEB3	1.14845e-07	1.05267	0.633	0.241	0.00180065	NE neuron	CPEB3
CAVIN4	1.15816e-07	0.787205	0.667	0.253	0.00181588	NE neuron	CAVIN4
TSPAN18	1.26329e-07	1.15702	0.833	0.696	0.00198072	NE neuron	TSPAN18
KRTAP5-AS1	1.28028e-07	0.67175	0.367	0.025	0.00200736	NE neuron	KRTAP5-AS1
HIVEP3	1.29577e-07	0.931227	0.417	0.051	0.00203164	NE neuron	HIVEP3
AC019197.1	1.29971e-07	0.772757	0.417	0.051	0.00203781	NE neuron	AC019197.1
CEP170	1.30248e-07	0.587361	1	0.987	0.00204217	NE neuron	CEP170
LINC02223	1.32973e-07	1.38903	0.483	0.101	0.00208488	NE neuron	LINC02223
SNAP25	1.44326e-07	0.970075	0.717	0.342	0.00226289	NE neuron	SNAP25
NSG1	1.55184e-07	0.75946	0.45	0.063	0.00243312	NE neuron	NSG1
HERC1	1.55565e-07	0.721214	0.983	0.949	0.0024391	NE neuron	HERC1
AC105389.3	1.61842e-07	1.92045	0.333	0.013	0.00253751	NE neuron	AC105389.3
ATL1	1.63374e-07	0.962794	0.717	0.354	0.00256155	NE neuron	ATL1
GPR137C	1.64373e-07	1.00508	0.917	0.658	0.00257721	NE neuron	GPR137C
FRMD4A	1.77291e-07	0.648606	1	1	0.00277974	NE neuron	FRMD4A
2023-03-01	1.90028e-07	1.6826	0.6	0.228	0.00297946	NE neuron	2023-03-01
SEPTIN6	1.98532e-07	0.848101	0.783	0.38	0.00311278	NE neuron	SEPTIN6
ACTL6B	2.14266e-07	0.593927	0.383	0.038	0.00335947	NE neuron	ACTL6B
GDAP1L1	2.232e-07	0.648429	0.617	0.177	0.00349956	NE neuron	GDAP1L1
MAPT	2.24622e-07	1.0148	0.533	0.127	0.00352185	NE neuron	MAPT
C14orf132	2.36484e-07	0.897319	0.9	0.544	0.00370782	NE neuron	C14orf132
NIN	2.48587e-07	0.850684	0.95	0.709	0.0038976	NE neuron	NIN
SMAD9	2.62733e-07	1.12509	0.517	0.127	0.0041194	NE neuron	SMAD9
DLGAP4	2.70425e-07	0.783913	0.983	0.899	0.00423999	NE neuron	DLGAP4
RALGDS	2.73893e-07	0.741802	0.817	0.443	0.00429437	NE neuron	RALGDS
MBD5	2.79685e-07	0.670295	1	0.975	0.00438518	NE neuron	MBD5
JPH4	2.82151e-07	0.701745	0.433	0.076	0.00442385	NE neuron	JPH4
CXADR	2.83863e-07	0.771698	0.933	0.861	0.00445069	NE neuron	CXADR
PI4KA	2.86113e-07	0.723931	0.883	0.582	0.00448597	NE neuron	PI4KA
BSN	2.88906e-07	0.768859	0.633	0.228	0.00452976	NE neuron	BSN
UNC80	3.04215e-07	0.950044	0.583	0.165	0.00476979	NE neuron	UNC80
NECTIN1	3.16196e-07	0.706745	0.517	0.114	0.00495764	NE neuron	NECTIN1
MAST1	3.1686e-07	0.817877	0.717	0.316	0.00496805	NE neuron	MAST1
SEMA6C	3.33525e-07	0.522421	0.617	0.19	0.00522934	NE neuron	SEMA6C
FAM219A	3.41023e-07	0.756218	0.583	0.19	0.0053469	NE neuron	FAM219A
SOX4	3.42501e-07	0.916743	0.983	0.987	0.00537007	NE neuron	SOX4
L1CAM	3.52007e-07	0.550365	0.533	0.114	0.00551911	NE neuron	L1CAM
PCBP4	3.60678e-07	0.839408	0.683	0.316	0.00565507	NE neuron	PCBP4
AP000829.1	3.70148e-07	1.27341	0.9	0.835	0.00580355	NE neuron	AP000829.1
GPC2	3.7081e-07	0.539143	0.9	0.722	0.00581394	NE neuron	GPC2
VAV2	4.07976e-07	0.780495	0.883	0.633	0.00639665	NE neuron	VAV2
ONECUT1	4.30992e-07	1.13072	0.467	0.101	0.00675752	NE neuron	ONECUT1
RUNDC3B	4.55437e-07	0.680062	0.35	0.025	0.0071408	NE neuron	RUNDC3B
NBEA	5.00472e-07	0.799476	1	1	0.0078469	NE neuron	NBEA
PTPRN2	5.19021e-07	0.669477	0.983	0.975	0.00813773	NE neuron	PTPRN2
CCDC112	5.25068e-07	0.870142	0.85	0.62	0.00823254	NE neuron	CCDC112
PTBP2	5.29881e-07	0.525771	1	0.987	0.008308	NE neuron	PTBP2
CERS6	5.39125e-07	0.888388	0.967	0.785	0.00845295	NE neuron	CERS6
NKAIN1	6.03224e-07	1.02461	0.95	0.848	0.00945795	NE neuron	NKAIN1
MYO1B	6.08828e-07	0.910745	0.9	0.646	0.00954581	NE neuron	MYO1B
MTMR7	6.37969e-07	0.895492	0.6	0.241	0.0100027	NE neuron	MTMR7
RTN2	6.42928e-07	0.718818	0.4	0.063	0.0100805	NE neuron	RTN2
Z99774.1	6.43884e-07	0.587574	0.483	0.101	0.0100955	NE neuron	Z99774.1
GRIA4	7.03216e-07	2.29973	0.55	0.215	0.0110257	NE neuron	GRIA4
PAK3	7.18727e-07	0.807576	0.983	0.987	0.0112689	NE neuron	PAK3
SCHIP1	7.2523e-07	0.529645	0.383	0.051	0.0113709	NE neuron	SCHIP1
WDFY3	7.47004e-07	0.687688	1	1	0.0117123	NE neuron	WDFY3
TET2	8.68061e-07	0.655883	0.983	0.937	0.0136103	NE neuron	TET2
FOCAD	9.08449e-07	0.722466	0.967	0.949	0.0142436	NE neuron	FOCAD
ANK1	9.11514e-07	0.74604	0.383	0.051	0.0142916	NE neuron	ANK1
LHX1-DT	9.41191e-07	0.905037	0.367	0.038	0.0147569	NE neuron	LHX1-DT
RNF24	9.93804e-07	0.690502	0.983	0.861	0.0155819	NE neuron	RNF24
AC120193.1	9.99884e-07	1.7153	0.667	0.304	0.0156772	NE neuron	AC120193.1
DTX1	1.02162e-06	0.543732	0.383	0.051	0.0160179	NE neuron	DTX1
AC090709.1	1.08142e-06	0.83161	0.5	0.127	0.0169555	NE neuron	AC090709.1
UBR3	1.09638e-06	0.705959	0.967	0.848	0.0171901	NE neuron	UBR3
ABTB2	1.09846e-06	1.05028	0.833	0.494	0.0172228	NE neuron	ABTB2
RAB6A	1.10693e-06	0.77206	0.933	0.886	0.0173555	NE neuron	RAB6A
CELF5	1.14817e-06	0.799328	0.683	0.342	0.0180021	NE neuron	CELF5
EPB41L4A	1.2067e-06	1.21048	0.817	0.671	0.0189199	NE neuron	EPB41L4A
SCN3B	1.25155e-06	0.665707	0.367	0.051	0.0196231	NE neuron	SCN3B
LMO2	1.26358e-06	0.4458	0.383	0.051	0.0198116	NE neuron	LMO2
LPIN1	1.29259e-06	0.591159	0.633	0.215	0.0202665	NE neuron	LPIN1
TAGLN3	1.2964e-06	0.688494	1	0.899	0.0203262	NE neuron	TAGLN3
CDC42EP3	1.34928e-06	0.79378	0.65	0.278	0.0211553	NE neuron	CDC42EP3
PRUNE2	1.35051e-06	0.847552	0.367	0.038	0.0211747	NE neuron	PRUNE2
RAB3B	1.37664e-06	0.993348	0.683	0.342	0.0215844	NE neuron	RAB3B
AC084361.1	1.58876e-06	0.736377	0.483	0.114	0.0249102	NE neuron	AC084361.1
REEP1	1.5975e-06	0.779138	0.433	0.089	0.0250472	NE neuron	REEP1
NEDD4L	1.68161e-06	0.736028	0.933	0.949	0.026366	NE neuron	NEDD4L
CTTNBP2NL	1.72378e-06	0.578831	0.917	0.684	0.0270272	NE neuron	CTTNBP2NL
DPYSL3	1.75333e-06	0.799649	0.95	0.81	0.0274904	NE neuron	DPYSL3
KLHL1	1.80919e-06	2.93075	0.433	0.114	0.0283662	NE neuron	KLHL1
APBA1	1.8115e-06	0.906839	0.633	0.278	0.0284026	NE neuron	APBA1
GSK3B	1.8429e-06	0.469146	1	1	0.0288949	NE neuron	GSK3B
BASP1	1.87979e-06	0.684084	1	0.987	0.0294732	NE neuron	BASP1
RUNX1T1	1.89297e-06	1.37049	0.683	0.354	0.0296799	NE neuron	RUNX1T1
ARRB1	1.89752e-06	0.633929	0.383	0.063	0.0297512	NE neuron	ARRB1
SH2D3C	1.90288e-06	0.548893	0.317	0.025	0.0298353	NE neuron	SH2D3C
TMEM241	1.91716e-06	1.06223	0.733	0.443	0.0300592	NE neuron	TMEM241
APC2	1.96141e-06	0.699817	0.617	0.241	0.0307529	NE neuron	APC2
NUMBL	1.96426e-06	0.467973	0.55	0.139	0.0307976	NE neuron	NUMBL
PGM2L1	2.03129e-06	0.810167	0.867	0.696	0.0318486	NE neuron	PGM2L1
ST8SIA3	2.05199e-06	0.559162	0.35	0.038	0.0321731	NE neuron	ST8SIA3
SYP	2.07417e-06	0.558858	0.583	0.177	0.0325209	NE neuron	SYP
RORB	2.15663e-06	1.12387	0.5	0.152	0.0338138	NE neuron	RORB
AC104009.1	2.268e-06	0.945327	0.283	0.013	0.0355599	NE neuron	AC104009.1
RAP1GAP2	2.30779e-06	0.512367	0.35	0.038	0.0361838	NE neuron	RAP1GAP2
AC004160.1	2.31225e-06	0.78132	0.683	0.342	0.0362538	NE neuron	AC004160.1
ACAP3	2.34499e-06	0.571977	0.533	0.165	0.0367671	NE neuron	ACAP3
NLN	2.42084e-06	0.676998	0.9	0.671	0.0379563	NE neuron	NLN
SYT16	2.50278e-06	0.725513	0.383	0.063	0.0392411	NE neuron	SYT16
SYT4	2.60441e-06	0.897319	0.333	0.038	0.0408346	NE neuron	SYT4
FSIP2-AS1	2.63348e-06	0.808146	0.867	0.722	0.0412903	NE neuron	FSIP2-AS1
SLC25A36	2.67459e-06	0.563249	0.983	0.861	0.0419349	NE neuron	SLC25A36
TVP23C	2.68995e-06	0.557355	0.9	0.722	0.0421757	NE neuron	TVP23C
UBE2E2	2.79552e-06	0.80749	0.95	0.835	0.043831	NE neuron	UBE2E2
FAM20C	2.83666e-06	0.540481	0.417	0.089	0.0444761	NE neuron	FAM20C
AL358232.2	2.89858e-06	0.839673	0.583	0.241	0.0454468	NE neuron	AL358232.2
DBH	2.92888e-06	0.793549	0.25	0	0.0459219	NE neuron	DBH
DNM3	3.04581e-06	1.21772	0.667	0.418	0.0477552	NE neuron	DNM3
GAB2	3.31799e-06	1.14608	0.783	0.557	0.0520228	NE neuron	GAB2
CPLX2	3.3668e-06	0.633929	0.517	0.139	0.0527881	NE neuron	CPLX2
LDLRAD4	3.50295e-06	0.923157	0.967	0.975	0.0549227	NE neuron	LDLRAD4
GPR173	3.74913e-06	0.684756	0.917	0.772	0.0587826	NE neuron	GPR173
DTNA	3.84681e-06	1.67878	0.417	0.101	0.0603141	NE neuron	DTNA
AC009975.1	3.94802e-06	1.34701	0.383	0.063	0.061901	NE neuron	AC009975.1
SCN8A	3.96731e-06	0.830121	0.85	0.671	0.0622035	NE neuron	SCN8A
OSBPL9	4.09665e-06	0.674571	0.983	0.848	0.0642313	NE neuron	OSBPL9
OLFM1	4.16254e-06	1.05112	0.667	0.38	0.0652644	NE neuron	OLFM1
ST3GAL5	4.24538e-06	0.608394	0.5	0.152	0.0665632	NE neuron	ST3GAL5
KDM5B	4.27809e-06	0.501669	1	1	0.0670762	NE neuron	KDM5B
ASTN2	4.42007e-06	1.53707	0.683	0.392	0.0693022	NE neuron	ASTN2
RABGAP1L	4.49161e-06	0.822294	0.917	0.81	0.0704239	NE neuron	RABGAP1L
TMOD2	4.51774e-06	0.690621	0.467	0.114	0.0708336	NE neuron	TMOD2
CELF4	4.54366e-06	0.849941	0.4	0.076	0.07124	NE neuron	CELF4
AC104041.1	4.78428e-06	0.815562	0.95	0.899	0.0750128	NE neuron	AC104041.1
FTX	5.38996e-06	0.563489	1	0.987	0.0845091	NE neuron	FTX
SPTBN2	5.52254e-06	0.595219	0.5	0.152	0.0865879	NE neuron	SPTBN2
MACO1	5.65498e-06	0.673408	0.917	0.734	0.0886644	NE neuron	MACO1
HECTD4	5.76922e-06	0.604746	0.95	0.886	0.0904556	NE neuron	HECTD4
CASC15	6.01425e-06	0.677613	1	1	0.0942974	NE neuron	CASC15
PHC2	6.11531e-06	0.564618	0.95	0.759	0.095882	NE neuron	PHC2
ARID4B	6.35677e-06	0.554431	1	1	0.0996678	NE neuron	ARID4B
TTC3	6.42086e-06	0.470231	1	1	0.100673	NE neuron	TTC3
ACHE	6.45973e-06	0.360364	0.267	0.013	0.101282	NE neuron	ACHE
FAM110B	6.46328e-06	0.882317	0.7	0.405	0.101338	NE neuron	FAM110B
TMEM196	6.53171e-06	1.04656	0.583	0.253	0.102411	NE neuron	TMEM196
GNG2	6.58408e-06	0.773195	0.967	0.81	0.103232	NE neuron	GNG2
IQSEC3	6.6255e-06	0.321928	0.233	0	0.103881	NE neuron	IQSEC3
SDCCAG8	6.65787e-06	0.825912	0.9	0.759	0.104389	NE neuron	SDCCAG8
LINC00470	6.84919e-06	0.580754	0.55	0.165	0.107388	NE neuron	LINC00470
PBX1	6.91698e-06	0.709	1	0.987	0.108451	NE neuron	PBX1
NRSN1	7.09386e-06	0.557355	0.35	0.051	0.111225	NE neuron	NRSN1
APBB2	7.17212e-06	1.12824	0.833	0.684	0.112452	NE neuron	APBB2
TCAF1	7.54939e-06	0.702629	0.933	0.797	0.118367	NE neuron	TCAF1
GNG3	7.69474e-06	0.742665	0.467	0.127	0.120646	NE neuron	GNG3
PHOX2B	7.77237e-06	1.36941	0.367	0.063	0.121863	NE neuron	PHOX2B
IL7	7.8354e-06	0.710999	0.783	0.557	0.122851	NE neuron	IL7
KCTD8	7.86689e-06	1.56682	0.333	0.051	0.123345	NE neuron	KCTD8
PTPRO	7.93864e-06	1.03601	0.567	0.241	0.12447	NE neuron	PTPRO
MAPRE2	7.97906e-06	1.04788	0.683	0.38	0.125104	NE neuron	MAPRE2
HDAC2-AS2	8.20553e-06	1.16948	0.683	0.405	0.128654	NE neuron	HDAC2-AS2
TMEM35A	8.22244e-06	0.675191	0.467	0.139	0.12892	NE neuron	TMEM35A
ARHGAP23	8.74762e-06	0.56101	0.333	0.051	0.137154	NE neuron	ARHGAP23
PEPD	8.83897e-06	0.534394	0.533	0.177	0.138586	NE neuron	PEPD
RELN	8.96784e-06	1.03273	0.533	0.19	0.140607	NE neuron	RELN
RIMBP2	9.11187e-06	0.889287	0.6	0.291	0.142865	NE neuron	RIMBP2
FTO	9.33892e-06	0.608394	0.933	0.899	0.146425	NE neuron	FTO
SHC4	9.38509e-06	0.825224	0.283	0.025	0.147149	NE neuron	SHC4
SIK2	9.3912e-06	0.846607	0.917	0.772	0.147245	NE neuron	SIK2
LINC00682	9.40102e-06	1.38359	0.5	0.165	0.147399	NE neuron	LINC00682
SLC22A15	9.40828e-06	0.93904	0.617	0.291	0.147512	NE neuron	SLC22A15
DOP1A	9.55566e-06	0.651932	0.9	0.595	0.149823	NE neuron	DOP1A
FAM149A	9.74075e-06	0.687939	0.317	0.038	0.152725	NE neuron	FAM149A
ZMYM2	1.03053e-05	0.524125	1	1	0.161577	NE neuron	ZMYM2
PCMTD1	1.04122e-05	0.531356	0.95	0.987	0.163253	NE neuron	PCMTD1
ETNK1	1.05878e-05	0.544644	1	1	0.166006	NE neuron	ETNK1
BCAR1	1.07639e-05	0.457644	0.5	0.152	0.168767	NE neuron	BCAR1
WNK2	1.08295e-05	0.736377	0.867	0.658	0.169796	NE neuron	WNK2
AP000462.1	1.09083e-05	0.699453	0.417	0.101	0.171031	NE neuron	AP000462.1
ARIH1	1.10844e-05	0.534954	1	0.987	0.173792	NE neuron	ARIH1
ABCG1	1.11577e-05	0.494501	0.517	0.152	0.174942	NE neuron	ABCG1
GRIA3	1.16167e-05	1.00821	0.817	0.696	0.182139	NE neuron	GRIA3
RAPGEF5	1.17677e-05	0.378968	0.283	0.025	0.184505	NE neuron	RAPGEF5
CDH12	1.18509e-05	1.78593	0.433	0.127	0.18581	NE neuron	CDH12
AFDN	1.19509e-05	0.475929	1	0.975	0.187379	NE neuron	AFDN
FBRSL1	1.20083e-05	0.681981	0.7	0.418	0.188278	NE neuron	FBRSL1
SCARB2	1.28352e-05	0.690621	0.85	0.709	0.201242	NE neuron	SCARB2
DIP2C	1.29098e-05	0.536562	1	0.937	0.202413	NE neuron	DIP2C
DOP1B	1.30684e-05	0.820291	0.7	0.418	0.204899	NE neuron	DOP1B
KCNMA1	1.31675e-05	0.744813	0.333	0.051	0.206454	NE neuron	KCNMA1
ZSWIM6	1.33041e-05	0.631433	1	0.987	0.208595	NE neuron	ZSWIM6
NRXN2	1.33895e-05	0.566815	0.517	0.177	0.209934	NE neuron	NRXN2
LHX1	1.34268e-05	1.66417	0.433	0.114	0.210519	NE neuron	LHX1
SOBP	1.34406e-05	0.729325	0.95	0.835	0.210735	NE neuron	SOBP
SCN2A	1.35211e-05	0.895141	0.25	0.013	0.211997	NE neuron	SCN2A
MYO16	1.36402e-05	1.091	0.617	0.316	0.213865	NE neuron	MYO16
POU4F1	1.37668e-05	0.718818	0.467	0.139	0.21585	NE neuron	POU4F1
PPARGC1A	1.42183e-05	0.593927	0.3	0.038	0.222928	NE neuron	PPARGC1A
AP001922.5	1.48044e-05	0.39689	0.283	0.025	0.232119	NE neuron	AP001922.5
RHOU	1.49657e-05	0.644108	0.55	0.19	0.234647	NE neuron	RHOU
PRKX	1.49973e-05	0.680062	0.833	0.658	0.235142	NE neuron	PRKX
RGMB-AS1	1.53748e-05	0.506119	0.4	0.089	0.241061	NE neuron	RGMB-AS1
AC008522.1	1.5434e-05	0.503805	0.417	0.101	0.24199	NE neuron	AC008522.1
ONECUT2	1.55424e-05	0.82713	0.65	0.316	0.243689	NE neuron	ONECUT2
SAMD11	1.57862e-05	0.710706	0.583	0.253	0.247511	NE neuron	SAMD11
AC098617.1	1.5818e-05	0.729465	0.25	0.013	0.248011	NE neuron	AC098617.1
BICDL1	1.61369e-05	0.555588	0.367	0.076	0.25301	NE neuron	BICDL1
NTNG2	1.61564e-05	0.531191	0.3	0.038	0.253316	NE neuron	NTNG2
NBAT1	1.68872e-05	0.589535	0.517	0.19	0.264774	NE neuron	NBAT1
GMIP	1.69162e-05	0.463233	0.35	0.063	0.265229	NE neuron	GMIP
AL096803.2	1.73279e-05	0.56354	0.5	0.165	0.271684	NE neuron	AL096803.2
RIPOR2	1.73329e-05	0.774364	0.517	0.165	0.271763	NE neuron	RIPOR2
FBXW4	1.7555e-05	0.59666	0.55	0.203	0.275246	NE neuron	FBXW4
LHFPL4	1.781e-05	0.507314	0.35	0.063	0.279243	NE neuron	LHFPL4
MAPK8IP1	1.88954e-05	0.379188	0.3	0.038	0.296261	NE neuron	MAPK8IP1
MVB12B	1.92519e-05	0.694156	0.933	0.81	0.301851	NE neuron	MVB12B
FAXC	1.92594e-05	0.744813	0.667	0.354	0.301967	NE neuron	FAXC
SYT5	1.94904e-05	0.39689	0.283	0.025	0.30559	NE neuron	SYT5
DRAXIN	1.96101e-05	1.01174	0.817	0.734	0.307466	NE neuron	DRAXIN
NEUROD4	1.96235e-05	0.562314	0.4	0.076	0.307677	NE neuron	NEUROD4
POU3F1	1.97032e-05	1.06247	0.6	0.291	0.308927	NE neuron	POU3F1
MNAT1	2.00571e-05	0.578863	1	0.962	0.314475	NE neuron	MNAT1
AP003086.1	2.06913e-05	0.733416	0.617	0.291	0.324419	NE neuron	AP003086.1
AC046134.2	2.10217e-05	0.654688	0.95	0.81	0.3296	NE neuron	AC046134.2
AC079052.1	2.17784e-05	0.800246	0.867	0.633	0.341463	NE neuron	AC079052.1
CAMTA1	2.31267e-05	0.463386	1	0.987	0.362603	NE neuron	CAMTA1
SOS2	2.31987e-05	0.665379	0.933	0.823	0.363733	NE neuron	SOS2
CHD3	2.34301e-05	0.613465	0.767	0.506	0.367361	NE neuron	CHD3
SLC4A5	2.42019e-05	0.472441	0.417	0.101	0.379461	NE neuron	SLC4A5
IGSF9B	2.45657e-05	0.537371	0.4	0.101	0.385166	NE neuron	IGSF9B
HS3ST5	2.48082e-05	2.35269	0.5	0.228	0.388968	NE neuron	HS3ST5
CNTN1	2.48735e-05	0.741336	0.3	0.038	0.389992	NE neuron	CNTN1
KIF1B	2.51629e-05	0.452233	1	1	0.39453	NE neuron	KIF1B
SNHG14	2.53627e-05	0.566943	1	1	0.397662	NE neuron	SNHG14
IMPG2	2.53973e-05	0.480306	0.3	0.038	0.398205	NE neuron	IMPG2
PDE4D	2.60454e-05	1.54189	0.767	0.633	0.408366	NE neuron	PDE4D
TMEM131L	2.60936e-05	0.596199	0.9	0.696	0.409122	NE neuron	TMEM131L
FBXL17	2.61884e-05	0.605805	1	0.949	0.410608	NE neuron	FBXL17
ZNF385D	2.6302e-05	0.930506	0.367	0.076	0.412389	NE neuron	ZNF385D
CACNB4	2.6334e-05	0.913681	0.667	0.418	0.412891	NE neuron	CACNB4
ARHGAP21	2.64196e-05	0.525623	1	0.987	0.414233	NE neuron	ARHGAP21
SNAPC3	2.71327e-05	0.636273	0.933	0.646	0.425413	NE neuron	SNAPC3
C1QTNF3	2.72828e-05	0.50495	0.433	0.127	0.427768	NE neuron	C1QTNF3
SPNS2	2.86231e-05	0.323827	0.267	0.025	0.448782	NE neuron	SPNS2
ATG4A	2.89679e-05	0.413378	0.383	0.089	0.454187	NE neuron	ATG4A
SHOX	2.90941e-05	1.71542	0.283	0.038	0.456167	NE neuron	SHOX
RAB3C	2.98408e-05	1.1702	0.717	0.506	0.467873	NE neuron	RAB3C
KCNH2	3.04687e-05	0.441744	0.4	0.089	0.477719	NE neuron	KCNH2
CHST11	3.0937e-05	0.736028	0.783	0.506	0.485062	NE neuron	CHST11
RIN2	3.09743e-05	0.914053	0.717	0.544	0.485646	NE neuron	RIN2
TBC1D9	3.11241e-05	0.669143	0.7	0.38	0.487995	NE neuron	TBC1D9
DTD1	3.18907e-05	0.673599	0.817	0.633	0.500015	NE neuron	DTD1
TAFA5	3.20267e-05	0.703779	0.717	0.405	0.502147	NE neuron	TAFA5
PCSK1	3.30896e-05	0.517906	0.233	0.013	0.518812	NE neuron	PCSK1
ADAMTS10	3.32287e-05	0.629253	0.533	0.203	0.520992	NE neuron	ADAMTS10
LMBRD1	3.35347e-05	0.762408	0.783	0.557	0.525791	NE neuron	LMBRD1
SLC8A2	3.35411e-05	0.39689	0.233	0.013	0.52589	NE neuron	SLC8A2
BCAS3	3.37584e-05	0.719436	0.967	0.848	0.529298	NE neuron	BCAS3
KCNK3	3.44477e-05	0.378743	0.233	0.013	0.540105	NE neuron	KCNK3
EYA2	3.46428e-05	1.32609	0.683	0.43	0.543165	NE neuron	EYA2
AL136298.1	3.48565e-05	0.32289	0.233	0.013	0.546514	NE neuron	AL136298.1
CDH9	3.56974e-05	0.751321	0.2	0	0.559699	NE neuron	CDH9
PLD3	3.58991e-05	0.542495	0.917	0.785	0.562862	NE neuron	PLD3
ENC1	3.61655e-05	1.13118	0.9	0.899	0.567038	NE neuron	ENC1
PLPPR3	3.66957e-05	0.59037	0.9	0.797	0.575351	NE neuron	PLPPR3
C11orf80	3.69587e-05	0.730846	0.85	0.709	0.579475	NE neuron	C11orf80
GRINA	3.81971e-05	0.509001	0.55	0.228	0.598892	NE neuron	GRINA
EEF1A2	3.85075e-05	0.76254	0.483	0.177	0.603759	NE neuron	EEF1A2
SLC35F5	3.88364e-05	0.643051	0.867	0.62	0.608915	NE neuron	SLC35F5
NLGN4X	3.95986e-05	0.802967	0.95	0.861	0.620867	NE neuron	NLGN4X
RUFY3	3.99627e-05	0.371896	1	0.975	0.626575	NE neuron	RUFY3
AC021504.1	4.26092e-05	0.667173	0.967	0.937	0.668069	NE neuron	AC021504.1
CABP7	4.329e-05	0.56101	0.283	0.038	0.678744	NE neuron	CABP7
CBFA2T2	4.36829e-05	1.22496	0.967	0.911	0.684904	NE neuron	CBFA2T2
MCF2L	4.37455e-05	0.747387	0.633	0.304	0.685885	NE neuron	MCF2L
PRSS12	4.37975e-05	0.834099	0.35	0.063	0.686701	NE neuron	PRSS12
CNTNAP5	4.53906e-05	1.90231	0.35	0.089	0.71168	NE neuron	CNTNAP5
EXOC6B	4.59445e-05	0.492551	1	0.987	0.720363	NE neuron	EXOC6B
NYAP2	4.62817e-05	0.29128	0.233	0.013	0.725651	NE neuron	NYAP2
BACH2	4.67212e-05	0.811928	0.933	0.886	0.732541	NE neuron	BACH2
SIRT2	4.90584e-05	0.486157	0.433	0.127	0.769186	NE neuron	SIRT2
DYNC1I1	4.94515e-05	0.67175	0.25	0.025	0.77535	NE neuron	DYNC1I1
TRIM36	4.96173e-05	0.718818	0.833	0.734	0.77795	NE neuron	TRIM36
KNDC1	5.11565e-05	0.346849	0.367	0.076	0.802083	NE neuron	KNDC1
ATP6V1A	5.13874e-05	0.643805	0.783	0.506	0.805704	NE neuron	ATP6V1A
PAPPA	5.25884e-05	0.642003	0.25	0.025	0.824533	NE neuron	PAPPA
NNMT	5.33713e-05	0.512367	0.283	0.038	0.836808	NE neuron	NNMT
PRKCZ	5.34234e-05	0.42968	0.383	0.101	0.837625	NE neuron	PRKCZ
ATP8B2	5.36235e-05	0.498428	0.467	0.165	0.840763	NE neuron	ATP8B2
AC092969.1	5.4527e-05	0.816115	0.8	0.519	0.854929	NE neuron	AC092969.1
ROBO3	5.45578e-05	1.39092	0.467	0.177	0.855412	NE neuron	ROBO3
SLC37A1	5.52054e-05	0.473241	0.4	0.101	0.865565	NE neuron	SLC37A1
CORO7	5.53419e-05	0.39689	0.367	0.089	0.867705	NE neuron	CORO7
GPHN	5.54135e-05	0.84493	0.967	0.949	0.868829	NE neuron	GPHN
GRK4	5.55207e-05	0.614247	0.567	0.228	0.870509	NE neuron	GRK4
TNFRSF19	5.58169e-05	1.23291	0.6	0.354	0.875153	NE neuron	TNFRSF19
TOX3	5.59613e-05	0.757066	0.933	0.949	0.877418	NE neuron	TOX3
MRTFA	5.75619e-05	0.492468	0.967	0.873	0.902514	NE neuron	MRTFA
CELSR3	5.83294e-05	0.325631	0.283	0.038	0.914546	NE neuron	CELSR3
AGTPBP1	6.13918e-05	0.644018	0.933	0.911	0.962562	NE neuron	AGTPBP1
MYO9A	6.38712e-05	0.739527	0.933	0.861	1	NE neuron	MYO9A
TSPOAP1	6.39069e-05	0.342442	0.25	0.025	1	NE neuron	TSPOAP1
KLHL32	6.53275e-05	0.748363	0.567	0.266	1	NE neuron	KLHL32
DLL3	6.73435e-05	0.967886	0.65	0.354	1	NE neuron	DLL3
ERC1	6.74942e-05	0.517616	0.967	0.899	1	NE neuron	ERC1
LINC02055	6.82784e-05	1.71617	0.483	0.215	1	NE neuron	LINC02055
FRY	6.84854e-05	0.964698	0.65	0.38	1	NE neuron	FRY
SOX11	6.95617e-05	0.631558	0.983	1	1	NE neuron	SOX11
DCLK2	7.5376e-05	0.634754	0.967	0.873	1	NE neuron	DCLK2
RIMS3	7.60699e-05	0.483478	0.467	0.165	1	NE neuron	RIMS3
KLHL13	7.71529e-05	1.10543	0.733	0.595	1	NE neuron	KLHL13
REPS2	7.75869e-05	0.501227	0.217	0.013	1	NE neuron	REPS2
CLCN2	7.84174e-05	0.380402	0.383	0.101	1	NE neuron	CLCN2
TMEM178B	7.97757e-05	0.986231	0.917	0.823	1	NE neuron	TMEM178B
CPNE9	8.0035e-05	0.321928	0.183	0	1	NE neuron	CPNE9
LINC01201	8.13554e-05	0.306125	0.25	0.025	1	NE neuron	LINC01201
NEXMIF	8.15565e-05	0.674424	0.4	0.114	1	NE neuron	NEXMIF
MEIS1-AS2	8.2043e-05	0.379612	0.317	0.063	1	NE neuron	MEIS1-AS2
LINC01876	8.20764e-05	1.01776	0.833	0.722	1	NE neuron	LINC01876
BEX2	8.20997e-05	0.613988	0.583	0.278	1	NE neuron	BEX2
NELL2	8.24147e-05	1.00138	0.833	0.747	1	NE neuron	NELL2
SNX29	8.53501e-05	0.647541	0.85	0.709	1	NE neuron	SNX29
PPFIA2-AS1	8.67837e-05	0.465603	0.267	0.038	1	NE neuron	PPFIA2-AS1
BMPR2	9.16642e-05	0.445564	1	1	1	NE neuron	BMPR2
SH3KBP1	9.40996e-05	0.817877	0.617	0.342	1	NE neuron	SH3KBP1
DENND3	9.67265e-05	0.430443	0.317	0.063	1	NE neuron	DENND3
SERINC3	9.70217e-05	0.605704	0.683	0.43	1	NE neuron	SERINC3
SHANK2	9.91807e-05	0.606882	0.867	0.646	1	NE neuron	SHANK2
STXBP5	0.000102062	0.57011	0.867	0.722	1	NE neuron	STXBP5
KDM1B	0.000102559	0.479352	0.5	0.19	1	NE neuron	KDM1B
LBH	0.000102974	0.710999	0.517	0.215	1	NE neuron	LBH
CAMK4	0.000104987	0.87167	0.483	0.215	1	NE neuron	CAMK4
MEGF9	0.000107609	0.50962	0.983	0.861	1	NE neuron	MEGF9
AC073050.1	0.000111802	1.01079	0.65	0.38	1	NE neuron	AC073050.1
AL512662.2	0.000114568	0.46102	0.367	0.101	1	NE neuron	AL512662.2
NRIP1	0.000116622	0.664618	0.967	0.861	1	NE neuron	NRIP1
SHC2	0.000117483	0.38077	0.317	0.063	1	NE neuron	SHC2
KIF3C	0.000119082	0.556246	0.717	0.481	1	NE neuron	KIF3C
PPP3CA	0.000121345	0.743909	0.917	0.886	1	NE neuron	PPP3CA
KIAA1211	0.000122304	0.496426	1	1	1	NE neuron	KIAA1211
SYNJ1	0.000128253	0.763948	0.55	0.316	1	NE neuron	SYNJ1
TMCC2	0.000128788	0.307253	0.267	0.038	1	NE neuron	TMCC2
Z83843.1	0.000134289	0.433727	0.667	0.342	1	NE neuron	Z83843.1
C2CD5	0.000136561	0.673937	0.883	0.759	1	NE neuron	C2CD5
SLC24A3	0.000136809	0.414592	0.233	0.025	1	NE neuron	SLC24A3
AKR1C2	0.000137776	0.361701	0.283	0.051	1	NE neuron	AKR1C2
NGFR	0.000140494	0.323827	0.233	0.025	1	NE neuron	NGFR
SCRT2	0.000140494	0.323827	0.233	0.025	1	NE neuron	SCRT2
TRIM67	0.000140518	0.342442	0.233	0.025	1	NE neuron	TRIM67
LINC01250	0.000141918	0.446359	0.283	0.051	1	NE neuron	LINC01250
TMEM108	0.000146667	1.15588	0.583	0.367	1	NE neuron	TMEM108
NREP	0.000148603	0.487433	1	0.962	1	NE neuron	NREP
DUBR	0.000151452	0.538444	0.433	0.139	1	NE neuron	DUBR
DBNDD1	0.000151524	0.266494	0.233	0.025	1	NE neuron	DBNDD1
CCDC3	0.000153189	0.526658	0.3	0.063	1	NE neuron	CCDC3
OSBPL8	0.000155877	0.52297	0.983	0.937	1	NE neuron	OSBPL8
LRP8	0.000159331	0.704674	0.8	0.646	1	NE neuron	LRP8
PML	0.000159886	0.41232	0.45	0.165	1	NE neuron	PML
AC098829.1	0.000160831	0.933354	0.767	0.57	1	NE neuron	AC098829.1
HMGCLL1	0.000163416	0.5629	0.25	0.038	1	NE neuron	HMGCLL1
MIR217HG	0.000164298	1.45248	0.317	0.063	1	NE neuron	MIR217HG
KANSL1L	0.000172284	0.527594	0.883	0.759	1	NE neuron	KANSL1L
PPP2R5B	0.000172826	0.344423	0.283	0.051	1	NE neuron	PPP2R5B
AL033504.1	0.000173957	1.53439	0.25	0.038	1	NE neuron	AL033504.1
AC005740.5	0.000177563	0.303781	0.2	0.013	1	NE neuron	AC005740.5
SLC27A2	0.000179671	0.341037	0.167	0	1	NE neuron	SLC27A2
MVP	0.000179956	0.284415	0.2	0.013	1	NE neuron	MVP
LINC01982	0.000180329	0.536053	0.167	0	1	NE neuron	LINC01982
SCN9A	0.000182335	0.643051	0.3	0.063	1	NE neuron	SCN9A
NDRG4	0.000185001	0.371579	0.583	0.241	1	NE neuron	NDRG4
MICAL1	0.000186268	0.382815	0.483	0.19	1	NE neuron	MICAL1
DOCK3	0.00018767	0.68748	0.833	0.709	1	NE neuron	DOCK3
CRYBG3	0.00018774	1.19712	0.683	0.544	1	NE neuron	CRYBG3
SGCD	0.00019194	1.25067	0.25	0.038	1	NE neuron	SGCD
STX1B	0.000193262	0.39689	0.317	0.076	1	NE neuron	STX1B
CHGB	0.000193972	0.381123	0.367	0.101	1	NE neuron	CHGB
TXNDC16	0.000195029	0.733072	0.667	0.494	1	NE neuron	TXNDC16
ANKIB1	0.000197625	0.527509	0.983	0.962	1	NE neuron	ANKIB1
ZDHHC11	0.000206017	0.39689	0.333	0.089	1	NE neuron	ZDHHC11
ASPHD1	0.000206847	0.362539	0.317	0.076	1	NE neuron	ASPHD1
DYNC1H1	0.000207844	0.482681	0.967	1	1	NE neuron	DYNC1H1
RAB3D	0.000207961	0.42968	0.35	0.101	1	NE neuron	RAB3D
DAPK1	0.000208135	0.817301	0.85	0.684	1	NE neuron	DAPK1
ULK2	0.000209585	0.678176	0.75	0.494	1	NE neuron	ULK2
HDAC5	0.000212124	0.57822	0.617	0.367	1	NE neuron	HDAC5
ATP8A2	0.000214065	0.777712	0.4	0.139	1	NE neuron	ATP8A2
SLC1A1	0.000218724	0.414378	0.2	0.013	1	NE neuron	SLC1A1
NOVA1	0.000221644	0.533481	1	1	1	NE neuron	NOVA1
DISC1FP1	0.000221996	1.3894	0.617	0.405	1	NE neuron	DISC1FP1
SESTD1	0.000222587	0.487536	0.95	0.848	1	NE neuron	SESTD1
PKP4	0.0002282	0.281413	0.317	0.709	1	NE neuron	PKP4
MAP4K3	0.00022883	0.381783	0.95	0.975	1	NE neuron	MAP4K3
MAPKAPK2	0.000230617	0.658218	0.683	0.456	1	NE neuron	MAPKAPK2
NF1	0.00023366	0.389415	1	1	1	NE neuron	NF1
TNPO1	0.000235266	0.462478	0.983	0.975	1	NE neuron	TNPO1
GAREM2	0.000238476	0.59483	0.517	0.253	1	NE neuron	GAREM2
KIF1A	0.000242863	0.629949	0.767	0.506	1	NE neuron	KIF1A
MEX3C	0.00024343	0.518569	0.7	0.443	1	NE neuron	MEX3C
DSCAM	0.000243858	1.47662	0.267	0.051	1	NE neuron	DSCAM
CHRNB4	0.000246	0.39689	0.25	0.038	1	NE neuron	CHRNB4
ZNF280D	0.000246	0.361701	0.25	0.038	1	NE neuron	ZNF280D
STXBP1	0.000250403	0.537488	0.617	0.38	1	NE neuron	STXBP1
IRX3	0.000253431	0.484353	0.45	0.177	1	NE neuron	IRX3
RAB11FIP4	0.000254436	0.455784	0.4	0.127	1	NE neuron	RAB11FIP4
MAPK8IP2	0.000255822	0.269978	0.35	0.089	1	NE neuron	MAPK8IP2
MAP1A	0.000256821	0.507921	0.467	0.19	1	NE neuron	MAP1A
MAP3K10	0.000258947	0.41301	0.367	0.114	1	NE neuron	MAP3K10
TSPAN7	0.000262268	0.706745	0.417	0.152	1	NE neuron	TSPAN7
PLXNA1	0.00026315	0.439118	0.533	0.253	1	NE neuron	PLXNA1
TSHZ3	0.00026351	0.968617	0.65	0.456	1	NE neuron	TSHZ3
PAPSS1	0.000265283	0.449358	0.867	0.608	1	NE neuron	PAPSS1
PCSK1N	0.000267689	0.613208	0.767	0.595	1	NE neuron	PCSK1N
MTMR6	0.00026901	0.523267	0.733	0.481	1	NE neuron	MTMR6
MICALL2	0.000276254	0.307253	0.25	0.038	1	NE neuron	MICALL2
PYGB	0.000278905	0.501588	0.417	0.152	1	NE neuron	PYGB
JUP	0.000279632	0.427917	0.433	0.165	1	NE neuron	JUP
PRICKLE1	0.000282923	0.953947	0.267	0.051	1	NE neuron	PRICKLE1
APC	0.000283784	0.529916	0.933	0.861	1	NE neuron	APC
FAM241B	0.000288233	0.271359	0.25	0.038	1	NE neuron	FAM241B
KMT2C	0.000290889	0.451596	0.983	0.987	1	NE neuron	KMT2C
ENOX2	0.000305459	1.06164	0.967	0.924	1	NE neuron	ENOX2
FAM49A	0.000308648	0.743909	0.567	0.316	1	NE neuron	FAM49A
BTBD10	0.000309974	0.494865	0.833	0.658	1	NE neuron	BTBD10
KIAA0408	0.000312643	0.494501	0.85	0.671	1	NE neuron	KIAA0408
SNAP25-AS1	0.000330012	0.473241	0.383	0.127	1	NE neuron	SNAP25-AS1
PTPN12	0.000331027	0.474369	0.983	0.962	1	NE neuron	PTPN12
AKAP9	0.000334467	0.485277	0.95	0.949	1	NE neuron	AKAP9
AL050309.1	0.000339092	0.635477	0.917	0.772	1	NE neuron	AL050309.1
SLC1A2	0.000340063	1.12919	0.533	0.329	1	NE neuron	SLC1A2
UBE2H	0.000344432	0.456432	0.967	0.937	1	NE neuron	UBE2H
ELF2	0.000346772	0.423984	0.983	0.911	1	NE neuron	ELF2
C11orf95	0.000351887	0.493566	0.483	0.203	1	NE neuron	C11orf95
AP2A2	0.000363773	0.496426	0.8	0.608	1	NE neuron	AP2A2
AC106798.1	0.000369488	0.648953	0.417	0.152	1	NE neuron	AC106798.1
STS	0.000371061	1.02215	0.633	0.418	1	NE neuron	STS
FXYD7	0.000373264	0.39689	0.183	0.013	1	NE neuron	FXYD7
MAML3	0.000374052	0.859395	0.967	0.987	1	NE neuron	MAML3
CARD19	0.000387449	0.49	0.367	0.127	1	NE neuron	CARD19
MYO6	0.000388077	0.639166	0.767	0.595	1	NE neuron	MYO6
SLC22A17	0.000389788	0.499984	0.55	0.266	1	NE neuron	SLC22A17
ZBTB7C	0.000397202	0.32289	0.183	0.013	1	NE neuron	ZBTB7C
DMTN	0.000398691	0.263034	0.15	0	1	NE neuron	DMTN
DOC2B	0.000400271	0.321928	0.15	0	1	NE neuron	DOC2B
FAM222A	0.000400325	0.379817	0.283	0.063	1	NE neuron	FAM222A
LGI2	0.000400469	0.282934	0.15	0	1	NE neuron	LGI2
SKOR2	0.000401295	0.552541	0.15	0	1	NE neuron	SKOR2
ARMH4	0.000402236	0.413913	0.967	0.924	1	NE neuron	ARMH4
BX005019.1	0.000402683	0.264787	0.183	0.013	1	NE neuron	BX005019.1
FAM47E	0.000402683	0.264787	0.183	0.013	1	NE neuron	FAM47E
AL355472.2	0.000402708	0.284415	0.183	0.013	1	NE neuron	AL355472.2
SNCG	0.000402708	0.284415	0.183	0.013	1	NE neuron	SNCG
XDH	0.000408005	0.264787	0.183	0.013	1	NE neuron	XDH
CPNE5	0.000408005	0.264787	0.183	0.013	1	NE neuron	CPNE5
DOCK4	0.000417471	0.834812	1	0.987	1	NE neuron	DOCK4
FAM13C	0.000418805	0.528802	0.367	0.114	1	NE neuron	FAM13C
SCAMP5	0.000420376	0.466599	0.467	0.19	1	NE neuron	SCAMP5
TRPC1	0.000420517	0.577828	0.883	0.772	1	NE neuron	TRPC1
RIMS1	0.000424625	0.831728	0.717	0.456	1	NE neuron	RIMS1
AL390198.1	0.000438863	0.379188	0.233	0.038	1	NE neuron	AL390198.1
TMEM169	0.000441136	0.536442	0.7	0.456	1	NE neuron	TMEM169
MYCBP2	0.000452973	0.547832	0.983	0.924	1	NE neuron	MYCBP2
FAM214A	0.000460719	0.629336	0.717	0.468	1	NE neuron	FAM214A
KIAA1841	0.000466205	0.586814	0.8	0.684	1	NE neuron	KIAA1841
MINDY3	0.000467327	0.442938	0.817	0.608	1	NE neuron	MINDY3
BAZ2B	0.000467662	0.475712	1	1	1	NE neuron	BAZ2B
TRIO	0.000471163	0.40949	1	0.987	1	NE neuron	TRIO
PURG	0.000479008	0.583303	0.8	0.709	1	NE neuron	PURG
AP3B2	0.000479416	0.49946	0.417	0.165	1	NE neuron	AP3B2
FRMD3	0.000481699	0.561949	0.367	0.114	1	NE neuron	FRMD3
TUBB4A	0.000488827	0.363723	0.3	0.076	1	NE neuron	TUBB4A
IPMK	0.000490925	0.574131	0.75	0.557	1	NE neuron	IPMK
LZTS1-AS1	0.000492003	0.287266	0.233	0.038	1	NE neuron	LZTS1-AS1
VPS50	0.000501975	0.566815	0.75	0.506	1	NE neuron	VPS50
ATP6V0A1	0.000508174	0.439325	0.7	0.506	1	NE neuron	ATP6V0A1
MAPK8	0.000512539	0.541764	1	0.949	1	NE neuron	MAPK8
AC068051.1	0.000515253	0.955857	0.417	0.177	1	NE neuron	AC068051.1
AJAP1	0.000523135	0.463233	0.233	0.038	1	NE neuron	AJAP1
GRAMD4	0.00053788	0.39689	0.4	0.139	1	NE neuron	GRAMD4
GPR82	0.000539513	0.362943	0.283	0.063	1	NE neuron	GPR82
ZNF91	0.00054012	0.401789	0.967	0.937	1	NE neuron	ZNF91
OSBP2	0.000550186	0.607108	0.367	0.114	1	NE neuron	OSBP2
FBXO8	0.00055941	0.426334	0.433	0.165	1	NE neuron	FBXO8
ACSL4	0.000568821	0.629301	0.867	0.759	1	NE neuron	ACSL4
RALGAPA2	0.000569487	0.586993	0.883	0.797	1	NE neuron	RALGAPA2
C1orf50	0.000572467	0.366517	0.433	0.165	1	NE neuron	C1orf50
MADD	0.000592338	0.439534	0.483	0.215	1	NE neuron	MADD
MIR3659HG	0.000605035	0.581922	0.333	0.101	1	NE neuron	MIR3659HG
KDM6B	0.000618803	0.583853	0.75	0.582	1	NE neuron	KDM6B
DCTN2	0.000620044	0.365181	0.85	0.646	1	NE neuron	DCTN2
SLCO5A1	0.000624316	0.621207	0.817	0.62	1	NE neuron	SLCO5A1
AL031428.1	0.000628961	0.528135	0.733	0.557	1	NE neuron	AL031428.1
ABI1	0.000637127	0.49237	0.85	0.696	1	NE neuron	ABI1
AL589740.1	0.000644146	2.11791	0.583	0.43	1	NE neuron	AL589740.1
BBOX1	0.000648933	0.430837	0.267	0.063	1	NE neuron	BBOX1
AC244517.11	0.00066925	0.304968	0.2	0.025	1	NE neuron	AC244517.11
TBC1D19	0.00067267	0.558641	0.883	0.759	1	NE neuron	TBC1D19
AL365204.1	0.000681747	0.346849	0.317	0.089	1	NE neuron	AL365204.1
CNTNAP2	0.000681845	1.29551	0.867	0.937	1	NE neuron	CNTNAP2
GLT1D1	0.000682475	0.412157	0.367	0.114	1	NE neuron	GLT1D1
LCOR	0.000686611	0.500638	1	0.949	1	NE neuron	LCOR
DACH1	0.000689354	0.549249	1	1	1	NE neuron	DACH1
ENO4	0.000706299	0.285859	0.2	0.025	1	NE neuron	ENO4
GPRIN3	0.000716897	0.637898	0.283	0.076	1	NE neuron	GPRIN3
POTEF	0.000722526	0.589535	0.867	0.722	1	NE neuron	POTEF
NAGK	0.000728138	0.380949	0.383	0.139	1	NE neuron	NAGK
RORA	0.0007379	1.07915	0.917	0.835	1	NE neuron	RORA
KHDRBS2	0.000740261	1.21024	0.983	0.873	1	NE neuron	KHDRBS2
SORBS1	0.0007413	1.11971	0.567	0.367	1	NE neuron	SORBS1
MLLT11	0.00074815	0.64737	0.933	0.873	1	NE neuron	MLLT11
SYN2	0.000754653	0.934986	0.533	0.278	1	NE neuron	SYN2
CDK5R1	0.000760925	0.411997	0.4	0.139	1	NE neuron	CDK5R1
VLDLR-AS1	0.000776576	0.732757	0.4	0.165	1	NE neuron	VLDLR-AS1
AC007614.1	0.000783661	0.413764	0.267	0.063	1	NE neuron	AC007614.1
PLEKHM3	0.000784916	0.422653	0.55	0.253	1	NE neuron	PLEKHM3
TRAK2	0.000790517	0.529784	0.583	0.342	1	NE neuron	TRAK2
CPNE4	0.000800504	1.49237	0.267	0.063	1	NE neuron	CPNE4
RTN4RL2	0.00081098	0.314428	0.317	0.089	1	NE neuron	RTN4RL2
GRIK2	0.000816464	0.524171	0.517	0.291	1	NE neuron	GRIK2
EXOC1	0.000817774	0.433416	0.95	0.835	1	NE neuron	EXOC1
CHGA	0.000825342	0.307253	0.2	0.025	1	NE neuron	CHGA
CALCOCO1	0.00083476	0.39689	0.4	0.152	1	NE neuron	CALCOCO1
AP000894.2	0.000835728	0.288637	0.2	0.025	1	NE neuron	AP000894.2
NOVA2	0.000836795	0.483305	0.783	0.684	1	NE neuron	NOVA2
ZMIZ2	0.000841694	0.535718	0.45	0.203	1	NE neuron	ZMIZ2
UBR2	0.000851854	0.537441	0.833	0.722	1	NE neuron	UBR2
TERF2IP	0.000867372	0.383215	0.9	0.759	1	NE neuron	TERF2IP
ZFYVE28	0.000874516	0.325631	0.2	0.025	1	NE neuron	ZFYVE28
GNG4	0.000884806	0.510419	0.767	0.557	1	NE neuron	GNG4
ABCB11	0.000886137	0.263034	0.133	0	1	NE neuron	ABCB11
AMIGO2	0.000887079	0.415037	0.133	0	1	NE neuron	AMIGO2
GPR139	0.000892645	0.360364	0.167	0.013	1	NE neuron	GPR139
TSPAN5	0.000901117	0.478684	0.867	0.671	1	NE neuron	TSPAN5
CREB5	0.000915462	1.01305	0.433	0.177	1	NE neuron	CREB5
TLCD3B	0.000919445	0.534394	0.35	0.127	1	NE neuron	TLCD3B
ARPP21	0.000926757	0.651207	0.217	0.038	1	NE neuron	ARPP21
LASP1	0.000931192	0.411687	0.4	0.152	1	NE neuron	LASP1
AC078881.1	0.000935702	0.725123	0.517	0.266	1	NE neuron	AC078881.1
PALM	0.000969484	0.450998	0.767	0.494	1	NE neuron	PALM
ENOX1	0.000977046	1.03301	0.5	0.278	1	NE neuron	ENOX1
EXOC5	0.000986744	0.439325	0.9	0.861	1	NE neuron	EXOC5
CADM3	0.00100881	0.349062	0.35	0.114	1	NE neuron	CADM3
SEC63	0.00100994	0.476912	0.883	0.848	1	NE neuron	SEC63
SAMD5	0.00103743	1.69405	0.233	0.051	1	NE neuron	SAMD5
RSU1	0.00104435	0.605837	0.65	0.443	1	NE neuron	RSU1
BZW2	0.00105052	0.490672	0.7	0.456	1	NE neuron	BZW2
CSMD3	0.00105059	1.25034	0.233	0.051	1	NE neuron	CSMD3
KDM1A	0.00105283	0.464595	0.95	0.924	1	NE neuron	KDM1A
RBFA	0.00106311	0.336769	0.45	0.19	1	NE neuron	RBFA
MVK	0.00110288	0.278709	0.317	0.089	1	NE neuron	MVK
LINC00342	0.00110542	0.577462	0.8	0.709	1	NE neuron	LINC00342
AP1M1	0.00112153	0.337389	0.45	0.177	1	NE neuron	AP1M1
AC099520.1	0.00112827	1.01223	0.317	0.101	1	NE neuron	AC099520.1
AC025442.2	0.00113028	0.307253	0.217	0.038	1	NE neuron	AC025442.2
TAOK3	0.00115961	0.485427	0.8	0.582	1	NE neuron	TAOK3
CUL1	0.00116228	0.531191	0.817	0.709	1	NE neuron	CUL1
KIF3A	0.00117534	0.61129	0.783	0.646	1	NE neuron	KIF3A
MAP1LC3A	0.00120777	0.329776	0.333	0.114	1	NE neuron	MAP1LC3A
LRRC4C	0.00122724	0.772906	0.817	0.747	1	NE neuron	LRRC4C
FSTL4	0.00123348	0.614795	0.283	0.076	1	NE neuron	FSTL4
ZNF608	0.00123474	0.627503	0.9	0.949	1	NE neuron	ZNF608
MTURN	0.0012399	0.41232	0.383	0.152	1	NE neuron	MTURN
NETO1	0.00124545	0.600424	0.317	0.101	1	NE neuron	NETO1
ST8SIA4	0.00125147	0.529864	0.633	0.38	1	NE neuron	ST8SIA4
RFLNA	0.00125256	0.647297	0.667	0.443	1	NE neuron	RFLNA
ZNF711	0.00127027	0.424112	0.917	0.861	1	NE neuron	ZNF711
AC011997.1	0.0012713	0.254286	0.217	0.038	1	NE neuron	AC011997.1
MAP3K12	0.00128172	0.346849	0.317	0.101	1	NE neuron	MAP3K12
PCSK6	0.00129474	0.308353	0.217	0.038	1	NE neuron	PCSK6
PPIP5K2	0.00129907	0.497731	0.85	0.734	1	NE neuron	PPIP5K2
CDC42SE1	0.001313	0.499576	0.633	0.405	1	NE neuron	CDC42SE1
FLRT3	0.00131559	0.384066	0.517	0.241	1	NE neuron	FLRT3
SLC41A2	0.00132959	0.464004	0.233	0.051	1	NE neuron	SLC41A2
CLIP2	0.00134362	0.482282	0.8	0.62	1	NE neuron	CLIP2
LMO1	0.00134784	0.807823	0.25	0.063	1	NE neuron	LMO1
IGSF3	0.00135196	0.600904	0.733	0.608	1	NE neuron	IGSF3
KMT5B	0.00136635	0.39689	0.933	0.873	1	NE neuron	KMT5B
CUX2	0.00138152	0.745179	0.867	0.747	1	NE neuron	CUX2
ATP6V1H	0.00138536	0.414272	0.733	0.595	1	NE neuron	ATP6V1H
CNTN6	0.00139091	1.46032	0.267	0.076	1	NE neuron	CNTN6
CD151	0.00140356	0.439118	0.45	0.19	1	NE neuron	CD151
ATP9A	0.00140749	0.551776	0.717	0.595	1	NE neuron	ATP9A
MTCL1	0.00142634	0.620434	0.75	0.557	1	NE neuron	MTCL1
PLCD1	0.00143012	0.298486	0.3	0.089	1	NE neuron	PLCD1
RAB2A	0.00145228	0.478258	0.95	0.924	1	NE neuron	RAB2A
ATG14	0.00147817	0.486687	0.517	0.278	1	NE neuron	ATG14
TCERG1L	0.00148411	0.530157	0.317	0.101	1	NE neuron	TCERG1L
KIZ	0.00150516	0.521338	0.45	0.203	1	NE neuron	KIZ
AC015871.1	0.00151018	0.537068	0.45	0.228	1	NE neuron	AC015871.1
AC026356.2	0.00153293	0.266494	0.183	0.025	1	NE neuron	AC026356.2
ACTR10	0.00153631	0.498586	0.767	0.646	1	NE neuron	ACTR10
SNTG1	0.0015397	0.927405	0.25	0.063	1	NE neuron	SNTG1
NRBP2	0.00155001	0.331302	0.35	0.127	1	NE neuron	NRBP2
PCDHA12	0.00156963	0.367744	0.467	0.228	1	NE neuron	PCDHA12
LMTK3	0.00160564	0.285245	0.367	0.127	1	NE neuron	LMTK3
PKIA-AS1	0.00160835	0.451857	0.433	0.177	1	NE neuron	PKIA-AS1
EYS	0.00162635	1.10215	0.333	0.139	1	NE neuron	EYS
CAMKK1	0.00163271	0.271359	0.233	0.051	1	NE neuron	CAMKK1
HSPA12A	0.00164634	0.475746	0.317	0.114	1	NE neuron	HSPA12A
ATP8A1	0.00167762	0.623526	0.75	0.595	1	NE neuron	ATP8A1
CATSPERG	0.00169501	0.349062	0.333	0.114	1	NE neuron	CATSPERG
FYN	0.00170193	0.320884	1	0.987	1	NE neuron	FYN
PDE9A	0.00170314	0.697014	0.683	0.557	1	NE neuron	PDE9A
2023-03-09	0.00179155	0.250049	0.383	0.139	1	NE neuron	2023-03-09
AC060809.1	0.00182174	0.41875	0.7	0.392	1	NE neuron	AC060809.1
LINC02614	0.00182595	0.366833	0.4	0.165	1	NE neuron	LINC02614
AC005009.2	0.00186159	0.298486	0.283	0.076	1	NE neuron	AC005009.2
TNRC6A	0.00186823	0.307035	1	1	1	NE neuron	TNRC6A
CHD4	0.00187323	0.382017	1	0.962	1	NE neuron	CHD4
NCOA1	0.00189796	0.52669	0.983	0.962	1	NE neuron	NCOA1
SLC4A8	0.00190825	0.61818	0.833	0.633	1	NE neuron	SLC4A8
ACTN4	0.00191658	0.39689	0.833	0.646	1	NE neuron	ACTN4
UBR5	0.00192537	0.375696	0.983	0.987	1	NE neuron	UBR5
GABRG2	0.00195223	0.415037	0.117	0	1	NE neuron	GABRG2
AC009975.2	0.00195223	0.302563	0.117	0	1	NE neuron	AC009975.2
CNGB1	0.00195255	0.282934	0.117	0	1	NE neuron	CNGB1
CCDC88A	0.00196009	0.456086	1	0.987	1	NE neuron	CCDC88A
C1orf56	0.00200115	0.300675	0.333	0.114	1	NE neuron	C1orf56
SHD	0.00200694	0.343119	0.2	0.038	1	NE neuron	SHD
FARP1	0.00202372	0.455784	0.967	0.848	1	NE neuron	FARP1
JMY	0.00204169	0.410696	0.467	0.215	1	NE neuron	JMY
TMPRSS11D	0.00205585	0.2525	0.183	0.025	1	NE neuron	TMPRSS11D
ZNF25	0.00205746	0.39689	0.45	0.215	1	NE neuron	ZNF25
MIB1	0.00208216	0.468312	0.967	1	1	NE neuron	MIB1
MYO9B	0.00213611	0.449883	0.883	0.848	1	NE neuron	MYO9B
FAM13A-AS1	0.00216302	0.287266	0.2	0.038	1	NE neuron	FAM13A-AS1
BACE1	0.00217863	0.411104	0.483	0.241	1	NE neuron	BACE1
NPEPPS	0.0021845	0.344596	0.967	0.899	1	NE neuron	NPEPPS
PCDHA9	0.00219033	0.333465	0.367	0.139	1	NE neuron	PCDHA9
TMEM246	0.00223755	0.299593	0.333	0.114	1	NE neuron	TMEM246
SCUBE1	0.00226097	0.49	0.567	0.38	1	NE neuron	SCUBE1
MIR2052HG	0.00226444	0.575596	0.25	0.063	1	NE neuron	MIR2052HG
SNX32	0.00227301	0.41301	0.267	0.076	1	NE neuron	SNX32
GRIN2D	0.00228228	0.545946	0.7	0.532	1	NE neuron	GRIN2D
MDGA1	0.00234165	0.489149	0.417	0.203	1	NE neuron	MDGA1
RAPGEF6	0.00234955	1.11001	0.9	0.886	1	NE neuron	RAPGEF6
ZBTB20-AS5	0.00237043	0.433727	0.583	0.367	1	NE neuron	ZBTB20-AS5
SCAPER	0.0024	0.528563	0.933	0.873	1	NE neuron	SCAPER
FAM13A	0.00241158	0.816152	0.917	0.924	1	NE neuron	FAM13A
PPP1R21	0.00243294	0.530157	0.8	0.684	1	NE neuron	PPP1R21
DCTN1	0.00244867	0.519949	0.733	0.557	1	NE neuron	DCTN1
AC092142.1	0.00245703	0.464794	0.217	0.051	1	NE neuron	AC092142.1
EPB41L5	0.00247744	0.530515	0.833	0.696	1	NE neuron	EPB41L5
CREBRF	0.0024858	0.483602	0.517	0.291	1	NE neuron	CREBRF
SRGAP3	0.00248813	0.500155	1	1	1	NE neuron	SRGAP3
CACNA1H	0.0025004	0.267122	0.35	0.127	1	NE neuron	CACNA1H
BAALC	0.00251079	0.300317	0.55	0.304	1	NE neuron	BAALC
SULT4A1	0.0025171	0.293797	0.283	0.089	1	NE neuron	SULT4A1
RAPGEF1	0.00252071	0.547133	0.733	0.595	1	NE neuron	RAPGEF1
HK1	0.00253821	0.314428	0.5	0.241	1	NE neuron	HK1
AGFG1	0.00254015	0.421658	0.883	0.797	1	NE neuron	AGFG1
AC010729.2	0.00254966	0.431937	0.633	0.43	1	NE neuron	AC010729.2
ELOVL4	0.00259412	0.39689	0.4	0.177	1	NE neuron	ELOVL4
TNFRSF25	0.00264216	0.31536	0.333	0.127	1	NE neuron	TNFRSF25
KMT2A	0.0026495	0.390117	1	0.987	1	NE neuron	KMT2A
CNEP1R1	0.00266511	0.381123	0.367	0.152	1	NE neuron	CNEP1R1
TNFRSF21	0.00267643	0.365181	0.35	0.139	1	NE neuron	TNFRSF21
AL157778.1	0.00267721	0.362998	0.983	0.987	1	NE neuron	AL157778.1
GFOD2	0.0026776	0.535495	0.583	0.38	1	NE neuron	GFOD2
AL162171.2	0.00269457	0.269778	0.2	0.038	1	NE neuron	AL162171.2
AC012358.3	0.00270181	0.458291	0.5	0.291	1	NE neuron	AC012358.3
PBRM1	0.00270978	0.329776	1	0.975	1	NE neuron	PBRM1
ST8SIA2	0.00272553	0.466431	0.75	0.582	1	NE neuron	ST8SIA2
DNER	0.0027293	0.541031	0.967	0.949	1	NE neuron	DNER
ZNF708	0.0027334	0.39689	0.867	0.696	1	NE neuron	ZNF708
ATP2C1	0.00275275	0.484042	0.95	0.911	1	NE neuron	ATP2C1
TCEAL7	0.00275431	0.409065	0.567	0.278	1	NE neuron	TCEAL7
APP	0.0027565	0.387901	0.983	0.949	1	NE neuron	APP
ZNF77	0.00282542	0.325631	0.217	0.051	1	NE neuron	ZNF77
SYT11	0.00282593	0.387845	0.767	0.557	1	NE neuron	SYT11
NME7	0.00284423	0.49231	0.867	0.848	1	NE neuron	NME7
ARFGEF1	0.00288747	0.510547	0.933	0.861	1	NE neuron	ARFGEF1
HDAC9	0.00289358	1.09641	0.683	0.658	1	NE neuron	HDAC9
TLX3	0.00291364	0.344423	0.233	0.063	1	NE neuron	TLX3
HUNK	0.00291612	0.63505	0.483	0.266	1	NE neuron	HUNK
CACNG2	0.00291789	0.413964	0.217	0.051	1	NE neuron	CACNG2
HERC3	0.00292878	0.52934	0.4	0.177	1	NE neuron	HERC3
GRK3	0.00298374	0.571495	0.717	0.582	1	NE neuron	GRK3
SPON2	0.00304897	0.256028	0.2	0.038	1	NE neuron	SPON2
RPS6KA2	0.00306592	0.333411	0.95	0.886	1	NE neuron	RPS6KA2
LINC02762	0.00309163	0.250669	0.217	0.051	1	NE neuron	LINC02762
LINC00894	0.00311378	0.632268	0.667	0.544	1	NE neuron	LINC00894
AL445123.2	0.00311434	0.304968	0.167	0.025	1	NE neuron	AL445123.2
LRMDA	0.00312034	0.751985	0.383	0.165	1	NE neuron	LRMDA
ZFHX2	0.00321466	0.587938	0.517	0.354	1	NE neuron	ZFHX2
MED27	0.00325282	0.418585	0.867	0.747	1	NE neuron	MED27
AC105916.1	0.00330637	0.331302	0.317	0.114	1	NE neuron	AC105916.1
REEP2	0.00331711	0.321339	0.4	0.177	1	NE neuron	REEP2
MANEAL	0.00331788	0.2525	0.217	0.051	1	NE neuron	MANEAL
CORO1C	0.00334187	0.427371	0.9	0.835	1	NE neuron	CORO1C
EDEM3	0.00334587	0.5408	0.683	0.532	1	NE neuron	EDEM3
DRD2	0.00334906	0.39689	0.167	0.025	1	NE neuron	DRD2
AC005999.2	0.00339331	0.379188	0.167	0.025	1	NE neuron	AC005999.2
LINC01967	0.00341426	0.883629	0.55	0.342	1	NE neuron	LINC01967
STK10	0.00341821	0.561521	0.317	0.127	1	NE neuron	STK10
ANKRD12	0.0034603	0.391309	0.983	0.949	1	NE neuron	ANKRD12
ZYG11B	0.0034972	0.425041	0.85	0.747	1	NE neuron	ZYG11B
SLC25A20	0.0035056	0.362539	0.233	0.063	1	NE neuron	SLC25A20
AC079226.2	0.00354484	0.318888	0.35	0.139	1	NE neuron	AC079226.2
FAM126A	0.0035464	0.916264	0.767	0.722	1	NE neuron	FAM126A
CRNDE	0.00356026	0.479352	0.933	0.886	1	NE neuron	CRNDE
AL445248.1	0.00357372	0.348527	0.317	0.114	1	NE neuron	AL445248.1
LNPK	0.00360374	0.526173	0.817	0.835	1	NE neuron	LNPK
RBM5	0.00361025	0.409887	0.85	0.835	1	NE neuron	RBM5
LPAR2	0.00366171	0.305742	0.433	0.203	1	NE neuron	LPAR2
USP49	0.00369111	0.437762	0.783	0.608	1	NE neuron	USP49
PHACTR3	0.00369283	0.274406	0.167	0.025	1	NE neuron	PHACTR3
DNAJC6	0.00371514	0.461596	0.45	0.228	1	NE neuron	DNAJC6
AFF3	0.00373521	0.430227	0.967	0.975	1	NE neuron	AFF3
TLE1	0.00378174	0.546213	0.95	0.899	1	NE neuron	TLE1
GAS8	0.00378616	0.29128	0.233	0.063	1	NE neuron	GAS8
NFIC	0.00379509	0.254286	0.217	0.051	1	NE neuron	NFIC
INSR	0.00389062	0.479352	0.783	0.62	1	NE neuron	INSR
RARB	0.00392305	1.05758	0.533	0.329	1	NE neuron	RARB
PCDHB14	0.00393993	0.363338	0.25	0.076	1	NE neuron	PCDHB14
AC079781.5	0.00398921	0.347351	0.883	0.747	1	NE neuron	AC079781.5
TTLL1	0.00399688	0.338592	0.45	0.228	1	NE neuron	TTLL1
AC087857.1	0.00402343	0.414812	0.133	0.013	1	NE neuron	AC087857.1
STARD4-AS1	0.00404788	0.465477	0.933	0.861	1	NE neuron	STARD4-AS1
AC124852.1	0.00408629	0.39689	0.133	0.013	1	NE neuron	AC124852.1
DACT3	0.00409849	0.292553	0.267	0.089	1	NE neuron	DACT3
CAMSAP3	0.00409909	0.310475	0.267	0.089	1	NE neuron	CAMSAP3
FBXL2	0.00410779	0.558858	0.75	0.658	1	NE neuron	FBXL2
SLC44A3	0.0041489	0.264787	0.133	0.013	1	NE neuron	SLC44A3
LHX5-AS1	0.00414959	0.378743	0.133	0.013	1	NE neuron	LHX5-AS1
PTPRD	0.00415174	0.571053	1	0.937	1	NE neuron	PTPRD
SPOCK3	0.00415329	0.548893	0.133	0.013	1	NE neuron	SPOCK3
ANKRD44	0.00416089	0.520038	0.383	0.177	1	NE neuron	ANKRD44
LRP1	0.00416356	0.457011	0.7	0.481	1	NE neuron	LRP1
PHF20L1	0.00420156	0.359828	0.933	0.886	1	NE neuron	PHF20L1
LEPR	0.00421293	0.481779	0.667	0.481	1	NE neuron	LEPR
CHM	0.00423006	0.427652	0.833	0.772	1	NE neuron	CHM
FAM110A	0.00423955	0.347981	0.333	0.139	1	NE neuron	FAM110A
CAMSAP1	0.00427187	0.404158	0.85	0.747	1	NE neuron	CAMSAP1
RCOR2	0.00428828	0.432514	0.617	0.418	1	NE neuron	RCOR2
SLC5A7	0.00428848	0.722466	0.1	0	1	NE neuron	SLC5A7
LINC02609	0.00429167	0.39689	0.283	0.101	1	NE neuron	LINC02609
SYCP2L	0.0043148	0.346704	0.483	0.228	1	NE neuron	SYCP2L
TUBB2A	0.00432406	0.292733	0.65	0.468	1	NE neuron	TUBB2A
RGPD2	0.00435224	0.435364	0.533	0.316	1	NE neuron	RGPD2
STK38	0.0043587	0.417451	0.883	0.759	1	NE neuron	STK38
INSM1	0.00437312	0.431656	0.45	0.215	1	NE neuron	INSM1
FAM168A	0.00445825	0.363338	0.883	0.797	1	NE neuron	FAM168A
LSS	0.004559	0.454606	0.683	0.456	1	NE neuron	LSS
PPP1R12C	0.00459675	0.348527	0.317	0.127	1	NE neuron	PPP1R12C
NTM	0.00461009	1.22419	0.683	0.532	1	NE neuron	NTM
MGAT5	0.00462652	0.787036	0.7	0.57	1	NE neuron	MGAT5
ZFP90	0.00464813	0.468681	0.8	0.747	1	NE neuron	ZFP90
AC092329.4	0.00467092	0.455307	0.617	0.392	1	NE neuron	AC092329.4
JAKMIP2	0.00468079	0.364888	0.967	0.975	1	NE neuron	JAKMIP2
C1QL1	0.00468408	0.426637	0.3	0.114	1	NE neuron	C1QL1
APPL2	0.00469339	0.442214	0.8	0.671	1	NE neuron	APPL2
ZNF583	0.00473006	0.366833	0.383	0.177	1	NE neuron	ZNF583
LINC02254	0.00474564	0.520038	0.4	0.203	1	NE neuron	LINC02254
PRTFDC1	0.00475133	0.619283	0.383	0.203	1	NE neuron	PRTFDC1
LUZP2	0.00482598	1.65065	0.233	0.076	1	NE neuron	LUZP2
AC092683.1	0.00486827	0.349062	0.317	0.127	1	NE neuron	AC092683.1
UBE2QL1	0.00488355	0.307253	0.183	0.038	1	NE neuron	UBE2QL1
ERICH1	0.00491842	0.406228	0.717	0.557	1	NE neuron	ERICH1
HPCAL1	0.00493702	0.32289	0.417	0.19	1	NE neuron	HPCAL1
POU4F2	0.00494473	0.269778	0.183	0.038	1	NE neuron	POU4F2
SLAIN2	0.00496236	0.347502	0.9	0.722	1	NE neuron	SLAIN2
ANO4	0.00496993	0.382391	0.3	0.101	1	NE neuron	ANO4
OAT	0.00499054	0.271359	0.333	0.127	1	NE neuron	OAT
SCG5	0.00499518	0.423607	0.467	0.253	1	NE neuron	SCG5
WDR86	0.00501157	0.327181	0.433	0.203	1	NE neuron	WDR86
KIZ-AS1	0.00501534	0.296196	0.3	0.114	1	NE neuron	KIZ-AS1
AC078909.1	0.0050315	0.332039	0.333	0.139	1	NE neuron	AC078909.1
RNF146	0.00503255	0.404195	0.867	0.81	1	NE neuron	RNF146
ZNF33A	0.0050766	0.421003	0.683	0.532	1	NE neuron	ZNF33A
AC104126.1	0.00512866	0.250669	0.183	0.038	1	NE neuron	AC104126.1
TMEM130	0.00514311	0.275875	0.267	0.089	1	NE neuron	TMEM130
AC105402.3	0.0051525	0.295011	0.283	0.101	1	NE neuron	AC105402.3
SLC25A46	0.00523568	0.407778	0.667	0.494	1	NE neuron	SLC25A46
IRGQ	0.00528593	0.33549	0.4	0.203	1	NE neuron	IRGQ
KMT2D	0.00528654	0.326501	0.5	0.266	1	NE neuron	KMT2D
AC053513.1	0.0052959	0.387367	0.733	0.506	1	NE neuron	AC053513.1
ZNF300	0.00529741	0.367744	0.433	0.215	1	NE neuron	ZNF300
SNRPN	0.00529951	0.495498	0.85	0.797	1	NE neuron	SNRPN
SLC38A2	0.00534472	0.313325	0.883	0.835	1	NE neuron	SLC38A2
RUFY2	0.00537002	0.482007	0.75	0.671	1	NE neuron	RUFY2
MAPK4	0.00547417	0.472554	0.55	0.329	1	NE neuron	MAPK4
AC132153.1	0.00549129	0.50495	0.183	0.038	1	NE neuron	AC132153.1
CYB5R1	0.00549579	0.312498	0.283	0.101	1	NE neuron	CYB5R1
CLASP1	0.00556799	0.307053	1	1	1	NE neuron	CLASP1
PDE4DIP	0.00556891	0.33549	0.367	0.165	1	NE neuron	PDE4DIP
LINC02018	0.0055811	0.39689	0.2	0.051	1	NE neuron	LINC02018
MAPKBP1	0.00560342	0.49	0.517	0.291	1	NE neuron	MAPKBP1
TRIM52	0.00562066	0.250049	0.333	0.127	1	NE neuron	TRIM52
IER2	0.00567175	0.473511	0.467	0.278	1	NE neuron	IER2
PDP1	0.00569267	0.271359	0.367	0.165	1	NE neuron	PDP1
ACOT8	0.00571644	0.261007	0.25	0.076	1	NE neuron	ACOT8
ALDH1L2	0.00575959	0.347981	0.283	0.101	1	NE neuron	ALDH1L2
2023-03-08	0.0057722	0.38429	0.483	0.253	1	NE neuron	2023-03-08
CRADD	0.00579015	0.535337	0.867	0.734	1	NE neuron	CRADD
HFM1	0.00583819	0.498292	0.733	0.633	1	NE neuron	HFM1
PGBD5	0.00592784	0.334962	0.567	0.342	1	NE neuron	PGBD5
KIAA1324L	0.00593969	0.471852	0.933	0.924	1	NE neuron	KIAA1324L
SETDB2	0.00595592	0.356997	0.5	0.266	1	NE neuron	SETDB2
MCF2L2	0.00597303	0.534394	0.367	0.177	1	NE neuron	MCF2L2
LRRC28	0.00598193	0.507921	0.717	0.608	1	NE neuron	LRRC28
PODXL2	0.00603435	0.297354	0.683	0.494	1	NE neuron	PODXL2
EYA1	0.00605756	0.998181	0.617	0.506	1	NE neuron	EYA1
CEP95	0.00605799	0.428085	0.8	0.696	1	NE neuron	CEP95
CYLD	0.00606249	0.339175	0.417	0.203	1	NE neuron	CYLD
TLE4	0.00610625	0.464585	0.917	0.975	1	NE neuron	TLE4
PPP1R15A	0.00611724	0.31536	0.333	0.139	1	NE neuron	PPP1R15A
ZNF804A	0.00615025	0.923436	0.433	0.228	1	NE neuron	ZNF804A
MMP24	0.00615071	0.267122	0.3	0.114	1	NE neuron	MMP24
AC009126.1	0.00618483	0.308353	0.2	0.051	1	NE neuron	AC009126.1
ZDHHC9	0.00625508	0.466153	0.583	0.418	1	NE neuron	ZDHHC9
EVL	0.00628401	0.262424	0.983	0.962	1	NE neuron	EVL
TCP11L1	0.00629592	0.418585	0.617	0.456	1	NE neuron	TCP11L1
GLCE	0.00647584	0.508311	0.583	0.392	1	NE neuron	GLCE
STX2	0.00647835	0.50447	0.733	0.633	1	NE neuron	STX2
PAFAH1B1	0.00649221	0.352201	1	0.975	1	NE neuron	PAFAH1B1
AC023905.1	0.00658749	0.285859	0.15	0.025	1	NE neuron	AC023905.1
FER	0.00665443	0.360178	0.983	0.975	1	NE neuron	FER
BRSK2	0.00672776	0.347562	0.583	0.367	1	NE neuron	BRSK2
AL357153.2	0.00683433	0.39689	0.433	0.228	1	NE neuron	AL357153.2
LINGO2	0.00686094	1.35752	0.433	0.278	1	NE neuron	LINGO2
CLK1	0.00686502	0.320269	0.55	0.316	1	NE neuron	CLK1
AC078845.1	0.00687982	0.917722	0.15	0.025	1	NE neuron	AC078845.1
DENND4A	0.00691037	0.493353	0.75	0.582	1	NE neuron	DENND4A
AL391807.1	0.00691693	0.352036	0.367	0.165	1	NE neuron	AL391807.1
ABCA1	0.00692382	0.453198	0.783	0.684	1	NE neuron	ABCA1
VPS8	0.00692612	0.371579	0.833	0.772	1	NE neuron	VPS8
OCIAD2	0.00695946	0.39689	0.383	0.19	1	NE neuron	OCIAD2
USP15	0.00698868	0.374864	0.917	0.848	1	NE neuron	USP15
AMOTL2	0.00714083	0.264135	0.317	0.127	1	NE neuron	AMOTL2
PCAT7	0.00714523	0.355863	0.45	0.253	1	NE neuron	PCAT7
AKR1E2	0.00717626	0.328177	0.217	0.063	1	NE neuron	AKR1E2
P4HTM	0.00717645	0.345665	0.217	0.063	1	NE neuron	P4HTM
ATP1B3	0.00723243	0.39689	0.867	0.823	1	NE neuron	ATP1B3
ZNF195	0.00727411	0.252074	0.85	0.633	1	NE neuron	ZNF195
LMBR1L	0.00731682	0.407697	0.633	0.519	1	NE neuron	LMBR1L
MSI2	0.00731939	0.457395	1	1	1	NE neuron	MSI2
ZBTB20	0.00742634	0.422493	1	1	1	NE neuron	ZBTB20
DGKB	0.00744191	0.906565	0.333	0.152	1	NE neuron	DGKB
AL359232.1	0.00751186	0.609043	0.3	0.127	1	NE neuron	AL359232.1
KIAA0930	0.00763623	0.440834	0.367	0.177	1	NE neuron	KIAA0930
ZDHHC3	0.00781395	0.347562	0.6	0.38	1	NE neuron	ZDHHC3
PIK3R3	0.00785027	0.342629	1	0.987	1	NE neuron	PIK3R3
TRIP12	0.00785674	0.370895	1	0.987	1	NE neuron	TRIP12
FOXO3B	0.00789123	0.273742	0.467	0.253	1	NE neuron	FOXO3B
TSPAN31	0.00802696	0.28478	0.483	0.253	1	NE neuron	TSPAN31
DOCK11	0.00807731	0.470891	0.567	0.367	1	NE neuron	DOCK11
DNMT3B	0.00814181	0.429805	0.583	0.443	1	NE neuron	DNMT3B
SHF	0.00815485	0.267607	0.467	0.253	1	NE neuron	SHF
AC112206.2	0.00818816	0.470891	0.333	0.152	1	NE neuron	AC112206.2
LRGUK	0.00824666	0.652904	0.35	0.165	1	NE neuron	LRGUK
RICTOR	0.00834881	0.440778	0.917	0.861	1	NE neuron	RICTOR
CAMSAP2	0.00836833	0.348734	0.95	0.899	1	NE neuron	CAMSAP2
LRRTM3	0.00837351	0.380588	0.25	0.089	1	NE neuron	LRRTM3
KIAA0513	0.00839669	0.336136	0.35	0.165	1	NE neuron	KIAA0513
PRKAR2B	0.00848643	0.501479	0.55	0.367	1	NE neuron	PRKAR2B
KIF21A	0.00850045	0.436043	0.983	0.975	1	NE neuron	KIF21A
NTRK3	0.00850209	0.950044	0.417	0.241	1	NE neuron	NTRK3
POMZP3	0.00857171	0.314428	0.317	0.139	1	NE neuron	POMZP3
BMERB1	0.00861098	0.362809	0.9	0.785	1	NE neuron	BMERB1
COL6A1	0.00864974	0.464909	0.6	0.468	1	NE neuron	COL6A1
FAM114A2	0.00890889	0.255336	0.383	0.19	1	NE neuron	FAM114A2
LDOC1	0.00891387	0.295011	0.267	0.101	1	NE neuron	LDOC1
OGA	0.00897378	0.349465	0.967	1	1	NE neuron	OGA
SOGA3	0.00903273	0.419521	0.917	0.861	1	NE neuron	SOGA3
PCSK7	0.00904931	0.344423	0.483	0.266	1	NE neuron	PCSK7
AL391261.2	0.00911103	0.284415	0.117	0.013	1	NE neuron	AL391261.2
GAS2	0.00921285	0.408764	0.467	0.253	1	NE neuron	GAS2
CDRT4	0.0092385	0.463488	0.583	0.418	1	NE neuron	CDRT4
SLC39A11	0.00924907	0.37417	0.567	0.354	1	NE neuron	SLC39A11
NR4A3	0.00926953	0.464794	0.167	0.038	1	NE neuron	NR4A3
ROR2	0.00943581	0.833461	0.75	0.62	1	NE neuron	ROR2
ADCY9	0.00945532	0.370895	0.4	0.203	1	NE neuron	ADCY9
CLIP4	0.00946849	0.439118	0.4	0.215	1	NE neuron	CLIP4
KLF13	0.00947991	0.450329	0.45	0.291	1	NE neuron	KLF13
AC093849.4	0.00954261	0.257727	0.233	0.076	1	NE neuron	AC093849.4
LAMB1	0.00964454	0.441284	0.367	0.203	1	NE neuron	LAMB1
2023-03-04	0.00969206	0.266494	0.117	0.013	1	NE neuron	2023-03-04
SEPTIN3	0.00969839	0.35772	0.533	0.342	1	NE neuron	SEPTIN3
TMEM132A	0.00986877	0.429805	0.617	0.481	1	NE neuron	TMEM132A
LINC02666	0.00990105	0.268157	0.167	0.038	1	NE neuron	LINC02666
LINC01414	0.00993193	0.813298	0.85	0.823	1	NE neuron	LINC01414
PARD3B	1.1084e-13	1.90634	0.902	0.48	1.73786e-09	dHB Progenitor	PARD3B
ADGRV1	2.63733e-13	1.50805	1	0.929	4.13507e-09	dHB Progenitor	ADGRV1
GLI3	7.30472e-13	1.30248	1	0.765	1.14531e-08	dHB Progenitor	GLI3
MIR924HG	1.57753e-12	2.56131	0.805	0.245	2.47341e-08	dHB Progenitor	MIR924HG
QKI	1.78398e-12	1.3477	1	0.888	2.79711e-08	dHB Progenitor	QKI
RFX4	5.37706e-12	1.64254	1	0.592	8.4307e-08	dHB Progenitor	RFX4
NFIA	7.15211e-12	1.84212	0.976	0.582	1.12138e-07	dHB Progenitor	NFIA
MIR99AHG	7.37867e-12	1.40536	1	0.99	1.1569e-07	dHB Progenitor	MIR99AHG
SHROOM3	8.72746e-12	1.77108	0.976	0.52	1.36838e-07	dHB Progenitor	SHROOM3
PTPRM	9.28491e-12	1.91029	1	0.735	1.45578e-07	dHB Progenitor	PTPRM
PDE1A	1.09071e-11	2.09354	0.902	0.5	1.71012e-07	dHB Progenitor	PDE1A
NPAS3	2.87133e-11	1.45497	1	1	4.50195e-07	dHB Progenitor	NPAS3
NFIB	6.10512e-11	1.55672	0.951	0.673	9.57222e-07	dHB Progenitor	NFIB
PLCE1	7.83907e-11	1.35337	0.61	0.102	1.22909e-06	dHB Progenitor	PLCE1
UNC5C	1.1876e-10	1.80412	0.951	0.622	1.86203e-06	dHB Progenitor	UNC5C
ANGPT1	1.28914e-10	1.58031	0.951	0.51	2.02124e-06	dHB Progenitor	ANGPT1
STK3	2.24244e-10	1.16612	0.951	0.52	3.51591e-06	dHB Progenitor	STK3
GLI2	2.68273e-10	1.22626	0.976	0.561	4.20625e-06	dHB Progenitor	GLI2
FNDC3B	4.13573e-10	1.33671	0.951	0.786	6.48441e-06	dHB Progenitor	FNDC3B
ZNRF3	4.68732e-10	1.46964	0.951	0.622	7.34925e-06	dHB Progenitor	ZNRF3
PRKG1	5.32496e-10	1.83621	0.902	0.459	8.349e-06	dHB Progenitor	PRKG1
PARPBP	6.14987e-10	1.13786	0.61	0.102	9.64237e-06	dHB Progenitor	PARPBP
PREX2	9.70863e-10	1.45411	0.976	0.724	1.52222e-05	dHB Progenitor	PREX2
CDH4	1.10189e-09	1.40781	0.951	0.735	1.72765e-05	dHB Progenitor	CDH4
MELK	1.27546e-09	1.34879	0.585	0.112	1.99979e-05	dHB Progenitor	MELK
FAT3	1.75178e-09	1.49463	0.951	0.786	2.74662e-05	dHB Progenitor	FAT3
BOC	2.073e-09	1.21816	0.976	0.551	3.25026e-05	dHB Progenitor	BOC
SMAD3	2.36465e-09	1.05586	0.951	0.459	3.70753e-05	dHB Progenitor	SMAD3
NTRK2	3.14421e-09	1.25327	1	0.643	4.9298e-05	dHB Progenitor	NTRK2
MAML2	3.42085e-09	1.53149	1	0.939	5.36355e-05	dHB Progenitor	MAML2
POLQ	4.30531e-09	1.10391	0.585	0.102	6.75029e-05	dHB Progenitor	POLQ
KIF18B	5.83574e-09	1.23331	0.537	0.092	9.14986e-05	dHB Progenitor	KIF18B
TCF7L1	7.24558e-09	1.23813	0.878	0.439	0.000113603	dHB Progenitor	TCF7L1
IL1RAPL1	7.49997e-09	1.16559	0.854	0.398	0.000117592	dHB Progenitor	IL1RAPL1
CEP112	8.2002e-09	1.57442	1	0.755	0.000128571	dHB Progenitor	CEP112
ESPL1	9.96877e-09	0.757084	0.341	0.01	0.0001563	dHB Progenitor	ESPL1
KIF20A	1.03503e-08	0.558539	0.341	0.01	0.000162282	dHB Progenitor	KIF20A
HMGA2	1.05651e-08	1.38856	0.951	0.633	0.00016565	dHB Progenitor	HMGA2
WLS	1.26844e-08	1.20733	0.951	0.653	0.000198878	dHB Progenitor	WLS
MRC2	1.27108e-08	0.982983	0.878	0.459	0.000199293	dHB Progenitor	MRC2
LHFPL6	1.30645e-08	1.37056	0.951	0.622	0.000204839	dHB Progenitor	LHFPL6
SDK2	1.48569e-08	0.871033	0.927	0.551	0.000232942	dHB Progenitor	SDK2
ARHGAP11B	1.57172e-08	1.6462	0.585	0.163	0.000246429	dHB Progenitor	ARHGAP11B
KIF24	1.73049e-08	0.918742	0.512	0.092	0.000271324	dHB Progenitor	KIF24
BUB1B	1.74468e-08	1.42963	0.537	0.112	0.000273548	dHB Progenitor	BUB1B
ATAD5	1.77402e-08	1.15511	0.805	0.459	0.000278148	dHB Progenitor	ATAD5
LINC00461	1.81803e-08	1.11765	1	0.918	0.000285049	dHB Progenitor	LINC00461
EPHA7	1.83824e-08	0.95798	1	1	0.000288218	dHB Progenitor	EPHA7
SIPA1L2	1.88693e-08	0.907749	0.927	0.663	0.000295851	dHB Progenitor	SIPA1L2
AL390800.1	1.94939e-08	1.25716	0.61	0.153	0.000305645	dHB Progenitor	AL390800.1
NOTCH3	2.03493e-08	1.01885	0.927	0.551	0.000319057	dHB Progenitor	NOTCH3
DIAPH3	2.25766e-08	2.06919	0.634	0.214	0.000353979	dHB Progenitor	DIAPH3
KIF18A	2.59992e-08	1.46815	0.512	0.092	0.000407642	dHB Progenitor	KIF18A
YAP1	3.31966e-08	1.03228	0.951	0.541	0.000520489	dHB Progenitor	YAP1
BRIP1	3.3206e-08	1.65926	0.659	0.235	0.000520637	dHB Progenitor	BRIP1
COL4A2	3.33657e-08	1.08394	0.927	0.663	0.000523142	dHB Progenitor	COL4A2
CDC25C	3.85175e-08	1.24445	0.463	0.071	0.000603916	dHB Progenitor	CDC25C
SPATA13	4.21063e-08	1.39311	0.854	0.551	0.000660185	dHB Progenitor	SPATA13
FBXL7	4.44116e-08	1.08984	1	0.765	0.000696329	dHB Progenitor	FBXL7
EPB41L2	4.71604e-08	1.12696	0.854	0.49	0.000739428	dHB Progenitor	EPB41L2
SIPA1L1	4.80004e-08	1.12446	1	0.684	0.000752599	dHB Progenitor	SIPA1L1
NOS1AP	5.0601e-08	1.12353	0.902	0.622	0.000793373	dHB Progenitor	NOS1AP
ASPM	5.70953e-08	1.90206	0.732	0.276	0.000895197	dHB Progenitor	ASPM
LRP4	5.9177e-08	1.15198	0.927	0.571	0.000927836	dHB Progenitor	LRP4
SEMA3C	6.82152e-08	1.16504	0.854	0.378	0.00106955	dHB Progenitor	SEMA3C
E2F7	7.4503e-08	0.977874	0.537	0.112	0.00116813	dHB Progenitor	E2F7
NCAPH	7.81649e-08	0.746196	0.512	0.102	0.00122555	dHB Progenitor	NCAPH
BMPR1B	8.58355e-08	1.07213	0.927	0.541	0.00134581	dHB Progenitor	BMPR1B
BARD1	8.80722e-08	0.923863	0.805	0.418	0.00138088	dHB Progenitor	BARD1
ST6GALNAC3	8.84004e-08	0.964977	1	0.827	0.00138603	dHB Progenitor	ST6GALNAC3
RAD51AP1	9.44805e-08	0.846089	0.561	0.133	0.00148136	dHB Progenitor	RAD51AP1
COL4A5	9.77471e-08	1.21594	0.951	0.602	0.00153258	dHB Progenitor	COL4A5
COL2A1	1.15667e-07	0.877015	0.805	0.398	0.00181354	dHB Progenitor	COL2A1
PTPRZ1	1.25429e-07	1.0365	0.927	0.551	0.00196661	dHB Progenitor	PTPRZ1
NCKAP5	1.29074e-07	1.22739	1	0.857	0.00202376	dHB Progenitor	NCKAP5
KIFC1	1.43471e-07	0.876068	0.488	0.102	0.00224947	dHB Progenitor	KIFC1
VEPH1	1.4349e-07	0.96271	0.61	0.163	0.00224978	dHB Progenitor	VEPH1
TEAD1	1.44321e-07	0.800442	1	0.929	0.00226281	dHB Progenitor	TEAD1
AKT3	1.49177e-07	0.726643	1	1	0.00233894	dHB Progenitor	AKT3
TMEM132D	1.71705e-07	1.69484	0.61	0.194	0.00269217	dHB Progenitor	TMEM132D
AC079385.1	1.78372e-07	0.936726	0.927	0.5	0.0027967	dHB Progenitor	AC079385.1
KIF13A	1.9001e-07	0.937741	0.902	0.582	0.00297916	dHB Progenitor	KIF13A
CDH20	2.03018e-07	1.5367	0.854	0.582	0.00318312	dHB Progenitor	CDH20
NR6A1	2.13112e-07	0.836645	1	0.969	0.00334138	dHB Progenitor	NR6A1
DTL	2.16444e-07	1.20697	0.512	0.122	0.00339362	dHB Progenitor	DTL
KIF2C	2.3843e-07	0.946818	0.488	0.092	0.00373834	dHB Progenitor	KIF2C
FUT8	2.52221e-07	1.12236	0.951	0.786	0.00395457	dHB Progenitor	FUT8
MRTFB	2.94229e-07	0.724123	1	0.837	0.00461322	dHB Progenitor	MRTFB
AC022140.1	3.06659e-07	1.48325	0.805	0.378	0.0048081	dHB Progenitor	AC022140.1
FOXP1	3.12756e-07	0.953821	0.976	0.898	0.0049037	dHB Progenitor	FOXP1
MAGI1	3.33636e-07	0.657449	0.976	0.98	0.00523108	dHB Progenitor	MAGI1
UTRN	3.35328e-07	1.23805	0.878	0.571	0.0052576	dHB Progenitor	UTRN
LRP2	3.36413e-07	1.07907	0.659	0.235	0.00527461	dHB Progenitor	LRP2
KIF23	3.36555e-07	1.11598	0.463	0.092	0.00527685	dHB Progenitor	KIF23
PRIM2	3.48117e-07	1.24236	0.878	0.724	0.00545812	dHB Progenitor	PRIM2
MECOM	3.52483e-07	1.9198	0.707	0.316	0.00552657	dHB Progenitor	MECOM
GAS2L3	3.77033e-07	1.35094	0.561	0.143	0.0059115	dHB Progenitor	GAS2L3
PIR	3.8967e-07	0.994123	0.561	0.163	0.00610964	dHB Progenitor	PIR
FGFR2	4.14292e-07	0.920874	0.829	0.388	0.00649569	dHB Progenitor	FGFR2
PDGFD	4.204e-07	1.57477	0.512	0.133	0.00659146	dHB Progenitor	PDGFD
NT5DC3	4.47431e-07	0.500429	0.244	0	0.00701527	dHB Progenitor	NT5DC3
CLSPN	4.47956e-07	0.959892	0.659	0.235	0.0070235	dHB Progenitor	CLSPN
MIR181A2HG	4.57348e-07	0.862527	1	0.857	0.00717076	dHB Progenitor	MIR181A2HG
CIP2A	4.59475e-07	1.19107	0.585	0.204	0.00720411	dHB Progenitor	CIP2A
NEIL3	4.6516e-07	1.1649	0.415	0.071	0.00729325	dHB Progenitor	NEIL3
ANLN	4.93185e-07	1.27837	0.561	0.163	0.00773265	dHB Progenitor	ANLN
CENPK	5.33593e-07	1.28869	0.707	0.337	0.0083662	dHB Progenitor	CENPK
GULP1	5.36186e-07	0.929432	0.976	0.704	0.00840685	dHB Progenitor	GULP1
GPC6	5.40719e-07	1.17314	0.951	0.622	0.00847794	dHB Progenitor	GPC6
SPATA5	5.47991e-07	1.0249	0.829	0.643	0.00859195	dHB Progenitor	SPATA5
CCDC138	5.57081e-07	0.798428	0.902	0.673	0.00873447	dHB Progenitor	CCDC138
TICRR	5.61434e-07	0.678798	0.415	0.061	0.00880272	dHB Progenitor	TICRR
PREX1	5.7385e-07	1.05006	0.805	0.459	0.00899739	dHB Progenitor	PREX1
HELLS	5.82352e-07	0.946558	0.829	0.48	0.0091307	dHB Progenitor	HELLS
DOCK1	5.89699e-07	0.834467	0.976	0.622	0.00924589	dHB Progenitor	DOCK1
MIR100HG	6.49255e-07	0.932886	1	0.888	0.0101797	dHB Progenitor	MIR100HG
WDR62	6.55154e-07	0.777165	0.415	0.071	0.0102722	dHB Progenitor	WDR62
PVT1	6.56595e-07	0.813239	0.805	0.347	0.0102947	dHB Progenitor	PVT1
XPO1	6.84982e-07	0.684659	1	0.918	0.0107398	dHB Progenitor	XPO1
EFCAB11	7.05198e-07	1.01815	0.585	0.184	0.0110568	dHB Progenitor	EFCAB11
RREB1	7.39756e-07	0.930177	0.683	0.265	0.0115986	dHB Progenitor	RREB1
GTSE1	7.498e-07	1.21377	0.537	0.143	0.0117561	dHB Progenitor	GTSE1
MIR9-3HG	7.56391e-07	0.919893	0.927	0.684	0.0118595	dHB Progenitor	MIR9-3HG
GPC4	8.06443e-07	1.2029	0.854	0.48	0.0126442	dHB Progenitor	GPC4
PTPN13	8.25236e-07	0.779222	1	0.796	0.0129389	dHB Progenitor	PTPN13
CENPI	8.29879e-07	0.991813	0.585	0.204	0.0130117	dHB Progenitor	CENPI
MAPK10	9.42977e-07	0.830316	1	1	0.0147849	dHB Progenitor	MAPK10
MYO1E	9.87801e-07	1.05893	0.659	0.276	0.0154877	dHB Progenitor	MYO1E
NOTCH2	1.11809e-06	0.727905	0.537	0.153	0.0175305	dHB Progenitor	NOTCH2
NLGN1	1.20695e-06	1.1476	1	0.939	0.0189238	dHB Progenitor	NLGN1
SKA3	1.22071e-06	0.776829	0.463	0.112	0.0191394	dHB Progenitor	SKA3
STK33	1.2395e-06	0.894588	1	0.582	0.0194341	dHB Progenitor	STK33
MBNL1	1.27021e-06	1.05271	0.927	0.714	0.0199157	dHB Progenitor	MBNL1
FANCA	1.27178e-06	1.05497	0.585	0.194	0.0199402	dHB Progenitor	FANCA
PCDH7	1.28e-06	1.40207	0.732	0.378	0.0200691	dHB Progenitor	PCDH7
ESCO2	1.33153e-06	0.60863	0.439	0.082	0.0208771	dHB Progenitor	ESCO2
KIF14	1.38117e-06	1.68887	0.488	0.133	0.0216553	dHB Progenitor	KIF14
ZNF521	1.40022e-06	0.723476	1	0.918	0.021954	dHB Progenitor	ZNF521
ILDR2	1.40194e-06	0.855541	0.829	0.469	0.021981	dHB Progenitor	ILDR2
CDC42BPA	1.48855e-06	0.762611	1	0.949	0.0233389	dHB Progenitor	CDC42BPA
NES	1.63912e-06	0.843241	0.976	0.582	0.0256997	dHB Progenitor	NES
PRTG	1.72607e-06	0.87402	1	0.847	0.0270631	dHB Progenitor	PRTG
RFC3	1.76338e-06	1.46279	0.78	0.449	0.0276481	dHB Progenitor	RFC3
KITLG	1.79317e-06	0.538059	0.366	0.051	0.028115	dHB Progenitor	KITLG
XRCC2	1.95373e-06	0.751518	0.463	0.112	0.0306325	dHB Progenitor	XRCC2
DIAPH2	1.95564e-06	1.17787	0.707	0.398	0.0306625	dHB Progenitor	DIAPH2
TTC28	2.00143e-06	0.743227	1	1	0.0313804	dHB Progenitor	TTC28
CIT	2.00346e-06	1.44846	0.585	0.214	0.0314122	dHB Progenitor	CIT
FAM122B	2.08285e-06	0.796184	0.512	0.153	0.032657	dHB Progenitor	FAM122B
DCDC1	2.17128e-06	0.795052	0.561	0.163	0.0340435	dHB Progenitor	DCDC1
HS6ST3	2.2638e-06	1.48621	0.854	0.592	0.0354941	dHB Progenitor	HS6ST3
WDHD1	2.46831e-06	0.681846	0.683	0.255	0.0387006	dHB Progenitor	WDHD1
SLC1A3	2.47412e-06	0.890172	0.829	0.378	0.0387918	dHB Progenitor	SLC1A3
LAMA1	2.69477e-06	1.00923	0.878	0.633	0.0422513	dHB Progenitor	LAMA1
POLA2	2.89578e-06	0.548924	0.463	0.102	0.0454029	dHB Progenitor	POLA2
PROM1	3.06599e-06	0.753834	0.659	0.245	0.0480717	dHB Progenitor	PROM1
TMEM65	3.26477e-06	0.819206	0.927	0.633	0.0511883	dHB Progenitor	TMEM65
Z94721.3	3.54604e-06	0.328241	0.244	0.01	0.0555984	dHB Progenitor	Z94721.3
ZMAT4	3.76078e-06	1.40916	0.78	0.459	0.0589653	dHB Progenitor	ZMAT4
SLC25A40	3.99544e-06	0.783227	0.537	0.173	0.0626446	dHB Progenitor	SLC25A40
MAN2A1	4.17259e-06	0.823897	0.854	0.449	0.065422	dHB Progenitor	MAN2A1
FANCD2	4.46557e-06	0.590401	0.537	0.143	0.0700156	dHB Progenitor	FANCD2
POC1A	4.68551e-06	0.456927	0.293	0.031	0.0734642	dHB Progenitor	POC1A
DHX35	4.76984e-06	0.65	0.634	0.255	0.0747863	dHB Progenitor	DHX35
NEO1	4.90032e-06	0.797726	0.976	0.796	0.0768321	dHB Progenitor	NEO1
BMPR1A	4.90404e-06	0.546018	1	0.878	0.0768905	dHB Progenitor	BMPR1A
CEP152	5.09629e-06	0.592342	0.512	0.133	0.0799047	dHB Progenitor	CEP152
AC130324.2	5.11701e-06	0.571266	0.439	0.102	0.0802296	dHB Progenitor	AC130324.2
PKN3	5.5605e-06	0.378012	0.341	0.051	0.0871832	dHB Progenitor	PKN3
FST	5.59032e-06	0.971176	0.976	0.704	0.0876506	dHB Progenitor	FST
PALLD	5.63041e-06	0.653385	0.951	0.816	0.0882792	dHB Progenitor	PALLD
CEP128	5.81137e-06	1.24342	0.732	0.5	0.0911164	dHB Progenitor	CEP128
AASS	5.87764e-06	0.740284	0.927	0.714	0.0921555	dHB Progenitor	AASS
ADAMTS9	6.23821e-06	0.442713	0.293	0.031	0.0978088	dHB Progenitor	ADAMTS9
CEP135	6.29125e-06	1.05362	0.659	0.316	0.0986405	dHB Progenitor	CEP135
LINC02301	6.67715e-06	0.766171	0.634	0.255	0.104691	dHB Progenitor	LINC02301
PTPN4	6.80407e-06	0.6505	0.976	0.816	0.106681	dHB Progenitor	PTPN4
PIP5K1B	6.86277e-06	1.04375	0.61	0.245	0.107601	dHB Progenitor	PIP5K1B
BORA	7.00707e-06	0.93523	0.463	0.133	0.109864	dHB Progenitor	BORA
CACHD1	7.16004e-06	0.749157	1	0.908	0.112262	dHB Progenitor	CACHD1
NCAPG	7.16948e-06	0.93754	0.634	0.276	0.11241	dHB Progenitor	NCAPG
CDYL	7.26309e-06	0.648812	0.902	0.755	0.113878	dHB Progenitor	CDYL
SLC35F1	7.2676e-06	0.99975	0.976	0.827	0.113949	dHB Progenitor	SLC35F1
KIF4A	7.45047e-06	1.02498	0.561	0.194	0.116816	dHB Progenitor	KIF4A
MPHOSPH9	7.67543e-06	1.02927	0.805	0.663	0.120343	dHB Progenitor	MPHOSPH9
FGFR1OP	7.93144e-06	0.931487	0.78	0.571	0.124357	dHB Progenitor	FGFR1OP
CNTLN	8.20919e-06	1.02134	0.854	0.602	0.128712	dHB Progenitor	CNTLN
NR2F1-AS1	8.2271e-06	0.695697	1	0.969	0.128993	dHB Progenitor	NR2F1-AS1
EFCC1	8.41271e-06	0.672195	0.537	0.184	0.131903	dHB Progenitor	EFCC1
CENPE	8.41906e-06	1.65475	0.634	0.286	0.132002	dHB Progenitor	CENPE
CMSS1	8.64614e-06	0.836977	0.902	0.663	0.135563	dHB Progenitor	CMSS1
IQGAP2	8.7318e-06	0.627107	0.512	0.153	0.136906	dHB Progenitor	IQGAP2
STK39	8.74691e-06	0.633925	1	0.867	0.137143	dHB Progenitor	STK39
DLG1	8.94748e-06	0.720072	1	0.949	0.140288	dHB Progenitor	DLG1
TMEM132C	9.03925e-06	1.28764	0.854	0.531	0.141726	dHB Progenitor	TMEM132C
CHAF1A	9.16804e-06	0.579086	0.585	0.184	0.143746	dHB Progenitor	CHAF1A
TOP2A	9.17759e-06	1.47164	0.829	0.52	0.143895	dHB Progenitor	TOP2A
PPP1R14C	9.44886e-06	1.0548	0.854	0.48	0.148149	dHB Progenitor	PPP1R14C
MDFIC	9.4622e-06	0.817337	0.561	0.194	0.148358	dHB Progenitor	MDFIC
GPX8	9.75397e-06	0.458792	0.512	0.133	0.152932	dHB Progenitor	GPX8
KIRREL3	1.00361e-05	0.914521	0.854	0.5	0.157356	dHB Progenitor	KIRREL3
PARP2	1.01455e-05	0.446428	0.39	0.082	0.159072	dHB Progenitor	PARP2
POC1B	1.03702e-05	0.848518	0.683	0.357	0.162594	dHB Progenitor	POC1B
OSBPL3	1.04139e-05	0.959477	0.463	0.143	0.16328	dHB Progenitor	OSBPL3
PTN	1.07273e-05	0.931618	1	0.898	0.168194	dHB Progenitor	PTN
SRGAP2	1.08453e-05	0.640134	0.927	0.684	0.170044	dHB Progenitor	SRGAP2
EDNRB	1.09114e-05	0.818274	0.927	0.602	0.17108	dHB Progenitor	EDNRB
CDCA2	1.11997e-05	1.02269	0.415	0.102	0.175601	dHB Progenitor	CDCA2
SMYD3	1.13482e-05	0.79676	1	0.939	0.177929	dHB Progenitor	SMYD3
NUP98	1.14088e-05	0.765977	0.78	0.643	0.178879	dHB Progenitor	NUP98
UACA	1.14328e-05	0.776186	0.756	0.367	0.179255	dHB Progenitor	UACA
PLCB1	1.24163e-05	0.772688	0.976	0.816	0.194676	dHB Progenitor	PLCB1
TTF2	1.27818e-05	0.683691	0.561	0.204	0.200406	dHB Progenitor	TTF2
FOXN3	1.33684e-05	0.569283	1	0.888	0.209604	dHB Progenitor	FOXN3
AP3B1	1.36238e-05	0.678296	1	0.878	0.213607	dHB Progenitor	AP3B1
PROSER3	1.3895e-05	0.462742	0.439	0.112	0.21786	dHB Progenitor	PROSER3
SMC4	1.42335e-05	1.37172	0.756	0.48	0.223167	dHB Progenitor	SMC4
CENPO	1.44176e-05	0.58143	0.488	0.143	0.226053	dHB Progenitor	CENPO
CEP192	1.4525e-05	0.931839	0.805	0.571	0.227737	dHB Progenitor	CEP192
PRDM16	1.5195e-05	0.904486	0.707	0.357	0.238243	dHB Progenitor	PRDM16
INTU	1.52347e-05	0.846446	0.829	0.561	0.238866	dHB Progenitor	INTU
WWOX	1.53166e-05	1.12551	0.878	0.694	0.240149	dHB Progenitor	WWOX
TRPC4	1.53917e-05	1.0513	0.683	0.347	0.241327	dHB Progenitor	TRPC4
KNTC1	1.54742e-05	0.878646	0.634	0.337	0.24262	dHB Progenitor	KNTC1
GRM1	1.63266e-05	0.64334	0.22	0.01	0.255984	dHB Progenitor	GRM1
BCL2	1.64717e-05	0.916121	0.512	0.173	0.25826	dHB Progenitor	BCL2
WNT3	1.68757e-05	1.0655	0.78	0.561	0.264595	dHB Progenitor	WNT3
PAK6	1.70806e-05	0.491623	0.293	0.041	0.267806	dHB Progenitor	PAK6
GXYLT1	1.72825e-05	0.648926	0.537	0.204	0.270973	dHB Progenitor	GXYLT1
MPP6	1.74638e-05	0.704932	0.878	0.592	0.273815	dHB Progenitor	MPP6
FGFR1	1.74965e-05	0.534424	1	0.837	0.274327	dHB Progenitor	FGFR1
GMDS-DT	1.75803e-05	1.08232	0.707	0.398	0.275641	dHB Progenitor	GMDS-DT
PRKDC	1.81206e-05	0.653203	1	0.918	0.284113	dHB Progenitor	PRKDC
PEAK1	1.90447e-05	0.62264	0.976	0.827	0.298601	dHB Progenitor	PEAK1
RGS3	1.91403e-05	0.614092	0.439	0.122	0.300101	dHB Progenitor	RGS3
RRM2	2.0279e-05	1.23036	0.61	0.286	0.317955	dHB Progenitor	RRM2
TADA2A	2.09593e-05	0.599264	0.659	0.306	0.328621	dHB Progenitor	TADA2A
DTX4	2.16075e-05	0.801478	0.78	0.449	0.338784	dHB Progenitor	DTX4
ANKRD6	2.2175e-05	0.816967	0.878	0.673	0.347681	dHB Progenitor	ANKRD6
PLK4	2.23434e-05	0.703765	0.39	0.102	0.350322	dHB Progenitor	PLK4
DLEU2	2.24616e-05	0.58914	0.805	0.673	0.352175	dHB Progenitor	DLEU2
MASTL	2.24844e-05	0.610268	0.463	0.133	0.352532	dHB Progenitor	MASTL
SUGCT	2.32222e-05	0.811093	0.732	0.398	0.364101	dHB Progenitor	SUGCT
EPHA3	2.34771e-05	0.776484	1	0.816	0.368098	dHB Progenitor	EPHA3
COL27A1	2.35911e-05	0.744207	0.512	0.173	0.369885	dHB Progenitor	COL27A1
AC002454.1	2.37821e-05	0.555063	0.317	0.051	0.372879	dHB Progenitor	AC002454.1
PON2	2.38428e-05	0.579086	1	0.776	0.373832	dHB Progenitor	PON2
RBL1	2.42525e-05	1.15819	0.732	0.51	0.380254	dHB Progenitor	RBL1
ATP1A2	2.44165e-05	0.788314	0.732	0.367	0.382827	dHB Progenitor	ATP1A2
PDLIM5	2.47779e-05	0.758279	0.951	0.745	0.388492	dHB Progenitor	PDLIM5
C21orf58	2.51373e-05	1.13033	0.683	0.429	0.394128	dHB Progenitor	C21orf58
INAVA	2.52746e-05	0.343869	0.366	0.071	0.39628	dHB Progenitor	INAVA
ACSS3	2.53626e-05	0.793502	0.683	0.357	0.397661	dHB Progenitor	ACSS3
LAMC3	2.64559e-05	0.352017	0.293	0.041	0.414803	dHB Progenitor	LAMC3
COA1	2.64603e-05	0.570657	0.951	0.827	0.41487	dHB Progenitor	COA1
PAX3	2.67492e-05	0.315002	0.927	0.5	0.419401	dHB Progenitor	PAX3
TANC1	2.77137e-05	0.741569	0.78	0.459	0.434524	dHB Progenitor	TANC1
RAD51B	2.77767e-05	1.07659	0.927	0.745	0.435511	dHB Progenitor	RAD51B
SPRED1	2.81134e-05	0.688451	0.951	0.724	0.44079	dHB Progenitor	SPRED1
RAD51	2.8142e-05	0.312653	0.268	0.031	0.441239	dHB Progenitor	RAD51
CDCA8	2.81807e-05	0.758907	0.366	0.082	0.441844	dHB Progenitor	CDCA8
USHBP1	2.8309e-05	0.325545	0.293	0.041	0.443857	dHB Progenitor	USHBP1
TEX9	2.83389e-05	0.643407	0.951	0.684	0.444325	dHB Progenitor	TEX9
ARMC4	2.83883e-05	0.425555	0.293	0.041	0.445101	dHB Progenitor	ARMC4
RFX2	2.84232e-05	0.763169	0.756	0.449	0.445648	dHB Progenitor	RFX2
PLEKHH2	2.95006e-05	0.308688	0.317	0.051	0.46254	dHB Progenitor	PLEKHH2
CCDC14	3.00589e-05	0.65388	0.927	0.908	0.471293	dHB Progenitor	CCDC14
SASS6	3.00601e-05	0.672195	0.512	0.184	0.471312	dHB Progenitor	SASS6
CDCA5	3.04153e-05	0.446428	0.366	0.082	0.476882	dHB Progenitor	CDCA5
RACGAP1	3.15841e-05	0.973851	0.488	0.173	0.495208	dHB Progenitor	RACGAP1
CENPF	3.26718e-05	1.20017	0.854	0.531	0.512261	dHB Progenitor	CENPF
SEMA5A	3.30564e-05	1.27508	0.537	0.204	0.518292	dHB Progenitor	SEMA5A
KIF15	3.4414e-05	1.18363	0.585	0.296	0.539577	dHB Progenitor	KIF15
CEP78	3.4898e-05	0.795827	0.756	0.531	0.547166	dHB Progenitor	CEP78
GEN1	3.50184e-05	1.10209	0.61	0.337	0.549053	dHB Progenitor	GEN1
AC091078.1	3.5616e-05	0.821573	0.61	0.235	0.558423	dHB Progenitor	AC091078.1
FRMD4B	3.5864e-05	0.879791	0.854	0.735	0.562312	dHB Progenitor	FRMD4B
ABI2	3.60738e-05	0.551149	1	0.969	0.565602	dHB Progenitor	ABI2
PCCA-DT	3.61139e-05	0.537266	0.39	0.092	0.56623	dHB Progenitor	PCCA-DT
SHC3	3.63165e-05	0.785852	0.854	0.49	0.569407	dHB Progenitor	SHC3
ECT2	3.65744e-05	1.3164	0.634	0.337	0.57345	dHB Progenitor	ECT2
STIL	3.67748e-05	0.825442	0.39	0.102	0.576592	dHB Progenitor	STIL
PDGFC	3.68578e-05	0.844835	0.634	0.327	0.577893	dHB Progenitor	PDGFC
ZNF90	3.79032e-05	0.498166	0.415	0.112	0.594284	dHB Progenitor	ZNF90
TTK	3.8044e-05	0.971403	0.415	0.112	0.596492	dHB Progenitor	TTK
TMPO	3.97923e-05	0.786707	0.951	0.816	0.623903	dHB Progenitor	TMPO
SMYD4	4.00758e-05	0.516245	0.439	0.122	0.628349	dHB Progenitor	SMYD4
CAP2	4.02565e-05	0.678454	0.878	0.643	0.631182	dHB Progenitor	CAP2
LHFPL2	4.05731e-05	0.753584	0.39	0.112	0.636145	dHB Progenitor	LHFPL2
XRCC5	4.22392e-05	0.530506	1	0.939	0.662269	dHB Progenitor	XRCC5
MYO10	4.24459e-05	0.735349	0.902	0.571	0.665509	dHB Progenitor	MYO10
MIS18BP1	4.25916e-05	1.40276	0.756	0.49	0.667794	dHB Progenitor	MIS18BP1
ABLIM1	4.28756e-05	0.870524	0.878	0.663	0.672247	dHB Progenitor	ABLIM1
SOX2-OT	4.36131e-05	0.806992	0.659	0.316	0.68381	dHB Progenitor	SOX2-OT
ZNF519	4.39552e-05	0.700764	0.805	0.541	0.689173	dHB Progenitor	ZNF519
CDCA3	4.45939e-05	0.573632	0.317	0.061	0.699188	dHB Progenitor	CDCA3
FZD3	4.64054e-05	0.432635	1	0.99	0.72759	dHB Progenitor	FZD3
SH3GL1	4.67111e-05	0.558327	0.415	0.122	0.732384	dHB Progenitor	SH3GL1
ANTXR1	4.76018e-05	0.591059	0.976	0.847	0.746349	dHB Progenitor	ANTXR1
RALGPS2	4.79565e-05	0.605721	0.927	0.612	0.75191	dHB Progenitor	RALGPS2
TLN2	4.79623e-05	0.636445	0.585	0.235	0.752001	dHB Progenitor	TLN2
KIF11	4.86744e-05	1.5555	0.537	0.276	0.763167	dHB Progenitor	KIF11
CFAP221	5.02909e-05	0.665623	0.366	0.092	0.788511	dHB Progenitor	CFAP221
SHCBP1	5.10445e-05	0.645723	0.366	0.092	0.800327	dHB Progenitor	SHCBP1
NCAPG2	5.12039e-05	0.986197	0.561	0.255	0.802825	dHB Progenitor	NCAPG2
MSH5	5.20063e-05	0.629127	0.439	0.133	0.815407	dHB Progenitor	MSH5
MCM4	5.20644e-05	0.490521	0.512	0.153	0.816318	dHB Progenitor	MCM4
ERLIN1	5.25479e-05	0.545503	0.415	0.112	0.823899	dHB Progenitor	ERLIN1
LRIG3	5.30704e-05	0.690117	0.415	0.112	0.83209	dHB Progenitor	LRIG3
AL392172.1	5.31264e-05	0.401548	0.439	0.122	0.832969	dHB Progenitor	AL392172.1
RAD18	5.34215e-05	0.867506	0.683	0.408	0.837596	dHB Progenitor	RAD18
MCUB	5.35724e-05	0.382689	0.195	0.01	0.839961	dHB Progenitor	MCUB
MTBP	5.56463e-05	0.69669	0.634	0.306	0.872479	dHB Progenitor	MTBP
IGF2BP1	5.6997e-05	0.740332	1	0.949	0.893656	dHB Progenitor	IGF2BP1
AL133297.2	5.70461e-05	0.271657	0.195	0.01	0.894426	dHB Progenitor	AL133297.2
HJURP	5.71133e-05	0.498166	0.341	0.071	0.895479	dHB Progenitor	HJURP
TNFAIP8	5.76421e-05	0.474256	0.366	0.082	0.903771	dHB Progenitor	TNFAIP8
WNT3A	5.77077e-05	0.672195	0.488	0.163	0.904798	dHB Progenitor	WNT3A
MTR	5.82501e-05	0.692095	0.854	0.673	0.913303	dHB Progenitor	MTR
AHI1	5.84457e-05	0.911383	0.78	0.531	0.91637	dHB Progenitor	AHI1
DEPDC1	5.9096e-05	0.87491	0.366	0.092	0.926566	dHB Progenitor	DEPDC1
MMS22L	5.95899e-05	1.06988	0.732	0.5	0.93431	dHB Progenitor	MMS22L
WWC2	6.3887e-05	0.831394	0.732	0.439	1	dHB Progenitor	WWC2
MPP5	6.58988e-05	0.633463	0.683	0.378	1	dHB Progenitor	MPP5
NUSAP1	6.61023e-05	1.12954	0.659	0.378	1	dHB Progenitor	NUSAP1
FAM72B	6.71671e-05	0.285727	0.195	0.01	1	dHB Progenitor	FAM72B
APOLD1	6.71804e-05	2.20954	0.561	0.296	1	dHB Progenitor	APOLD1
SH3D19	6.73084e-05	0.874688	0.756	0.449	1	dHB Progenitor	SH3D19
Z94721.1	6.76711e-05	0.781238	0.439	0.143	1	dHB Progenitor	Z94721.1
IQGAP3	6.78892e-05	0.481589	0.244	0.031	1	dHB Progenitor	IQGAP3
NDC1	6.83008e-05	0.738429	0.61	0.276	1	dHB Progenitor	NDC1
C1orf61	6.83307e-05	0.5844	0.854	0.612	1	dHB Progenitor	C1orf61
GLCCI1	6.85835e-05	0.579518	0.976	0.929	1	dHB Progenitor	GLCCI1
LCORL	7.06147e-05	0.704443	0.976	0.939	1	dHB Progenitor	LCORL
PAX7	7.08927e-05	0.506517	0.341	0.082	1	dHB Progenitor	PAX7
DAB1	7.14674e-05	1.69168	0.707	0.48	1	dHB Progenitor	DAB1
PTK2	7.23061e-05	0.416876	1	1	1	dHB Progenitor	PTK2
EPS8	7.2835e-05	0.943826	0.78	0.531	1	dHB Progenitor	EPS8
POLA1	7.36787e-05	1.06325	0.902	0.694	1	dHB Progenitor	POLA1
UST	7.39507e-05	0.948472	0.78	0.531	1	dHB Progenitor	UST
HECTD2	7.471e-05	1.05228	0.927	0.714	1	dHB Progenitor	HECTD2
PTPN14	7.49686e-05	0.413277	0.439	0.133	1	dHB Progenitor	PTPN14
B4GALT6	7.54448e-05	0.710415	0.634	0.316	1	dHB Progenitor	B4GALT6
JAM2	7.56912e-05	0.66996	0.951	0.714	1	dHB Progenitor	JAM2
AC097534.1	7.65426e-05	0.285727	0.22	0.02	1	dHB Progenitor	AC097534.1
AC022613.3	7.66399e-05	0.33962	0.268	0.041	1	dHB Progenitor	AC022613.3
PCDH11X	7.70994e-05	0.848462	0.439	0.133	1	dHB Progenitor	PCDH11X
FCHSD2	7.84733e-05	0.700566	0.927	0.857	1	dHB Progenitor	FCHSD2
SLF1	7.85148e-05	0.880716	0.707	0.5	1	dHB Progenitor	SLF1
CEP72	7.93985e-05	0.257158	0.22	0.02	1	dHB Progenitor	CEP72
NT5M	7.93985e-05	0.257158	0.22	0.02	1	dHB Progenitor	NT5M
LINC01515	8.04521e-05	1.05028	0.732	0.429	1	dHB Progenitor	LINC01515
AC099499.1	8.31093e-05	1.23779	0.659	0.337	1	dHB Progenitor	AC099499.1
GPR1	8.31093e-05	0.436979	0.341	0.071	1	dHB Progenitor	GPR1
ATAD2	8.32714e-05	0.98064	0.659	0.357	1	dHB Progenitor	ATAD2
TSPOAP1-AS1	8.42149e-05	0.326867	0.244	0.031	1	dHB Progenitor	TSPOAP1-AS1
LINC02211	8.46126e-05	0.748546	0.512	0.184	1	dHB Progenitor	LINC02211
FUS	8.58997e-05	0.58954	0.976	0.898	1	dHB Progenitor	FUS
KNL1	8.60437e-05	1.32611	0.488	0.204	1	dHB Progenitor	KNL1
MBNL3	9.00703e-05	0.699162	0.634	0.306	1	dHB Progenitor	MBNL3
AC234582.1	9.20347e-05	0.635669	0.488	0.184	1	dHB Progenitor	AC234582.1
FARS2	9.23775e-05	0.680233	0.927	0.857	1	dHB Progenitor	FARS2
PPIL6	9.32501e-05	0.507136	0.317	0.061	1	dHB Progenitor	PPIL6
PRKN	9.32568e-05	0.885189	0.829	0.653	1	dHB Progenitor	PRKN
TTYH1	9.337e-05	0.524262	0.951	0.582	1	dHB Progenitor	TTYH1
PDS5B	9.42577e-05	0.51686	0.951	0.939	1	dHB Progenitor	PDS5B
IGF2BP3	9.64905e-05	0.496004	1	0.99	1	dHB Progenitor	IGF2BP3
MCM8	9.70485e-05	0.587803	0.537	0.214	1	dHB Progenitor	MCM8
ADAMTS20	9.78893e-05	0.57236	0.537	0.204	1	dHB Progenitor	ADAMTS20
KIAA1958	9.82958e-05	0.648193	0.976	0.888	1	dHB Progenitor	KIAA1958
ETV1	9.89911e-05	0.830148	0.854	0.592	1	dHB Progenitor	ETV1
FANCB	9.99997e-05	0.788482	0.512	0.214	1	dHB Progenitor	FANCB
SGO2	0.000101598	1.24751	0.512	0.214	1	dHB Progenitor	SGO2
DNA2	0.000102577	0.660791	0.488	0.184	1	dHB Progenitor	DNA2
STAG1	0.000102946	0.524986	1	0.99	1	dHB Progenitor	STAG1
CLIP1	0.000103391	0.792973	1	0.806	1	dHB Progenitor	CLIP1
TUBGCP3	0.000104092	0.616945	0.78	0.469	1	dHB Progenitor	TUBGCP3
CCDC150	0.000104175	0.958313	0.585	0.306	1	dHB Progenitor	CCDC150
MLLT3	0.000104301	0.736627	0.976	0.816	1	dHB Progenitor	MLLT3
PHACTR2	0.000105093	1.07819	0.683	0.449	1	dHB Progenitor	PHACTR2
EXOC6	0.000105833	0.631878	1	0.867	1	dHB Progenitor	EXOC6
SFXN5	0.00010601	0.516544	0.537	0.224	1	dHB Progenitor	SFXN5
PPA2	0.00010647	0.5475	0.951	0.867	1	dHB Progenitor	PPA2
SOX1-OT	0.000110754	0.515892	0.366	0.092	1	dHB Progenitor	SOX1-OT
RNF130	0.000111257	0.469097	1	1	1	dHB Progenitor	RNF130
FAT1	0.000111386	0.641981	0.78	0.52	1	dHB Progenitor	FAT1
PLAG1	0.000113255	0.656254	0.732	0.469	1	dHB Progenitor	PLAG1
ZNF331	0.000113451	0.606607	0.537	0.224	1	dHB Progenitor	ZNF331
B3GLCT	0.000114546	0.585781	0.732	0.52	1	dHB Progenitor	B3GLCT
DLGAP5	0.000118576	1.01242	0.463	0.173	1	dHB Progenitor	DLGAP5
FANCL	0.000120596	0.812594	0.683	0.439	1	dHB Progenitor	FANCL
PIEZO2	0.000121108	0.962323	0.659	0.418	1	dHB Progenitor	PIEZO2
CENPL	0.000122269	0.422581	0.341	0.082	1	dHB Progenitor	CENPL
BRCA2	0.000123221	0.719193	0.537	0.214	1	dHB Progenitor	BRCA2
GPC3	0.000123487	0.88877	0.683	0.378	1	dHB Progenitor	GPC3
COL4A1	0.000123766	0.912246	0.707	0.469	1	dHB Progenitor	COL4A1
ROR1	0.000124688	0.847434	0.829	0.541	1	dHB Progenitor	ROR1
BUB1	0.000124717	1.04565	0.415	0.143	1	dHB Progenitor	BUB1
NEDD4	0.000125452	0.769493	0.488	0.194	1	dHB Progenitor	NEDD4
PPP4R4	0.000128781	0.629127	0.39	0.112	1	dHB Progenitor	PPP4R4
ANKFN1	0.000129506	0.520192	0.366	0.092	1	dHB Progenitor	ANKFN1
TMEM117	0.000130915	0.727788	0.463	0.153	1	dHB Progenitor	TMEM117
BLM	0.000131475	0.732891	0.463	0.184	1	dHB Progenitor	BLM
ZEB2	0.000131706	0.710226	0.878	0.745	1	dHB Progenitor	ZEB2
ALMS1	0.0001332	0.629127	1	0.786	1	dHB Progenitor	ALMS1
TRIM2	0.000133312	0.63695	0.976	0.949	1	dHB Progenitor	TRIM2
CD99	0.000140627	0.466335	0.878	0.612	1	dHB Progenitor	CD99
PARD3	0.000141421	0.494696	1	1	1	dHB Progenitor	PARD3
SSBP2	0.000143595	0.548481	1	1	1	dHB Progenitor	SSBP2
MKI67	0.000144893	1.13005	0.683	0.357	1	dHB Progenitor	MKI67
NUP205	0.000146174	0.569102	0.756	0.541	1	dHB Progenitor	NUP205
PBXIP1	0.00014784	0.350267	0.317	0.071	1	dHB Progenitor	PBXIP1
NSD2	0.000148244	0.619728	1	1	1	dHB Progenitor	NSD2
NAALADL2	0.000148455	0.929104	0.805	0.561	1	dHB Progenitor	NAALADL2
AC012409.2	0.000148598	0.682043	0.537	0.214	1	dHB Progenitor	AC012409.2
EZH2	0.000149639	0.647706	0.951	0.969	1	dHB Progenitor	EZH2
FANCI	0.000152484	1.44664	0.585	0.367	1	dHB Progenitor	FANCI
PDE10A	0.000152489	0.569945	1	0.949	1	dHB Progenitor	PDE10A
WDR76	0.000154846	0.660223	0.39	0.112	1	dHB Progenitor	WDR76
SLC25A21	0.000157526	0.982719	0.415	0.133	1	dHB Progenitor	SLC25A21
MYO5C	0.000158059	0.414699	0.293	0.061	1	dHB Progenitor	MYO5C
PIF1	0.000159491	0.873243	0.268	0.051	1	dHB Progenitor	PIF1
PLCH1	0.000161261	0.81192	0.902	0.704	1	dHB Progenitor	PLCH1
EFNB2	0.000165684	0.617008	1	0.837	1	dHB Progenitor	EFNB2
TJP1	0.000167763	0.619728	0.951	0.806	1	dHB Progenitor	TJP1
FKBP10	0.000170937	0.375214	0.561	0.224	1	dHB Progenitor	FKBP10
ANKRD17	0.000175636	0.457198	1	1	1	dHB Progenitor	ANKRD17
RAD54L	0.000175839	0.44317	0.293	0.061	1	dHB Progenitor	RAD54L
SYNDIG1	0.000176165	1.18521	0.61	0.347	1	dHB Progenitor	SYNDIG1
COL5A1	0.00017736	0.414259	0.415	0.133	1	dHB Progenitor	COL5A1
SDK1	0.000178816	0.803545	0.976	0.969	1	dHB Progenitor	SDK1
NUF2	0.000179098	1.23978	0.61	0.357	1	dHB Progenitor	NUF2
AC092828.1	0.000180982	0.429994	0.366	0.102	1	dHB Progenitor	AC092828.1
BCAT1	0.00018135	0.512309	0.927	0.816	1	dHB Progenitor	BCAT1
CENPP	0.000185637	0.964977	0.61	0.316	1	dHB Progenitor	CENPP
DMD	0.000187294	0.978237	0.829	0.571	1	dHB Progenitor	DMD
AHCTF1	0.000190471	0.672195	0.854	0.643	1	dHB Progenitor	AHCTF1
COL11A1	0.000194306	0.57584	0.854	0.592	1	dHB Progenitor	COL11A1
AC104073.4	0.000201214	0.398334	0.293	0.061	1	dHB Progenitor	AC104073.4
PDE4B	0.000201649	0.4646	0.878	0.673	1	dHB Progenitor	PDE4B
XYLT1	0.000202629	0.683973	0.805	0.612	1	dHB Progenitor	XYLT1
HS2ST1	0.000202723	0.754657	0.878	0.694	1	dHB Progenitor	HS2ST1
AL137139.2	0.000203994	0.816585	0.561	0.286	1	dHB Progenitor	AL137139.2
TACC1	0.000205362	0.630973	0.61	0.306	1	dHB Progenitor	TACC1
PTEN	0.000207818	0.54335	1	0.939	1	dHB Progenitor	PTEN
CELSR1	0.000212801	0.47955	0.415	0.133	1	dHB Progenitor	CELSR1
PRKAA2	0.000213888	0.847637	0.683	0.48	1	dHB Progenitor	PRKAA2
NOSTRIN	0.000214556	0.378012	0.268	0.051	1	dHB Progenitor	NOSTRIN
XYLB	0.000214568	0.428638	0.268	0.051	1	dHB Progenitor	XYLB
ARHGAP19	0.000214832	1.07273	0.585	0.337	1	dHB Progenitor	ARHGAP19
SNTB1	0.000216619	0.414699	0.268	0.051	1	dHB Progenitor	SNTB1
AC027627.1	0.000218207	0.271657	0.171	0.01	1	dHB Progenitor	AC027627.1
SPC24	0.000219631	0.399177	0.366	0.102	1	dHB Progenitor	SPC24
EFNA5	0.000226356	0.662334	0.732	0.459	1	dHB Progenitor	EFNA5
KIAA1217	0.000226412	0.781424	0.61	0.327	1	dHB Progenitor	KIAA1217
AARS2	0.00022863	0.469887	0.341	0.092	1	dHB Progenitor	AARS2
ADD3	0.000231002	0.908672	0.732	0.612	1	dHB Progenitor	ADD3
PHKA2	0.000231797	0.352017	0.268	0.051	1	dHB Progenitor	PHKA2
STAG2	0.000233609	0.543721	1	0.888	1	dHB Progenitor	STAG2
NBAS	0.000235706	0.441449	1	0.929	1	dHB Progenitor	NBAS
TBC1D31	0.000238388	0.819753	0.488	0.204	1	dHB Progenitor	TBC1D31
CAV3	0.000240482	0.395864	0.293	0.061	1	dHB Progenitor	CAV3
KSR2	0.000240655	0.606742	0.463	0.173	1	dHB Progenitor	KSR2
AC019068.1	0.000243976	0.642812	0.39	0.122	1	dHB Progenitor	AC019068.1
C5orf34	0.000244772	0.346955	0.317	0.071	1	dHB Progenitor	C5orf34
API5	0.000248328	0.577491	0.732	0.531	1	dHB Progenitor	API5
SRBD1	0.000248429	0.556718	0.805	0.582	1	dHB Progenitor	SRBD1
ERBIN	0.000248526	0.477124	0.976	0.908	1	dHB Progenitor	ERBIN
SIK3	0.000250983	0.570161	0.976	0.908	1	dHB Progenitor	SIK3
AC114763.1	0.000255368	0.566262	0.341	0.092	1	dHB Progenitor	AC114763.1
BTAF1	0.000255509	0.580813	0.951	0.857	1	dHB Progenitor	BTAF1
SOX2	0.000255582	0.601876	0.976	0.602	1	dHB Progenitor	SOX2
NR2F2-AS1	0.000258979	1.06042	0.732	0.49	1	dHB Progenitor	NR2F2-AS1
ELP4	0.000259019	0.727737	0.854	0.622	1	dHB Progenitor	ELP4
RTKN2	0.000260648	1.02889	0.512	0.235	1	dHB Progenitor	RTKN2
SRGAP2C	0.000264326	0.58452	0.854	0.602	1	dHB Progenitor	SRGAP2C
ADGRB3	0.00026775	1.04202	0.927	0.847	1	dHB Progenitor	ADGRB3
CEP55	0.000267764	0.846225	0.366	0.112	1	dHB Progenitor	CEP55
MFSD13A	0.000268983	0.312653	0.244	0.041	1	dHB Progenitor	MFSD13A
NBPF26	0.000269009	0.395864	0.341	0.092	1	dHB Progenitor	NBPF26
SPEF2	0.00026959	0.436979	0.39	0.122	1	dHB Progenitor	SPEF2
CSPP1	0.000270097	0.496937	0.902	0.704	1	dHB Progenitor	CSPP1
HAUS6	0.000270184	0.629127	0.61	0.327	1	dHB Progenitor	HAUS6
PRKD1	0.000271037	0.856978	0.561	0.286	1	dHB Progenitor	PRKD1
GPR180	0.000272728	0.520192	0.61	0.276	1	dHB Progenitor	GPR180
C2CD2	0.000274082	0.389608	0.268	0.051	1	dHB Progenitor	C2CD2
MMRN1	0.000274418	0.548856	0.951	0.643	1	dHB Progenitor	MMRN1
C19orf57	0.000274435	0.353834	0.22	0.031	1	dHB Progenitor	C19orf57
LDB2	0.00027783	0.823742	0.537	0.255	1	dHB Progenitor	LDB2
FAM111B	0.000280927	0.417623	0.22	0.031	1	dHB Progenitor	FAM111B
MYO3A	0.000281244	0.356694	0.293	0.061	1	dHB Progenitor	MYO3A
PHIP	0.000282535	0.467005	1	0.99	1	dHB Progenitor	PHIP
NDC80	0.000285335	0.865579	0.439	0.173	1	dHB Progenitor	NDC80
AC008735.2	0.000286365	0.47365	0.293	0.071	1	dHB Progenitor	AC008735.2
2023-03-02	0.000289134	0.299386	0.22	0.031	1	dHB Progenitor	2023-03-02
ANO2	0.000289268	0.659917	0.366	0.112	1	dHB Progenitor	ANO2
TENM2	0.000290407	0.868146	0.927	0.806	1	dHB Progenitor	TENM2
TPRG1	0.000292398	0.672195	0.39	0.122	1	dHB Progenitor	TPRG1
AC018563.1	0.000295377	0.8129	0.927	0.776	1	dHB Progenitor	AC018563.1
AC012447.1	0.000298349	0.332446	0.293	0.061	1	dHB Progenitor	AC012447.1
RGMA	0.000299414	0.57464	0.512	0.204	1	dHB Progenitor	RGMA
GPM6B	0.000301956	0.706505	1	0.98	1	dHB Progenitor	GPM6B
DHX32	0.000302348	0.577336	0.707	0.378	1	dHB Progenitor	DHX32
TIMM8A	0.000304393	0.271372	0.22	0.031	1	dHB Progenitor	TIMM8A
PRKD3	0.000304917	0.582558	0.854	0.663	1	dHB Progenitor	PRKD3
PDS5A	0.000305042	0.406905	1	0.949	1	dHB Progenitor	PDS5A
AL390860.1	0.000305581	0.360251	0.268	0.051	1	dHB Progenitor	AL390860.1
JADE1	0.000307301	0.512415	0.415	0.143	1	dHB Progenitor	JADE1
ADK	0.00030926	0.565065	1	0.827	1	dHB Progenitor	ADK
BPTF	0.000311354	0.425678	1	0.98	1	dHB Progenitor	BPTF
RNF43	0.00031294	0.299386	0.195	0.02	1	dHB Progenitor	RNF43
ERI2	0.000313789	0.406535	0.366	0.112	1	dHB Progenitor	ERI2
GNG12-AS1	0.00031557	0.741143	0.585	0.276	1	dHB Progenitor	GNG12-AS1
POLE2	0.000316617	0.618557	0.537	0.245	1	dHB Progenitor	POLE2
HIST1H3D	0.000320338	0.298578	0.244	0.041	1	dHB Progenitor	HIST1H3D
MAATS1	0.000325223	0.271372	0.195	0.02	1	dHB Progenitor	MAATS1
HELLPAR	0.000326024	0.409161	0.317	0.082	1	dHB Progenitor	HELLPAR
AP001347.1	0.000331048	0.748634	0.854	0.724	1	dHB Progenitor	AP001347.1
HAUS8	0.000333788	0.310597	0.268	0.051	1	dHB Progenitor	HAUS8
SHROOM4	0.000335509	0.677162	0.512	0.235	1	dHB Progenitor	SHROOM4
SAMD4A	0.000337047	0.403999	0.268	0.051	1	dHB Progenitor	SAMD4A
MGME1	0.000337462	0.588609	0.585	0.296	1	dHB Progenitor	MGME1
GPR63	0.000338963	0.446636	0.366	0.112	1	dHB Progenitor	GPR63
ATRN	0.000343425	0.602293	0.805	0.633	1	dHB Progenitor	ATRN
EMP2	0.000347124	0.563585	0.512	0.235	1	dHB Progenitor	EMP2
CDC27	0.000355215	0.722121	0.902	0.735	1	dHB Progenitor	CDC27
ZBTB44	0.000358288	0.702357	0.829	0.571	1	dHB Progenitor	ZBTB44
AC048341.1	0.000360502	0.762393	0.78	0.592	1	dHB Progenitor	AC048341.1
TENT5A	0.000361938	0.423619	0.317	0.082	1	dHB Progenitor	TENT5A
FREM2	0.000367911	0.376457	0.317	0.071	1	dHB Progenitor	FREM2
LPP	0.000369977	0.725144	1	0.939	1	dHB Progenitor	LPP
XRCC3	0.00037133	0.384913	0.317	0.082	1	dHB Progenitor	XRCC3
CDH2	0.000373443	0.41822	1	1	1	dHB Progenitor	CDH2
PTPRK	0.000373552	0.430067	1	0.735	1	dHB Progenitor	PTPRK
EML1	0.000373726	0.579086	0.805	0.582	1	dHB Progenitor	EML1
HIST1H3G	0.000375957	0.338078	0.22	0.031	1	dHB Progenitor	HIST1H3G
ARHGAP11A	0.000377526	0.790377	0.415	0.153	1	dHB Progenitor	ARHGAP11A
AC073529.1	0.000384235	0.876734	0.463	0.173	1	dHB Progenitor	AC073529.1
SMC2	0.000386502	0.699162	0.61	0.327	1	dHB Progenitor	SMC2
PKP41	0.00038667	0.313067	0.732	0.459	1	dHB Progenitor	PKP4
POLD1	0.000386974	0.375802	0.293	0.071	1	dHB Progenitor	POLD1
PBK	0.000394031	0.594193	0.488	0.194	1	dHB Progenitor	PBK
RUNX2	0.000395206	0.342405	0.39	0.122	1	dHB Progenitor	RUNX2
WEE1	0.000404906	0.650979	0.561	0.265	1	dHB Progenitor	WEE1
TIMELESS	0.000410882	0.586222	0.439	0.173	1	dHB Progenitor	TIMELESS
ADAMTS3	0.000419566	1.05254	0.39	0.143	1	dHB Progenitor	ADAMTS3
ME1	0.000419669	0.726643	0.561	0.276	1	dHB Progenitor	ME1
SCUBE3	0.000427594	0.492786	0.463	0.184	1	dHB Progenitor	SCUBE3
FOXM1	0.000428328	0.411486	0.366	0.102	1	dHB Progenitor	FOXM1
CTDSPL2	0.00043333	0.769364	0.854	0.735	1	dHB Progenitor	CTDSPL2
SGO1	0.000436409	0.583144	0.463	0.163	1	dHB Progenitor	SGO1
TYRO3	0.0004393	0.378464	0.39	0.122	1	dHB Progenitor	TYRO3
THSD4	0.000445561	0.977775	0.512	0.235	1	dHB Progenitor	THSD4
PTX3	0.000450058	0.436128	0.293	0.071	1	dHB Progenitor	PTX3
FBLN7	0.00045197	0.648349	0.415	0.153	1	dHB Progenitor	FBLN7
WRN	0.000461257	0.698593	0.878	0.827	1	dHB Progenitor	WRN
URI1	0.000463615	0.548389	0.854	0.776	1	dHB Progenitor	URI1
PITRM1-AS1	0.000464302	0.286304	0.122	0	1	dHB Progenitor	PITRM1-AS1
NIBAN1	0.000464367	0.370368	0.122	0	1	dHB Progenitor	NIBAN1
AC117386.2	0.000464367	0.257158	0.122	0	1	dHB Progenitor	AC117386.2
AC092944.1	0.000468361	0.744207	0.463	0.204	1	dHB Progenitor	AC092944.1
DANT2	0.000468754	0.600245	0.976	0.837	1	dHB Progenitor	DANT2
NFATC3	0.0004744	0.710669	0.829	0.643	1	dHB Progenitor	NFATC3
ST3GAL3	0.000475194	0.812373	0.707	0.531	1	dHB Progenitor	ST3GAL3
CNTN3	0.000481687	0.712527	0.634	0.367	1	dHB Progenitor	CNTN3
AP3M2	0.000484626	0.567498	0.61	0.357	1	dHB Progenitor	AP3M2
HIBCH	0.000491063	0.622155	0.927	0.714	1	dHB Progenitor	HIBCH
USP25	0.00049262	0.549339	0.854	0.755	1	dHB Progenitor	USP25
CACNB2	0.000494076	0.723179	0.488	0.214	1	dHB Progenitor	CACNB2
NEURL1B	0.00049683	0.516401	0.366	0.112	1	dHB Progenitor	NEURL1B
CDH23	0.000497379	0.533675	0.561	0.265	1	dHB Progenitor	CDH23
PHTF2	0.000502478	0.581356	0.854	0.684	1	dHB Progenitor	PHTF2
AC099792.1	0.000510541	0.789171	0.78	0.592	1	dHB Progenitor	AC099792.1
TRIM56	0.000511094	0.395864	0.341	0.102	1	dHB Progenitor	TRIM56
MGST1	0.000519127	0.529237	0.732	0.418	1	dHB Progenitor	MGST1
TRIM59	0.000522109	0.615205	0.512	0.224	1	dHB Progenitor	TRIM59
GPM6A	0.00053307	0.460759	1	0.99	1	dHB Progenitor	GPM6A
AURKB	0.000549197	0.623286	0.463	0.184	1	dHB Progenitor	AURKB
MAP3K20	0.000553824	0.711724	0.732	0.52	1	dHB Progenitor	MAP3K20
INTS6-AS1	0.000554059	0.336592	0.293	0.071	1	dHB Progenitor	INTS6-AS1
ARGLU1	0.000561058	0.403476	1	0.99	1	dHB Progenitor	ARGLU1
NHLRC3	0.000562582	0.635669	0.707	0.459	1	dHB Progenitor	NHLRC3
RASSF3	0.000566122	0.474256	0.366	0.112	1	dHB Progenitor	RASSF3
SOX5	0.000566386	0.603855	1	0.949	1	dHB Progenitor	SOX5
AC090673.1	0.000575265	0.373672	0.293	0.071	1	dHB Progenitor	AC090673.1
GALNT7	0.000579629	0.562012	0.805	0.714	1	dHB Progenitor	GALNT7
TCF7L2	0.000580923	0.756729	0.634	0.398	1	dHB Progenitor	TCF7L2
POU2F1	0.000586322	0.466494	1	0.959	1	dHB Progenitor	POU2F1
LTA4H	0.000593748	0.468662	0.561	0.286	1	dHB Progenitor	LTA4H
WDPCP	0.000596011	0.799052	0.927	0.796	1	dHB Progenitor	WDPCP
MYBL2	0.000598141	0.375802	0.268	0.061	1	dHB Progenitor	MYBL2
HMGA2-AS1	0.00059946	0.666549	0.415	0.163	1	dHB Progenitor	HMGA2-AS1
GRID2	0.000607266	0.314491	0.463	0.173	1	dHB Progenitor	GRID2
PLEKHA7	0.000610201	0.795123	0.756	0.551	1	dHB Progenitor	PLEKHA7
LRRC1	0.000612124	0.471752	0.78	0.469	1	dHB Progenitor	LRRC1
LIN9	0.000613793	0.783227	0.585	0.327	1	dHB Progenitor	LIN9
EEF1AKMT2	0.00061568	0.581683	0.805	0.612	1	dHB Progenitor	EEF1AKMT2
NTN1	0.000617488	0.899264	0.439	0.204	1	dHB Progenitor	NTN1
PHLPP1	0.000618058	0.584915	0.951	0.918	1	dHB Progenitor	PHLPP1
AC105411.1	0.000619413	1.2797	0.366	0.122	1	dHB Progenitor	AC105411.1
WWC1	0.000627689	0.76663	0.659	0.398	1	dHB Progenitor	WWC1
AL513550.1	0.000630886	0.424268	0.39	0.133	1	dHB Progenitor	AL513550.1
PCLAF	0.000635343	0.484568	0.585	0.286	1	dHB Progenitor	PCLAF
SLC2A12	0.000637963	0.416938	0.341	0.102	1	dHB Progenitor	SLC2A12
ULK4	0.000651679	0.570657	0.732	0.469	1	dHB Progenitor	ULK4
MFGE8	0.000653503	0.449803	0.463	0.194	1	dHB Progenitor	MFGE8
ARHGAP26	0.000655599	0.638248	0.439	0.184	1	dHB Progenitor	ARHGAP26
CALML4	0.0006629	0.284639	0.268	0.061	1	dHB Progenitor	CALML4
PCGF5	0.000676655	0.660223	0.39	0.143	1	dHB Progenitor	PCGF5
PLK1	0.000680226	0.623697	0.366	0.122	1	dHB Progenitor	PLK1
LARP4B	0.000685024	0.47146	0.927	0.735	1	dHB Progenitor	LARP4B
MED12L	0.000688189	0.808884	0.634	0.388	1	dHB Progenitor	MED12L
AP002495.1	0.000688539	0.695279	0.463	0.224	1	dHB Progenitor	AP002495.1
UBA2	0.000690537	0.595086	0.927	0.796	1	dHB Progenitor	UBA2
SPRY1	0.000697112	0.64657	0.463	0.194	1	dHB Progenitor	SPRY1
SUCLG2	0.000701507	0.522818	0.683	0.418	1	dHB Progenitor	SUCLG2
SMC1A	0.000715497	0.722121	0.78	0.602	1	dHB Progenitor	SMC1A
SCN1A	0.000717424	0.636571	0.366	0.122	1	dHB Progenitor	SCN1A
AC004943.2	0.000720104	0.640486	0.659	0.378	1	dHB Progenitor	AC004943.2
REST	0.000723374	0.639028	0.78	0.469	1	dHB Progenitor	REST
ORC6	0.000726714	0.331158	0.683	0.347	1	dHB Progenitor	ORC6
TAF5	0.000742485	0.257158	0.268	0.061	1	dHB Progenitor	TAF5
CLOCK	0.000753871	0.562784	0.878	0.714	1	dHB Progenitor	CLOCK
RGS6	0.000761119	1.55432	0.537	0.276	1	dHB Progenitor	RGS6
FBXO17	0.000774563	0.591159	0.415	0.163	1	dHB Progenitor	FBXO17
FDPS	0.000776252	0.531019	0.927	0.776	1	dHB Progenitor	FDPS
VCL	0.000776871	0.600745	0.805	0.582	1	dHB Progenitor	VCL
CENPJ	0.000789193	0.626681	0.659	0.418	1	dHB Progenitor	CENPJ
MARK1	0.000791505	0.51154	0.927	0.878	1	dHB Progenitor	MARK1
COL9A1	0.000795975	0.314643	0.39	0.122	1	dHB Progenitor	COL9A1
PDE8A	0.000796719	0.959076	0.537	0.337	1	dHB Progenitor	PDE8A
ZNF418	0.000798174	0.308688	0.341	0.102	1	dHB Progenitor	ZNF418
EML4	0.000814605	0.619728	0.902	0.786	1	dHB Progenitor	EML4
ATP23	0.000815702	0.338078	0.244	0.051	1	dHB Progenitor	ATP23
ANKS6	0.00082536	0.3917	0.512	0.204	1	dHB Progenitor	ANKS6
P4HA1	0.000835967	0.635669	0.878	0.694	1	dHB Progenitor	P4HA1
STARD13	0.000842093	0.569102	0.317	0.092	1	dHB Progenitor	STARD13
ZNF738	0.000846554	0.515226	0.805	0.531	1	dHB Progenitor	ZNF738
ETV6	0.000851012	0.557817	0.902	0.827	1	dHB Progenitor	ETV6
AC125613.1	0.000852286	0.417623	0.22	0.041	1	dHB Progenitor	AC125613.1
CCDC18	0.000867755	0.799685	0.659	0.48	1	dHB Progenitor	CCDC18
LPCAT2	0.000869291	0.730721	0.585	0.337	1	dHB Progenitor	LPCAT2
KIF7	0.000878613	0.431187	0.415	0.163	1	dHB Progenitor	KIF7
RCC1	0.000892122	0.284639	0.244	0.051	1	dHB Progenitor	RCC1
AKAP13	0.000893605	0.505451	0.976	0.959	1	dHB Progenitor	AKAP13
FAM83D	0.000896343	0.618257	0.293	0.082	1	dHB Progenitor	FAM83D
NBPF14	0.000900187	0.283153	0.341	0.102	1	dHB Progenitor	NBPF14
SP2-AS1	0.000907519	0.312653	0.22	0.041	1	dHB Progenitor	SP2-AS1
PBX4	0.000910907	0.524097	0.39	0.153	1	dHB Progenitor	PBX4
CKAP2L	0.000911314	0.666121	0.341	0.112	1	dHB Progenitor	CKAP2L
MSH2	0.000921918	0.729529	0.829	0.684	1	dHB Progenitor	MSH2
NUP58	0.000923298	0.556718	0.829	0.755	1	dHB Progenitor	NUP58
CACNA1E	0.000924019	0.516401	0.415	0.163	1	dHB Progenitor	CACNA1E
GCLM	0.00094543	0.284639	0.244	0.051	1	dHB Progenitor	GCLM
NEMP1	0.000952784	0.411486	0.463	0.194	1	dHB Progenitor	NEMP1
MERTK	0.000959979	0.257158	0.244	0.051	1	dHB Progenitor	MERTK
TMEM51	0.000960425	0.326867	0.195	0.031	1	dHB Progenitor	TMEM51
STOX1	0.000960425	0.326867	0.195	0.031	1	dHB Progenitor	STOX1
C17orf53	0.000973631	0.325545	0.22	0.041	1	dHB Progenitor	C17orf53
AL162390.1	0.00097397	0.285727	0.171	0.02	1	dHB Progenitor	AL162390.1
GINS4	0.000974261	0.391175	0.366	0.122	1	dHB Progenitor	GINS4
NELL1	0.000979834	0.909807	0.561	0.306	1	dHB Progenitor	NELL1
GJC1	0.000980258	0.63296	0.707	0.602	1	dHB Progenitor	GJC1
ITGB3BP	0.000998741	0.742585	0.732	0.571	1	dHB Progenitor	ITGB3BP
ATP6AP1L	0.00100795	0.413883	0.463	0.194	1	dHB Progenitor	ATP6AP1L
FAM72A	0.00101027	0.326867	0.195	0.031	1	dHB Progenitor	FAM72A
HIST1H2AL	0.00101091	0.257158	0.171	0.02	1	dHB Progenitor	HIST1H2AL
REEP4	0.00101091	0.257158	0.171	0.02	1	dHB Progenitor	REEP4
AC021739.2	0.00101098	0.285727	0.171	0.02	1	dHB Progenitor	AC021739.2
PAWR	0.0010508	0.585781	0.78	0.531	1	dHB Progenitor	PAWR
LATS2	0.00105622	0.441121	0.463	0.204	1	dHB Progenitor	LATS2
TEX30	0.00105982	0.416938	0.366	0.133	1	dHB Progenitor	TEX30
CDK14	0.00106271	0.601955	0.976	0.908	1	dHB Progenitor	CDK14
ARHGEF26	0.00106348	0.54023	0.512	0.245	1	dHB Progenitor	ARHGEF26
AC036176.1	0.00110602	0.285172	0.195	0.031	1	dHB Progenitor	AC036176.1
DDB2	0.00111655	0.48664	0.488	0.214	1	dHB Progenitor	DDB2
LINC01473	0.00113674	0.881009	0.78	0.612	1	dHB Progenitor	LINC01473
AL163541.1	0.00113697	0.414699	0.171	0.02	1	dHB Progenitor	AL163541.1
MEGF10	0.00114389	0.285172	0.195	0.031	1	dHB Progenitor	MEGF10
ZNF584	0.00114628	0.446819	0.439	0.173	1	dHB Progenitor	ZNF584
USP54	0.00114973	0.555753	0.732	0.52	1	dHB Progenitor	USP54
AC139720.1	0.0011658	0.571266	0.317	0.102	1	dHB Progenitor	AC139720.1
RASSF8	0.00116741	0.573632	0.78	0.48	1	dHB Progenitor	RASSF8
SDC2	0.00117052	0.756953	0.561	0.296	1	dHB Progenitor	SDC2
AL132633.1	0.00117208	0.759658	0.366	0.143	1	dHB Progenitor	AL132633.1
STT3B	0.0011765	0.52202	0.805	0.735	1	dHB Progenitor	STT3B
EFL1	0.00121091	0.54496	0.61	0.388	1	dHB Progenitor	EFL1
FIGN	0.0012172	0.458365	1	0.959	1	dHB Progenitor	FIGN
NUP107	0.00122294	0.541997	0.707	0.531	1	dHB Progenitor	NUP107
CHST15	0.00122326	0.428429	0.415	0.163	1	dHB Progenitor	CHST15
LRRC37A	0.00122809	0.360251	0.317	0.102	1	dHB Progenitor	LRRC37A
EXO1	0.00123009	0.456062	0.341	0.112	1	dHB Progenitor	EXO1
CDC45	0.00124075	0.529237	0.268	0.071	1	dHB Progenitor	CDC45
ZNF215	0.00124075	0.41188	0.268	0.071	1	dHB Progenitor	ZNF215
RBL2	0.00124945	0.466023	0.732	0.571	1	dHB Progenitor	RBL2
DTNB	0.00125185	0.677932	0.854	0.643	1	dHB Progenitor	DTNB
KAT6A	0.00128424	0.440174	0.976	0.939	1	dHB Progenitor	KAT6A
UBL7-AS1	0.00128949	0.566108	0.512	0.265	1	dHB Progenitor	UBL7-AS1
DEPDC1B	0.00130566	0.975219	0.561	0.337	1	dHB Progenitor	DEPDC1B
BNC2	0.00131229	0.985012	0.707	0.49	1	dHB Progenitor	BNC2
NCAPD3	0.00131353	0.551443	0.512	0.245	1	dHB Progenitor	NCAPD3
NR1D2	0.00132591	0.309625	0.293	0.082	1	dHB Progenitor	NR1D2
DBF4	0.00132784	0.885189	0.634	0.459	1	dHB Progenitor	DBF4
IPO5	0.00133702	0.544039	0.732	0.602	1	dHB Progenitor	IPO5
CHTF18	0.00138819	0.293684	0.366	0.122	1	dHB Progenitor	CHTF18
QTRT2	0.00138924	0.365682	0.488	0.204	1	dHB Progenitor	QTRT2
FREM1	0.00139237	0.895419	0.707	0.48	1	dHB Progenitor	FREM1
KLHL15	0.00139428	0.469702	0.439	0.194	1	dHB Progenitor	KLHL15
TRPM7	0.00140899	0.522092	0.854	0.663	1	dHB Progenitor	TRPM7
FAM111A	0.00142979	0.309625	0.293	0.082	1	dHB Progenitor	FAM111A
FGFBP3	0.0014453	0.515561	0.854	0.592	1	dHB Progenitor	FGFBP3
VEGFC	0.00144876	0.523944	0.415	0.163	1	dHB Progenitor	VEGFC
SLC12A2	0.00145147	0.49765	0.756	0.551	1	dHB Progenitor	SLC12A2
AP000487.1	0.0014529	0.456467	0.293	0.092	1	dHB Progenitor	AP000487.1
MED13L	0.00145472	0.394661	1	0.99	1	dHB Progenitor	MED13L
ARHGEF10	0.00146546	0.532792	0.585	0.357	1	dHB Progenitor	ARHGEF10
SNHG22	0.0014747	0.524442	0.341	0.112	1	dHB Progenitor	SNHG22
AL354733.3	0.00149438	0.406734	0.463	0.214	1	dHB Progenitor	AL354733.3
FOXO1	0.00150826	0.574898	0.439	0.184	1	dHB Progenitor	FOXO1
PLAGL1	0.00153288	0.780111	0.683	0.5	1	dHB Progenitor	PLAGL1
MND1	0.00154224	0.618666	0.537	0.286	1	dHB Progenitor	MND1
ZNF682	0.00155734	0.481054	0.537	0.276	1	dHB Progenitor	ZNF682
CWF19L2	0.00156296	0.580628	0.732	0.51	1	dHB Progenitor	CWF19L2
TENM3	0.00156381	0.43773	1	1	1	dHB Progenitor	TENM3
EXTL2	0.00156557	0.35128	0.78	0.52	1	dHB Progenitor	EXTL2
KNOP1	0.00158392	0.527959	0.78	0.592	1	dHB Progenitor	KNOP1
BRCA1	0.00158654	0.808884	0.561	0.337	1	dHB Progenitor	BRCA1
GDA	0.00159564	0.419711	0.268	0.071	1	dHB Progenitor	GDA
ANAPC1	0.00160941	0.507966	0.659	0.459	1	dHB Progenitor	ANAPC1
SLC44A1	0.00162282	0.520192	0.683	0.449	1	dHB Progenitor	SLC44A1
FSTL1	0.0016255	0.59493	0.683	0.469	1	dHB Progenitor	FSTL1
NPLOC4	0.00163219	0.414398	0.732	0.49	1	dHB Progenitor	NPLOC4
CFAP54	0.00163709	0.360251	0.268	0.071	1	dHB Progenitor	CFAP54
ZIC3	0.0016486	0.367481	0.927	0.653	1	dHB Progenitor	ZIC3
CEP83	0.00165248	0.597233	0.78	0.643	1	dHB Progenitor	CEP83
FAM135A	0.00165314	0.601687	0.927	0.755	1	dHB Progenitor	FAM135A
PCSK5	0.0016697	0.470865	0.366	0.133	1	dHB Progenitor	PCSK5
LRP4-AS1	0.00167677	0.470865	0.39	0.163	1	dHB Progenitor	LRP4-AS1
NUAK1	0.0016881	0.458792	0.366	0.133	1	dHB Progenitor	NUAK1
ZHX2	0.00169403	0.734592	0.659	0.429	1	dHB Progenitor	ZHX2
MDC1	0.00171097	0.476471	0.537	0.296	1	dHB Progenitor	MDC1
SLC12A9	0.00171255	0.43773	0.415	0.173	1	dHB Progenitor	SLC12A9
LRIG1	0.00172458	0.445091	0.829	0.602	1	dHB Progenitor	LRIG1
EXT1	0.00173191	0.591443	0.951	0.959	1	dHB Progenitor	EXT1
DYRK1A	0.00174281	0.333973	1	0.959	1	dHB Progenitor	DYRK1A
E2F3	0.00174883	0.675113	0.756	0.622	1	dHB Progenitor	E2F3
FAXDC2	0.00175867	0.348581	0.293	0.092	1	dHB Progenitor	FAXDC2
IFT122	0.00176708	0.683691	0.439	0.224	1	dHB Progenitor	IFT122
ABAT	0.00177459	0.421969	0.951	0.745	1	dHB Progenitor	ABAT
SEMA5B	0.0017754	0.472258	0.829	0.663	1	dHB Progenitor	SEMA5B
CSTF1	0.00177967	0.257158	0.341	0.112	1	dHB Progenitor	CSTF1
JAG1	0.00178003	0.60749	0.659	0.449	1	dHB Progenitor	JAG1
C12orf75	0.0017846	0.422442	0.659	0.378	1	dHB Progenitor	C12orf75
NDEL1	0.00179485	0.422217	0.488	0.224	1	dHB Progenitor	NDEL1
RSRC1	0.00179859	0.524538	0.976	0.857	1	dHB Progenitor	RSRC1
SPART	0.00182788	0.473969	0.61	0.367	1	dHB Progenitor	SPART
OIP5	0.00184732	0.672195	0.39	0.163	1	dHB Progenitor	OIP5
AL157938.2	0.00186799	0.302962	0.39	0.143	1	dHB Progenitor	AL157938.2
ZRANB3	0.00187008	0.728558	0.805	0.673	1	dHB Progenitor	ZRANB3
ARL1	0.00187496	0.413277	0.561	0.296	1	dHB Progenitor	ARL1
SPIDR	0.00189964	0.635669	0.854	0.704	1	dHB Progenitor	SPIDR
BICC1	0.00192666	0.428638	0.22	0.051	1	dHB Progenitor	BICC1
FAM169A	0.00194982	0.384393	0.463	0.194	1	dHB Progenitor	FAM169A
CLYBL	0.00195791	0.445767	0.683	0.408	1	dHB Progenitor	CLYBL
LINC02228	0.00195793	0.520192	0.317	0.102	1	dHB Progenitor	LINC02228
CWF19L1	0.00195945	0.590401	0.439	0.204	1	dHB Progenitor	CWF19L1
MFSD14C	0.0019901	0.543651	0.976	0.755	1	dHB Progenitor	MFSD14C
ARL17A	0.00199835	0.464963	0.561	0.306	1	dHB Progenitor	ARL17A
ENPP2	0.00199856	0.62489	0.537	0.327	1	dHB Progenitor	ENPP2
BCKDHB	0.00200818	0.557667	0.878	0.776	1	dHB Progenitor	BCKDHB
AC078842.2	0.00202965	0.284639	0.244	0.061	1	dHB Progenitor	AC078842.2
RELL1	0.00206072	0.53178	0.415	0.194	1	dHB Progenitor	RELL1
PLEKHA5	0.0020632	0.364073	1	1	1	dHB Progenitor	PLEKHA5
TTPA	0.00207204	0.403547	0.22	0.051	1	dHB Progenitor	TTPA
KTN1	0.00210924	0.299958	0.976	0.98	1	dHB Progenitor	KTN1
CLPTM1	0.00212095	0.323247	0.439	0.194	1	dHB Progenitor	CLPTM1
ADAMTS12	0.00214094	0.510914	0.22	0.051	1	dHB Progenitor	ADAMTS12
LMBR1	0.00218999	0.50227	0.805	0.735	1	dHB Progenitor	LMBR1
SUGP2	0.00221012	0.556037	0.854	0.776	1	dHB Progenitor	SUGP2
BCL2L2-PABPN1	0.00222006	0.359037	0.463	0.214	1	dHB Progenitor	BCL2L2-PABPN1
FBN2	0.00223232	0.597813	0.683	0.429	1	dHB Progenitor	FBN2
DUSP6	0.00224662	0.425912	0.463	0.194	1	dHB Progenitor	DUSP6
RRM1	0.00227161	0.602654	0.659	0.469	1	dHB Progenitor	RRM1
AC091057.2	0.00228687	0.309625	0.293	0.092	1	dHB Progenitor	AC091057.2
CHPT1	0.00228817	0.523551	0.585	0.296	1	dHB Progenitor	CHPT1
HS6ST2	0.00229602	1.07583	0.61	0.449	1	dHB Progenitor	HS6ST2
TBC1D5	0.00231639	0.39087	1	0.99	1	dHB Progenitor	TBC1D5
TTLL5	0.00231695	0.516741	0.878	0.724	1	dHB Progenitor	TTLL5
DLG2	0.00232168	0.889052	0.805	0.592	1	dHB Progenitor	DLG2
TPX2	0.00232773	0.937221	0.512	0.286	1	dHB Progenitor	TPX2
SOX21	0.0023514	0.257158	0.707	0.418	1	dHB Progenitor	SOX21
CALU	0.00235303	0.523673	0.854	0.786	1	dHB Progenitor	CALU
CARD8	0.00236502	0.51413	0.659	0.49	1	dHB Progenitor	CARD8
NECTIN3	0.00237042	0.509466	0.756	0.52	1	dHB Progenitor	NECTIN3
ZNF43	0.00240051	0.545283	0.902	0.786	1	dHB Progenitor	ZNF43
DDIAS	0.00242057	0.358441	0.293	0.092	1	dHB Progenitor	DDIAS
DPP6	0.00242247	0.737784	0.366	0.143	1	dHB Progenitor	DPP6
COMMD10	0.00242932	0.613302	0.902	0.714	1	dHB Progenitor	COMMD10
ZGRF1	0.00244566	0.616052	0.463	0.224	1	dHB Progenitor	ZGRF1
CEP76	0.00245613	0.369633	0.317	0.112	1	dHB Progenitor	CEP76
FAM13B	0.00246254	0.518743	0.878	0.806	1	dHB Progenitor	FAM13B
ATXN2	0.00246554	0.504711	0.927	0.888	1	dHB Progenitor	ATXN2
CDC25A	0.00249058	0.257158	0.244	0.061	1	dHB Progenitor	CDC25A
MLLT10	0.00249466	0.454507	1	0.98	1	dHB Progenitor	MLLT10
ZIC5	0.00249517	0.42827	0.512	0.235	1	dHB Progenitor	ZIC5
MSI1	0.00249715	0.480391	0.805	0.684	1	dHB Progenitor	MSI1
GINS1	0.00250386	0.473476	0.488	0.245	1	dHB Progenitor	GINS1
SMC6	0.00250455	0.443377	0.805	0.643	1	dHB Progenitor	SMC6
DEK	0.00250482	0.551824	0.829	0.735	1	dHB Progenitor	DEK
STAC	0.00251977	0.387218	0.22	0.051	1	dHB Progenitor	STAC
SPRY2	0.00253199	0.460321	0.707	0.429	1	dHB Progenitor	SPRY2
UHRF1	0.00254867	0.481054	0.463	0.224	1	dHB Progenitor	UHRF1
LINC02306	0.00255095	0.927696	0.732	0.541	1	dHB Progenitor	LINC02306
IARS	0.00255269	0.532792	0.78	0.561	1	dHB Progenitor	IARS
CKAP5	0.00255604	0.785089	0.829	0.837	1	dHB Progenitor	CKAP5
ZNF83	0.00255937	0.590582	0.756	0.51	1	dHB Progenitor	ZNF83
ANKUB1	0.00256262	0.428429	0.854	0.663	1	dHB Progenitor	ANKUB1
LGI1	0.00257493	0.449803	0.317	0.102	1	dHB Progenitor	LGI1
HYMAI	0.00261686	0.331158	0.341	0.122	1	dHB Progenitor	HYMAI
AC244033.2	0.00262529	0.342405	0.317	0.102	1	dHB Progenitor	AC244033.2
USP6NL	0.00262563	0.638087	0.829	0.796	1	dHB Progenitor	USP6NL
PCYT1B	0.00264902	0.533219	0.537	0.316	1	dHB Progenitor	PCYT1B
GMNN	0.002679	0.400522	0.463	0.204	1	dHB Progenitor	GMNN
FAT4	0.00268311	0.61039	0.537	0.296	1	dHB Progenitor	FAT4
HNRNPR	0.00270625	0.396416	1	0.949	1	dHB Progenitor	HNRNPR
HES5	0.00271937	0.257158	0.366	0.133	1	dHB Progenitor	HES5
AL138689.2	0.00273059	0.471662	0.463	0.214	1	dHB Progenitor	AL138689.2
ATM	0.00273399	0.478822	0.927	0.765	1	dHB Progenitor	ATM
MID1	0.00273858	0.382386	1	0.99	1	dHB Progenitor	MID1
CKAP2	0.00274537	0.829476	0.61	0.418	1	dHB Progenitor	CKAP2
PPP6R2	0.0027474	0.459892	0.878	0.827	1	dHB Progenitor	PPP6R2
ADGRL2	0.00276575	0.579906	1	0.98	1	dHB Progenitor	ADGRL2
SMG7	0.0027803	0.51286	0.902	0.796	1	dHB Progenitor	SMG7
PTOV1-AS1	0.00278867	0.319622	0.341	0.122	1	dHB Progenitor	PTOV1-AS1
LNX2	0.00279238	0.28363	0.244	0.061	1	dHB Progenitor	LNX2
ANO6	0.00280751	0.527379	0.829	0.694	1	dHB Progenitor	ANO6
MALRD1	0.00282335	0.324272	0.22	0.051	1	dHB Progenitor	MALRD1
NAPA	0.00282607	0.257158	0.293	0.092	1	dHB Progenitor	NAPA
PRAG1	0.00282918	0.953966	0.78	0.571	1	dHB Progenitor	PRAG1
BBS2	0.00283059	0.457456	0.561	0.327	1	dHB Progenitor	BBS2
TBC1D2B	0.00283072	0.269436	0.366	0.133	1	dHB Progenitor	TBC1D2B
GNPTG	0.00283416	0.316536	0.415	0.173	1	dHB Progenitor	GNPTG
FRRS1	0.00285023	0.329914	0.341	0.122	1	dHB Progenitor	FRRS1
PPP1R9A	0.00285375	0.399177	0.976	0.857	1	dHB Progenitor	PPP1R9A
DBF4B	0.00285553	0.771731	0.439	0.224	1	dHB Progenitor	DBF4B
TBK1	0.00285609	0.466386	0.756	0.49	1	dHB Progenitor	TBK1
HEG1	0.00291219	0.466105	0.512	0.255	1	dHB Progenitor	HEG1
VAT1L	0.00292636	0.350267	0.463	0.194	1	dHB Progenitor	VAT1L
MCEE	0.00294224	0.289338	0.463	0.194	1	dHB Progenitor	MCEE
LSM14A	0.00300347	0.28929	0.976	0.98	1	dHB Progenitor	LSM14A
CBFB	0.00302863	0.441311	0.707	0.52	1	dHB Progenitor	CBFB
RBM17	0.00304681	0.378012	0.878	0.663	1	dHB Progenitor	RBM17
SLC37A4	0.00304816	0.308688	0.317	0.112	1	dHB Progenitor	SLC37A4
NUP62CL	0.00305092	0.320723	0.293	0.092	1	dHB Progenitor	NUP62CL
ASCC3	0.00305188	0.52415	0.854	0.806	1	dHB Progenitor	ASCC3
ADAMTS6	0.00307361	0.773281	0.537	0.316	1	dHB Progenitor	ADAMTS6
CREBBP	0.00310632	0.376211	1	0.898	1	dHB Progenitor	CREBBP
VSIG10	0.00310991	0.434801	0.585	0.357	1	dHB Progenitor	VSIG10
G2E3	0.00311498	0.879556	0.829	0.796	1	dHB Progenitor	G2E3
TMEM209	0.00311939	0.420657	0.561	0.327	1	dHB Progenitor	TMEM209
AC021851.1	0.00313047	0.443571	0.341	0.133	1	dHB Progenitor	AC021851.1
CRBN	0.00313075	0.500715	0.707	0.5	1	dHB Progenitor	CRBN
UXS1	0.00314198	0.396561	0.805	0.571	1	dHB Progenitor	UXS1
CASZ1	0.00315152	0.488042	0.78	0.582	1	dHB Progenitor	CASZ1
JAZF1	0.00319959	0.806051	0.854	0.857	1	dHB Progenitor	JAZF1
HADH	0.00320708	0.420657	0.415	0.204	1	dHB Progenitor	HADH
MAMLD1	0.0032155	0.532265	0.341	0.133	1	dHB Progenitor	MAMLD1
COL23A1	0.00323405	0.271372	0.171	0.031	1	dHB Progenitor	COL23A1
LMCD1	0.00325583	0.331158	0.317	0.112	1	dHB Progenitor	LMCD1
N4BP2	0.00326844	0.460691	0.878	0.806	1	dHB Progenitor	N4BP2
LINC00159	0.00327149	0.311606	0.195	0.041	1	dHB Progenitor	LINC00159
KNSTRN	0.00327897	0.438996	0.439	0.204	1	dHB Progenitor	KNSTRN
GALNT2	0.00330315	0.67416	0.878	0.827	1	dHB Progenitor	GALNT2
TYW1	0.00330635	0.409161	0.829	0.704	1	dHB Progenitor	TYW1
CGGBP1	0.00331327	0.351427	0.927	0.827	1	dHB Progenitor	CGGBP1
AC007846.1	0.00333216	0.567498	0.146	0.02	1	dHB Progenitor	AC007846.1
MCM10	0.00333634	0.382689	0.366	0.143	1	dHB Progenitor	MCM10
HSPA5	0.00334169	0.409161	0.854	0.694	1	dHB Progenitor	HSPA5
NUP50-DT	0.00335081	0.355936	0.439	0.194	1	dHB Progenitor	NUP50-DT
ASAP1	0.0033571	0.439252	1	0.898	1	dHB Progenitor	ASAP1
POLH	0.00336314	0.406734	0.366	0.153	1	dHB Progenitor	POLH
SLC25A37	0.00340839	0.462477	0.707	0.459	1	dHB Progenitor	SLC25A37
SPATA6	0.00342161	0.553816	0.902	0.684	1	dHB Progenitor	SPATA6
PDE3A	0.00342185	0.652778	0.488	0.255	1	dHB Progenitor	PDE3A
AC242988.2	0.00345425	0.257158	0.146	0.02	1	dHB Progenitor	AC242988.2
E2F5	0.00350099	0.53771	0.756	0.602	1	dHB Progenitor	E2F5
G3BP1	0.00350841	0.487455	0.902	0.857	1	dHB Progenitor	G3BP1
ANKHD1	0.00354133	0.439702	0.951	0.939	1	dHB Progenitor	ANKHD1
SULF1	0.0035424	0.371617	0.268	0.082	1	dHB Progenitor	SULF1
CUX1	0.0035453	0.496147	1	0.99	1	dHB Progenitor	CUX1
DNAH6	0.00355565	0.281405	0.293	0.092	1	dHB Progenitor	DNAH6
AL606923.2	0.00365194	0.326867	0.146	0.02	1	dHB Progenitor	AL606923.2
NOTCH2NLC	0.0036546	0.307784	0.317	0.112	1	dHB Progenitor	NOTCH2NLC
SLIT2	0.00366724	0.612441	0.854	0.694	1	dHB Progenitor	SLIT2
NEDD1	0.00367189	0.477424	0.707	0.51	1	dHB Progenitor	NEDD1
[truncated: 1,330 more rows]

## Sheet: Supplementary Datasheet 3
	p_val	avg_log2FC	pct.1	pct.2	p_val_adj	cluster	gene
DIAPH3	0	1.90369	0.925	0.099	0	dHB Progenitor1	DIAPH3
MIR924HG	0	1.88164	0.776	0.192	0	dHB Progenitor1	MIR924HG
BRIP1	0	1.75975	0.935	0.138	0	dHB Progenitor1	BRIP1
RFC3	0	1.71579	0.941	0.269	0	dHB Progenitor1	RFC3
CENPK	0	1.37118	0.892	0.171	0	dHB Progenitor1	CENPK
RRM2	0	1.35373	0.792	0.094	0	dHB Progenitor1	RRM2
PCLAF	0	1.35043	0.75	0.163	0	dHB Progenitor1	PCLAF
FANCI	0	1.34744	0.828	0.111	0	dHB Progenitor1	FANCI
ATAD2	0	1.28438	0.795	0.102	0	dHB Progenitor1	ATAD2
C21orf58	0	1.22696	0.845	0.186	0	dHB Progenitor1	C21orf58
SMC4	0	1.21681	0.856	0.251	0	dHB Progenitor1	SMC4
DTL	0	1.11695	0.707	0.076	0	dHB Progenitor1	DTL
CENPP	0	1.09421	0.698	0.127	0	dHB Progenitor1	CENPP
POLQ	0	1.05926	0.684	0.065	0	dHB Progenitor1	POLQ
CLSPN	0	1.04528	0.674	0.111	0	dHB Progenitor1	CLSPN
MELK	0	0.991083	0.701	0.078	0	dHB Progenitor1	MELK
KIF15	0	0.972559	0.682	0.106	0	dHB Progenitor1	KIF15
BRCA2	0	0.83899	0.592	0.08	0	dHB Progenitor1	BRCA2
KIF11	0	0.793315	0.599	0.091	0	dHB Progenitor1	KIF11
ASPM	0	0.784082	0.696	0.12	0	dHB Progenitor1	ASPM
RAD51AP1	0	0.778183	0.549	0.072	0	dHB Progenitor1	RAD51AP1
BLM	0	0.762329	0.558	0.078	0	dHB Progenitor1	BLM
E2F7	0	0.735732	0.54	0.071	0	dHB Progenitor1	E2F7
XRCC2	0	0.675751	0.49	0.055	0	dHB Progenitor1	XRCC2
MCM10	0	0.615684	0.436	0.036	0	dHB Progenitor1	MCM10
ESCO2	0	0.604636	0.429	0.038	0	dHB Progenitor1	ESCO2
EXO1	0	0.596031	0.406	0.032	0	dHB Progenitor1	EXO1
MMS22L	8.03084e-307	1.23045	0.869	0.282	1.93479e-302	dHB Progenitor1	MMS22L
MIS18BP1	1.71505e-301	1.02773	0.832	0.226	4.1319e-297	dHB Progenitor1	MIS18BP1
BRCA1	3.00821e-295	0.864958	0.671	0.138	7.24738e-291	dHB Progenitor1	BRCA1
RTKN2	1.33786e-292	0.791872	0.6	0.099	3.22316e-288	dHB Progenitor1	RTKN2
NCAPG2	1.50959e-291	0.856321	0.652	0.131	3.63689e-287	dHB Progenitor1	NCAPG2
HELLS	4.11664e-290	1.10325	0.819	0.252	9.91781e-286	dHB Progenitor1	HELLS
SPC25	8.28731e-281	0.835874	0.583	0.105	1.99658e-276	dHB Progenitor1	SPC25
FANCD2	8.49998e-275	0.65277	0.494	0.07	2.04781e-270	dHB Progenitor1	FANCD2
ATAD5	1.37009e-271	1.07184	0.783	0.242	3.30083e-267	dHB Progenitor1	ATAD5
CIT	3.92816e-271	0.771444	0.571	0.097	9.46372e-267	dHB Progenitor1	CIT
POLA1	1.48385e-265	1.38594	0.925	0.486	3.57489e-261	dHB Progenitor1	POLA1
TOP2A	3.80395e-265	1.07875	0.745	0.193	9.16447e-261	dHB Progenitor1	TOP2A
NUSAP1	9.63244e-264	0.937774	0.702	0.167	2.32065e-259	dHB Progenitor1	NUSAP1
KNTC1	7.31521e-261	0.740893	0.592	0.117	1.76238e-256	dHB Progenitor1	KNTC1
FANCB	4.07994e-260	0.748786	0.552	0.1	9.82939e-256	dHB Progenitor1	FANCB
TYMS	9.44564e-260	0.872686	0.638	0.145	2.27564e-255	dHB Progenitor1	TYMS
CDC25C	4.03458e-256	0.631938	0.465	0.063	9.72012e-252	dHB Progenitor1	CDC25C
ZGRF1	1.10521e-255	0.742862	0.568	0.109	2.66267e-251	dHB Progenitor1	ZGRF1
KIF24	1.20947e-252	0.584371	0.42	0.052	2.91386e-248	dHB Progenitor1	KIF24
ANLN	1.22867e-252	0.692982	0.539	0.091	2.96012e-248	dHB Progenitor1	ANLN
CIP2A	9.02328e-252	0.654088	0.544	0.094	2.17389e-247	dHB Progenitor1	CIP2A
CCDC150	1.05769e-251	0.749158	0.599	0.12	2.54819e-247	dHB Progenitor1	CCDC150
CHAF1A	2.57274e-250	0.664302	0.489	0.078	6.19826e-246	dHB Progenitor1	CHAF1A
CENPU	1.35889e-244	0.655381	0.503	0.085	3.27383e-240	dHB Progenitor1	CENPU
NCAPG	1.88816e-241	0.665488	0.544	0.099	4.54895e-237	dHB Progenitor1	NCAPG
BUB1B	4.07805e-241	0.602126	0.474	0.07	9.82484e-237	dHB Progenitor1	BUB1B
NUF2	1.17816e-237	0.756973	0.622	0.132	2.83843e-233	dHB Progenitor1	NUF2
CENPF	4.19298e-235	0.810807	0.782	0.228	1.01017e-230	dHB Progenitor1	CENPF
CEP128	1.07986e-234	1.01961	0.775	0.247	2.60159e-230	dHB Progenitor1	CEP128
KIF18B	3.02058e-233	0.576942	0.425	0.057	7.27718e-229	dHB Progenitor1	KIF18B
MYBL2	6.92868e-233	0.422644	0.321	0.029	1.66926e-228	dHB Progenitor1	MYBL2
DNA2	1.87441e-232	0.610952	0.47	0.076	4.51582e-228	dHB Progenitor1	DNA2
MKI67	4.10551e-228	0.78692	0.6	0.13	9.89099e-224	dHB Progenitor1	MKI67
ORC6	8.54446e-226	0.69621	0.582	0.128	2.05853e-221	dHB Progenitor1	ORC6
KIFC1	6.89522e-224	0.549818	0.419	0.059	1.6612e-219	dHB Progenitor1	KIFC1
Z94721.1	1.16367e-222	0.541478	0.411	0.057	2.80352e-218	dHB Progenitor1	Z94721.1
VRK1	3.59265e-222	0.833674	0.687	0.195	8.65541e-218	dHB Progenitor1	VRK1
MND1	1.21204e-219	0.680141	0.546	0.114	2.92004e-215	dHB Progenitor1	MND1
DLEU2	3.27781e-219	1.07119	0.86	0.365	7.8969e-215	dHB Progenitor1	DLEU2
CEP152	5.27695e-216	0.628156	0.512	0.101	1.27132e-211	dHB Progenitor1	CEP152
COL9A1	3.85332e-214	0.470842	0.334	0.036	9.28342e-210	dHB Progenitor1	COL9A1
FBLN7	3.39234e-212	0.493737	0.355	0.043	8.17284e-208	dHB Progenitor1	FBLN7
PRIM2	4.49147e-211	1.01802	0.857	0.369	1.08208e-206	dHB Progenitor1	PRIM2
KIF14	3.6544e-207	0.531141	0.454	0.073	8.80418e-203	dHB Progenitor1	KIF14
KNL1	1.44083e-206	0.56997	0.465	0.079	3.47125e-202	dHB Progenitor1	KNL1
POLE2	3.83855e-205	0.644394	0.493	0.098	9.24785e-201	dHB Progenitor1	POLE2
FAM111B	5.42673e-205	0.473819	0.322	0.036	1.30741e-200	dHB Progenitor1	FAM111B
SKA3	1.73302e-199	0.475357	0.34	0.042	4.17519e-195	dHB Progenitor1	SKA3
NEIL3	2.17535e-199	0.467575	0.373	0.051	5.24085e-195	dHB Progenitor1	NEIL3
ARHGAP11B	1.39435e-197	0.566563	0.456	0.08	3.35927e-193	dHB Progenitor1	ARHGAP11B
PBK	2.90306e-197	0.572719	0.441	0.077	6.99405e-193	dHB Progenitor1	PBK
GTSE1	8.14775e-197	0.550848	0.465	0.084	1.96296e-192	dHB Progenitor1	GTSE1
FOXM1	3.25022e-193	0.452408	0.352	0.047	7.83043e-189	dHB Progenitor1	FOXM1
FANCA	3.93686e-192	0.569978	0.411	0.071	9.48468e-188	dHB Progenitor1	FANCA
TPX2	4.87637e-192	0.551922	0.524	0.109	1.17482e-187	dHB Progenitor1	TPX2
SGO1	1.93143e-191	0.497744	0.425	0.073	4.6532e-187	dHB Progenitor1	SGO1
KIF4A	1.637e-189	0.53111	0.452	0.082	3.94386e-185	dHB Progenitor1	KIF4A
CDK1	8.73302e-189	0.578739	0.499	0.104	2.10396e-184	dHB Progenitor1	CDK1
RRM1	1.22459e-185	0.770506	0.643	0.202	2.95029e-181	dHB Progenitor1	RRM1
CEP135	2.38355e-185	0.701161	0.585	0.157	5.74244e-181	dHB Progenitor1	CEP135
CDCA5	5.50828e-185	0.389947	0.29	0.032	1.32706e-180	dHB Progenitor1	CDCA5
PARPBP	5.62299e-185	0.512765	0.442	0.082	1.35469e-180	dHB Progenitor1	PARPBP
FBXO5	4.01632e-184	0.573137	0.447	0.088	9.67611e-180	dHB Progenitor1	FBXO5
STIL	9.35851e-184	0.466104	0.394	0.064	2.25465e-179	dHB Progenitor1	STIL
GINS1	6.86393e-182	0.560192	0.425	0.08	1.65366e-177	dHB Progenitor1	GINS1
DEPDC1B	5.22169e-180	0.62794	0.575	0.146	1.25801e-175	dHB Progenitor1	DEPDC1B
DSCC1	2.47184e-179	0.400795	0.296	0.034	5.95516e-175	dHB Progenitor1	DSCC1
ECT2	2.31708e-175	0.580223	0.559	0.139	5.58232e-171	dHB Progenitor1	ECT2
PLK4	9.52639e-175	0.431544	0.357	0.055	2.2951e-170	dHB Progenitor1	PLK4
BARD1	1.37149e-173	0.804836	0.753	0.289	3.30419e-169	dHB Progenitor1	BARD1
KIF18A	6.81892e-173	0.463545	0.425	0.078	1.64282e-168	dHB Progenitor1	KIF18A
SYNE2	3.925e-172	0.932022	0.949	0.682	9.45611e-168	dHB Progenitor1	SYNE2
RBL1	4.64333e-172	0.696176	0.608	0.179	1.11867e-167	dHB Progenitor1	RBL1
CENPE	2.58093e-170	0.498173	0.545	0.129	6.21799e-166	dHB Progenitor1	CENPE
MASTL	4.21416e-170	0.502028	0.389	0.071	1.01528e-165	dHB Progenitor1	MASTL
RAD54L	1.77455e-168	0.31295	0.234	0.021	4.27525e-164	dHB Progenitor1	RAD54L
ZNF367	3.68876e-167	0.458943	0.33	0.049	8.88696e-163	dHB Progenitor1	ZNF367
AC104073.4	6.49542e-167	0.390906	0.278	0.033	1.56488e-162	dHB Progenitor1	AC104073.4
KIF20B	1.28107e-166	0.59229	0.53	0.134	3.08635e-162	dHB Progenitor1	KIF20B
HMGB2	3.12085e-166	0.920924	0.786	0.351	7.51874e-162	dHB Progenitor1	HMGB2
DEK	4.31668e-166	1.07643	0.847	0.465	1.03997e-161	dHB Progenitor1	DEK
CDCA2	4.84204e-166	0.451703	0.373	0.063	1.16655e-161	dHB Progenitor1	CDCA2
PIEZO2	5.03663e-166	0.838784	0.678	0.226	1.21343e-161	dHB Progenitor1	PIEZO2
CHEK1	1.60893e-165	0.649626	0.573	0.167	3.87624e-161	dHB Progenitor1	CHEK1
SMC2	2.35849e-165	0.65559	0.586	0.172	5.68208e-161	dHB Progenitor1	SMC2
DAB1	1.28425e-164	0.937315	0.722	0.268	3.09401e-160	dHB Progenitor1	DAB1
TMPO	1.40501e-164	0.832367	0.848	0.425	3.38495e-160	dHB Progenitor1	TMPO
MCM4	3.37357e-164	0.520503	0.399	0.077	8.12761e-160	dHB Progenitor1	MCM4
NEMP1	3.68355e-164	0.550951	0.466	0.109	8.8744e-160	dHB Progenitor1	NEMP1
HS6ST3	4.46861e-164	0.974459	0.735	0.263	1.07658e-159	dHB Progenitor1	HS6ST3
CDC45	2.03582e-163	0.330211	0.227	0.02	4.90469e-159	dHB Progenitor1	CDC45
HMGA2	6.11545e-163	0.831178	0.834	0.355	1.47333e-158	dHB Progenitor1	HMGA2
GEN1	1.14269e-161	0.600553	0.543	0.146	2.75297e-157	dHB Progenitor1	GEN1
DHFR	1.47255e-161	0.761894	0.599	0.194	3.54766e-157	dHB Progenitor1	DHFR
PCNA	5.715e-161	0.737009	0.559	0.168	1.37686e-156	dHB Progenitor1	PCNA
PTN	2.92752e-159	1.24387	0.927	0.63	7.05298e-155	dHB Progenitor1	PTN
RMI2	3.45821e-159	0.39417	0.296	0.041	8.33151e-155	dHB Progenitor1	RMI2
HMGN2	5.4717e-158	1.01611	0.907	0.615	1.31824e-153	dHB Progenitor1	HMGN2
TICRR	8.6289e-158	0.406779	0.334	0.053	2.07887e-153	dHB Progenitor1	TICRR
AURKB	1.1844e-157	0.469273	0.404	0.079	2.85347e-153	dHB Progenitor1	AURKB
MAD2L1	1.10618e-156	0.55634	0.455	0.106	2.66502e-152	dHB Progenitor1	MAD2L1
RAD51B	8.12748e-156	0.976519	0.944	0.606	1.95807e-151	dHB Progenitor1	RAD51B
NDC80	1.96205e-155	0.512915	0.399	0.079	4.72697e-151	dHB Progenitor1	NDC80
SPC24	5.52365e-155	0.366044	0.283	0.038	1.33076e-150	dHB Progenitor1	SPC24
ASF1B	2.42073e-154	0.349084	0.242	0.026	5.83202e-150	dHB Progenitor1	ASF1B
POLD3	3.55733e-154	0.605493	0.538	0.153	8.57032e-150	dHB Progenitor1	POLD3
H2AFX	4.04769e-154	0.592509	0.487	0.123	9.7517e-150	dHB Progenitor1	H2AFX
HIST1H1C	9.17915e-154	0.913617	0.538	0.166	2.21144e-149	dHB Progenitor1	HIST1H1C
LINC01515	6.13197e-153	0.861725	0.763	0.295	1.47732e-148	dHB Progenitor1	LINC01515
WDHD1	1.42908e-152	0.621226	0.525	0.148	3.44294e-148	dHB Progenitor1	WDHD1
DSN1	8.1003e-151	0.367488	0.299	0.044	1.95152e-146	dHB Progenitor1	DSN1
POLA2	3.14854e-150	0.40297	0.338	0.058	7.58546e-146	dHB Progenitor1	POLA2
CENPI	1.09536e-149	0.502107	0.436	0.099	2.63894e-145	dHB Progenitor1	CENPI
KIF2C	8.0464e-149	0.438235	0.359	0.066	1.93854e-144	dHB Progenitor1	KIF2C
ZNF519	8.6973e-149	0.662982	0.648	0.23	2.09535e-144	dHB Progenitor1	ZNF519
KIF23	7.15194e-147	0.408993	0.34	0.059	1.72305e-142	dHB Progenitor1	KIF23
AP001347.1	2.6824e-146	0.827691	0.82	0.402	6.46244e-142	dHB Progenitor1	AP001347.1
RBBP8	1.91406e-144	0.598062	0.546	0.168	4.61136e-140	dHB Progenitor1	RBBP8
MCM8	4.51398e-144	0.467433	0.399	0.088	1.08751e-139	dHB Progenitor1	MCM8
CENPH	1.02861e-143	0.5718	0.483	0.132	2.47812e-139	dHB Progenitor1	CENPH
PLCE1	5.06424e-141	0.728902	0.585	0.187	1.22008e-136	dHB Progenitor1	PLCE1
TUBA1B	5.55399e-139	1.02752	0.944	0.804	1.33807e-134	dHB Progenitor1	TUBA1B
CKAP2L	1.50797e-138	0.400464	0.329	0.059	3.633e-134	dHB Progenitor1	CKAP2L
SEMA3C	3.7288e-138	0.850969	0.841	0.372	8.98343e-134	dHB Progenitor1	SEMA3C
SLF1	1.24476e-137	0.715167	0.773	0.356	2.99886e-133	dHB Progenitor1	SLF1
PRC1	1.31404e-137	0.433503	0.455	0.112	3.16578e-133	dHB Progenitor1	PRC1
DLGAP5	1.60723e-136	0.457992	0.4	0.088	3.87213e-132	dHB Progenitor1	DLGAP5
AHI1	9.5248e-135	0.79269	0.825	0.426	2.29471e-130	dHB Progenitor1	AHI1
PDE1A	5.05253e-134	0.852865	0.871	0.389	1.21726e-129	dHB Progenitor1	PDE1A
HIST1H1D	5.25682e-134	0.621292	0.442	0.119	1.26647e-129	dHB Progenitor1	HIST1H1D
RTTN	1.271e-133	0.665479	0.701	0.291	3.06209e-129	dHB Progenitor1	RTTN
CCDC18	5.28146e-133	0.600675	0.569	0.186	1.27241e-128	dHB Progenitor1	CCDC18
HIST1H1B	1.77449e-132	0.462657	0.334	0.066	4.27509e-128	dHB Progenitor1	HIST1H1B
NUCKS1	2.26698e-132	0.945913	0.941	0.76	5.46162e-128	dHB Progenitor1	NUCKS1
NCAPD3	2.54387e-132	0.518093	0.473	0.133	6.12869e-128	dHB Progenitor1	NCAPD3
MBNL3	3.19917e-132	0.560006	0.456	0.122	7.70743e-128	dHB Progenitor1	MBNL3
SKA1	6.30238e-132	0.2642	0.199	0.02	1.51837e-127	dHB Progenitor1	SKA1
ITGB3BP	7.70089e-130	0.684762	0.688	0.296	1.8553e-125	dHB Progenitor1	ITGB3BP
WDR76	4.50415e-129	0.404705	0.302	0.054	1.08514e-124	dHB Progenitor1	WDR76
WWOX	2.37985e-128	0.96344	0.893	0.537	5.73354e-124	dHB Progenitor1	WWOX
PRKG1	1.4509e-127	0.908525	0.801	0.384	3.4955e-123	dHB Progenitor1	PRKG1
GRM8	5.58024e-127	0.350768	0.256	0.038	1.34439e-122	dHB Progenitor1	GRM8
NOTCH3	7.35948e-127	0.68395	0.768	0.351	1.77305e-122	dHB Progenitor1	NOTCH3
STK3	8.59271e-126	0.7019	0.813	0.379	2.07016e-121	dHB Progenitor1	STK3
NASP	9.27751e-126	0.81679	0.861	0.543	2.23514e-121	dHB Progenitor1	NASP
RFX4	1.23725e-125	0.783674	0.973	0.53	2.98077e-121	dHB Progenitor1	RFX4
NCAPH	1.25461e-125	0.325825	0.276	0.045	3.02261e-121	dHB Progenitor1	NCAPH
HES4	2.7404e-125	0.845888	0.907	0.658	6.60218e-121	dHB Progenitor1	HES4
TTYH1	8.10994e-124	0.795173	0.902	0.495	1.95385e-119	dHB Progenitor1	TTYH1
CDCA4	1.29649e-123	0.401648	0.346	0.076	3.1235e-119	dHB Progenitor1	CDCA4
GINS4	4.05417e-123	0.313781	0.245	0.036	9.7673e-119	dHB Progenitor1	GINS4
ZRANB3	2.03176e-122	0.696876	0.748	0.351	4.89492e-118	dHB Progenitor1	ZRANB3
CEP192	3.56848e-122	0.65236	0.711	0.326	8.59718e-118	dHB Progenitor1	CEP192
USP1	8.80631e-121	0.550183	0.493	0.158	2.12162e-116	dHB Progenitor1	USP1
AL390800.1	9.47099e-121	0.624743	0.508	0.162	2.28175e-116	dHB Progenitor1	AL390800.1
PARD3B	4.41825e-120	0.718625	0.883	0.433	1.06445e-115	dHB Progenitor1	PARD3B
PRKDC	6.95721e-120	0.765753	0.87	0.592	1.67613e-115	dHB Progenitor1	PRKDC
RAD18	2.81806e-119	0.585144	0.504	0.165	6.78928e-115	dHB Progenitor1	RAD18
SHCBP1	4.18791e-119	0.329751	0.261	0.043	1.00895e-114	dHB Progenitor1	SHCBP1
CDC6	1.2134e-118	0.267533	0.195	0.022	2.92331e-114	dHB Progenitor1	CDC6
CNTLN	1.38574e-118	0.679046	0.678	0.289	3.33851e-114	dHB Progenitor1	CNTLN
RACGAP1	1.46071e-118	0.411086	0.352	0.079	3.51915e-114	dHB Progenitor1	RACGAP1
OIP5	1.9384e-118	0.417466	0.33	0.071	4.67e-114	dHB Progenitor1	OIP5
DNMT1	1.96777e-116	0.584419	0.567	0.215	4.74076e-112	dHB Progenitor1	DNMT1
FEN1	2.17531e-116	0.365959	0.28	0.052	5.24075e-112	dHB Progenitor1	FEN1
DIAPH2	3.29947e-115	0.696756	0.693	0.3	7.94908e-111	dHB Progenitor1	DIAPH2
FUS	8.69913e-115	0.682116	0.912	0.628	2.09579e-110	dHB Progenitor1	FUS
DDB2	1.31767e-114	0.499151	0.428	0.122	3.17454e-110	dHB Progenitor1	DDB2
UTRN	1.89891e-114	0.67235	0.797	0.4	4.57486e-110	dHB Progenitor1	UTRN
LIG1	4.21944e-114	0.382464	0.312	0.066	1.01655e-109	dHB Progenitor1	LIG1
FAT3	5.9186e-114	0.752881	0.938	0.598	1.42591e-109	dHB Progenitor1	FAT3
SPATA5	7.97333e-114	0.686363	0.693	0.318	1.92093e-109	dHB Progenitor1	SPATA5
TMEM117	8.99241e-114	0.438769	0.338	0.076	2.16645e-109	dHB Progenitor1	TMEM117
DDIAS	1.15024e-113	0.25045	0.178	0.019	2.77116e-109	dHB Progenitor1	DDIAS
MSH5	4.01224e-113	0.386411	0.349	0.082	9.6663e-109	dHB Progenitor1	MSH5
APOLD1	2.61136e-112	0.459974	0.404	0.103	6.2913e-108	dHB Progenitor1	APOLD1
ZNF90	4.54775e-112	0.357498	0.294	0.059	1.09565e-107	dHB Progenitor1	ZNF90
H2AFZ	6.40493e-112	0.76502	0.916	0.713	1.54308e-107	dHB Progenitor1	H2AFZ
ANGPT1	3.40121e-111	0.655226	0.87	0.409	8.1942e-107	dHB Progenitor1	ANGPT1
NTRK2	7.56949e-111	0.814775	0.976	0.584	1.82364e-106	dHB Progenitor1	NTRK2
CNTN5	8.54147e-111	1.13551	0.538	0.192	2.05781e-106	dHB Progenitor1	CNTN5
NSD2	1.0176e-110	0.672214	0.889	0.619	2.45161e-106	dHB Progenitor1	NSD2
C5orf34	1.50495e-109	0.321186	0.27	0.05	3.62573e-105	dHB Progenitor1	C5orf34
LINC02301	4.18635e-109	0.567485	0.506	0.172	1.00858e-104	dHB Progenitor1	LINC02301
EZH2	9.5046e-109	0.73772	0.839	0.549	2.28985e-104	dHB Progenitor1	EZH2
CHEK2	1.45344e-108	0.348628	0.262	0.048	3.50162e-104	dHB Progenitor1	CHEK2
GPC3	3.38323e-108	0.693885	0.572	0.223	8.15087e-104	dHB Progenitor1	GPC3
UBL7-AS1	4.78306e-107	0.471894	0.465	0.149	1.15234e-102	dHB Progenitor1	UBL7-AS1
SGO2	9.92699e-107	0.380903	0.387	0.1	2.39161e-102	dHB Progenitor1	SGO2
ADD3	4.14658e-106	0.594367	0.624	0.265	9.98994e-102	dHB Progenitor1	ADD3
PDE8A	6.47263e-106	0.593554	0.589	0.234	1.55939e-101	dHB Progenitor1	PDE8A
CENPJ	2.0303e-105	0.465905	0.466	0.153	4.89141e-101	dHB Progenitor1	CENPJ
PTPRM	2.06291e-105	0.798306	0.893	0.561	4.96996e-101	dHB Progenitor1	PTPRM
KIF22	3.52976e-105	0.3932	0.381	0.103	8.5039e-101	dHB Progenitor1	KIF22
HIST1H4C	8.17437e-105	0.847311	0.739	0.43	1.96937e-100	dHB Progenitor1	HIST1H4C
BIRC5	8.36381e-105	0.414901	0.4	0.11	2.01501e-100	dHB Progenitor1	BIRC5
TIMELESS	1.15858e-104	0.39091	0.346	0.088	2.79126e-100	dHB Progenitor1	TIMELESS
CENPO	1.9984e-104	0.351286	0.316	0.073	4.81454e-100	dHB Progenitor1	CENPO
CNTN3	2.36316e-104	0.668244	0.838	0.422	5.69333e-100	dHB Progenitor1	CNTN3
ADGRV1	2.06556e-103	0.687108	0.991	0.774	4.97635e-99	dHB Progenitor1	ADGRV1
ESPL1	2.71786e-103	0.266937	0.214	0.033	6.54788e-99	dHB Progenitor1	ESPL1
PRR11	4.48563e-103	0.397645	0.378	0.1	1.08068e-98	dHB Progenitor1	PRR11
CCDC14	6.71963e-103	0.660889	0.875	0.586	1.61889e-98	dHB Progenitor1	CCDC14
TMEM106C	8.18241e-103	0.470721	0.45	0.147	1.97131e-98	dHB Progenitor1	TMEM106C
MTBP	1.32761e-102	0.477412	0.473	0.157	3.19848e-98	dHB Progenitor1	MTBP
FANCL	2.14347e-102	0.626093	0.625	0.277	5.16405e-98	dHB Progenitor1	FANCL
PREX2	2.75614e-102	0.655945	0.931	0.575	6.6401e-98	dHB Progenitor1	PREX2
RFC4	4.58391e-102	0.392616	0.355	0.094	1.10436e-97	dHB Progenitor1	RFC4
NET1	1.98976e-101	0.398451	0.354	0.094	4.79373e-97	dHB Progenitor1	NET1
BRI3BP	4.80556e-101	0.34808	0.271	0.056	1.15776e-96	dHB Progenitor1	BRI3BP
C1orf112	5.36599e-101	0.42147	0.377	0.106	1.29277e-96	dHB Progenitor1	C1orf112
SMC1A	6.12595e-101	0.60067	0.625	0.292	1.47586e-96	dHB Progenitor1	SMC1A
CENPN	7.30451e-101	0.308748	0.283	0.06	1.7598e-96	dHB Progenitor1	CENPN
BICC1	1.0084e-100	0.392304	0.276	0.057	2.42943e-96	dHB Progenitor1	BICC1
BUB1	1.58129e-100	0.331642	0.307	0.068	3.80963e-96	dHB Progenitor1	BUB1
PCDH7	4.71837e-100	0.514353	0.704	0.298	1.13675e-95	dHB Progenitor1	PCDH7
SCML1	5.32559e-100	0.423238	0.415	0.127	1.28304e-95	dHB Progenitor1	SCML1
DNAJC9	7.39599e-100	0.568983	0.582	0.248	1.78184e-95	dHB Progenitor1	DNAJC9
LINC00461	2.52809e-99	0.69348	0.997	0.885	6.09067e-95	dHB Progenitor1	LINC00461
HMGB1	2.72201e-99	0.796133	0.973	0.92	6.55788e-95	dHB Progenitor1	HMGB1
HAUS8	2.84955e-99	0.267819	0.229	0.04	6.86514e-95	dHB Progenitor1	HAUS8
MIR9-3HG	9.72557e-99	0.69285	0.857	0.507	2.34308e-94	dHB Progenitor1	MIR9-3HG
CCDC15	1.81568e-98	0.331236	0.284	0.062	4.37433e-94	dHB Progenitor1	CCDC15
CEP112	2.38486e-98	0.718636	0.892	0.584	5.7456e-94	dHB Progenitor1	CEP112
HNRNPD	3.40712e-98	0.687953	0.882	0.685	8.20843e-94	dHB Progenitor1	HNRNPD
DPP10	1.11515e-97	0.643877	0.71	0.34	2.68662e-93	dHB Progenitor1	DPP10
GLI3	2.26667e-97	0.61934	0.898	0.545	5.46087e-93	dHB Progenitor1	GLI3
IQGAP2	2.91328e-97	0.391386	0.346	0.091	7.01868e-93	dHB Progenitor1	IQGAP2
EMP2	5.15067e-97	0.466822	0.441	0.145	1.2409e-92	dHB Progenitor1	EMP2
MCM3	5.40413e-97	0.397332	0.336	0.088	1.30196e-92	dHB Progenitor1	MCM3
RAD54B	1.1522e-96	0.347693	0.299	0.07	2.77588e-92	dHB Progenitor1	RAD54B
TTK	1.86943e-96	0.330244	0.306	0.07	4.50382e-92	dHB Progenitor1	TTK
CKS1B	2.55683e-96	0.491125	0.482	0.17	6.15992e-92	dHB Progenitor1	CKS1B
ARHGAP11A	2.63359e-96	0.325966	0.278	0.059	6.34484e-92	dHB Progenitor1	ARHGAP11A
EPB41L2	3.3744e-96	0.544621	0.617	0.265	8.12961e-92	dHB Progenitor1	EPB41L2
MIR99AHG	3.65259e-96	0.685703	0.997	0.877	8.79982e-92	dHB Progenitor1	MIR99AHG
GMNN	5.31212e-96	0.397444	0.378	0.11	1.2798e-91	dHB Progenitor1	GMNN
ZNF730	8.03591e-96	0.688057	0.769	0.441	1.93601e-91	dHB Progenitor1	ZNF730
CBX5	4.01296e-95	0.731846	0.772	0.488	9.66802e-91	dHB Progenitor1	CBX5
PROM1	4.35208e-95	0.411657	0.417	0.13	1.0485e-90	dHB Progenitor1	PROM1
NUP62CL	7.02976e-95	0.328544	0.241	0.046	1.69361e-90	dHB Progenitor1	NUP62CL
MYO3A	3.54398e-94	0.370948	0.289	0.067	8.53817e-90	dHB Progenitor1	MYO3A
COL2A1	3.63538e-94	0.459153	0.452	0.153	8.75836e-90	dHB Progenitor1	COL2A1
AL365295.1	5.41553e-94	0.488347	0.318	0.081	1.30471e-89	dHB Progenitor1	AL365295.1
BMPR1B	9.31004e-94	0.621762	0.823	0.437	2.24298e-89	dHB Progenitor1	BMPR1B
CEP55	2.83788e-93	0.266627	0.25	0.049	6.83702e-89	dHB Progenitor1	CEP55
HAT1	4.40294e-93	0.434828	0.424	0.14	1.06076e-88	dHB Progenitor1	HAT1
YAP1	6.70014e-93	0.547522	0.769	0.372	1.6142e-88	dHB Progenitor1	YAP1
UHRF1	1.32095e-92	0.400857	0.355	0.101	3.18243e-88	dHB Progenitor1	UHRF1
THSD4	2.14188e-92	0.518568	0.541	0.207	5.16021e-88	dHB Progenitor1	THSD4
PKP4	2.28726e-92	0.434921	0.685	0.311	5.51046e-88	dHB Progenitor1	PKP4
CDK5RAP2	2.37195e-92	0.56692	0.659	0.322	5.71449e-88	dHB Progenitor1	CDK5RAP2
SRSF2	8.57575e-92	0.640445	0.833	0.564	2.06607e-87	dHB Progenitor1	SRSF2
XRCC3	1.08821e-91	0.277598	0.223	0.041	2.62172e-87	dHB Progenitor1	XRCC3
GRID2	1.33329e-91	0.746235	0.608	0.257	3.21216e-87	dHB Progenitor1	GRID2
LYPD6	7.93803e-91	0.375177	0.33	0.088	1.91243e-86	dHB Progenitor1	LYPD6
MGME1	1.35448e-90	0.418274	0.406	0.132	3.26321e-86	dHB Progenitor1	MGME1
FGFR2	1.78393e-90	0.512175	0.744	0.356	4.29784e-86	dHB Progenitor1	FGFR2
SRSF10	2.01926e-90	0.575354	0.883	0.615	4.8648e-86	dHB Progenitor1	SRSF10
AC068587.4	2.66542e-90	0.606811	0.634	0.298	6.42154e-86	dHB Progenitor1	AC068587.4
NPAS3	1.34004e-89	0.620576	1	0.904	3.22842e-85	dHB Progenitor1	NPAS3
WEE1	1.933e-89	0.351696	0.336	0.092	4.65698e-85	dHB Progenitor1	WEE1
CKAP2	6.82113e-89	0.43033	0.487	0.18	1.64335e-84	dHB Progenitor1	CKAP2
NFIA	5.87563e-88	0.683569	0.92	0.547	1.41556e-83	dHB Progenitor1	NFIA
CDC7	7.51976e-88	0.423141	0.489	0.183	1.81166e-83	dHB Progenitor1	CDC7
TACC3	8.00258e-88	0.316953	0.299	0.074	1.92798e-83	dHB Progenitor1	TACC3
NCAPD2	3.08563e-87	0.396931	0.39	0.123	7.43391e-83	dHB Progenitor1	NCAPD2
CHTF18	2.5593e-86	0.285091	0.238	0.05	6.16586e-82	dHB Progenitor1	CHTF18
LINC01572	2.67487e-86	0.653656	0.856	0.548	6.44429e-82	dHB Progenitor1	LINC01572
HIST2H2AC	3.27315e-86	0.416442	0.361	0.111	7.88567e-82	dHB Progenitor1	HIST2H2AC
RNASEH2B	1.20026e-85	0.356743	0.29	0.074	2.89168e-81	dHB Progenitor1	RNASEH2B
MPHOSPH9	1.73518e-85	0.569086	0.632	0.315	4.18041e-81	dHB Progenitor1	MPHOSPH9
UACA	3.38431e-85	0.4768	0.582	0.248	8.15347e-81	dHB Progenitor1	UACA
PRIM1	2.25653e-84	0.344186	0.303	0.081	5.43643e-80	dHB Progenitor1	PRIM1
QKI	8.05014e-84	0.565417	0.986	0.757	1.93944e-79	dHB Progenitor1	QKI
RANBP17	2.24364e-83	0.656113	0.78	0.458	5.40538e-79	dHB Progenitor1	RANBP17
UBE2T	3.75431e-83	0.340718	0.301	0.08	9.04489e-79	dHB Progenitor1	UBE2T
WNT3	4.71487e-83	0.486822	0.545	0.232	1.13591e-78	dHB Progenitor1	WNT3
ZNF331	4.8439e-83	0.369239	0.338	0.099	1.16699e-78	dHB Progenitor1	ZNF331
FBXL7	5.57806e-83	0.628294	0.93	0.653	1.34387e-78	dHB Progenitor1	FBXL7
LAMA1	2.36462e-82	0.526096	0.646	0.308	5.69684e-78	dHB Progenitor1	LAMA1
CEP78	2.38966e-82	0.492684	0.614	0.292	5.75716e-78	dHB Progenitor1	CEP78
KNOP1	3.58744e-82	0.54044	0.701	0.384	8.64285e-78	dHB Progenitor1	KNOP1
COL4A2	4.65773e-82	0.516062	0.67	0.339	1.12214e-77	dHB Progenitor1	COL4A2
ARL6IP6	5.79596e-82	0.567209	0.711	0.404	1.39636e-77	dHB Progenitor1	ARL6IP6
CMC2	3.78072e-81	0.518432	0.583	0.275	9.1085e-77	dHB Progenitor1	CMC2
CTDSPL2	5.04061e-81	0.520591	0.661	0.344	1.21438e-76	dHB Progenitor1	CTDSPL2
EFCAB11	9.22232e-81	0.413704	0.389	0.129	2.22184e-76	dHB Progenitor1	EFCAB11
TNFAIP8	1.13485e-80	0.337151	0.307	0.084	2.73407e-76	dHB Progenitor1	TNFAIP8
H2AFV	1.16013e-80	0.659949	0.786	0.512	2.79499e-76	dHB Progenitor1	H2AFV
SOX2	2.05142e-80	0.599903	0.799	0.443	4.94228e-76	dHB Progenitor1	SOX2
NFIB	6.1079e-80	0.616544	0.91	0.553	1.47151e-75	dHB Progenitor1	NFIB
CCNA2	7.40397e-80	0.280902	0.273	0.067	1.78376e-75	dHB Progenitor1	CCNA2
RFX2	9.61314e-80	0.547862	0.578	0.268	2.316e-75	dHB Progenitor1	RFX2
DBF4	9.90909e-80	0.451406	0.501	0.203	2.3873e-75	dHB Progenitor1	DBF4
FGFBP3	1.19188e-79	0.551388	0.797	0.428	2.87147e-75	dHB Progenitor1	FGFBP3
KITLG	1.78872e-79	0.292711	0.242	0.055	4.30939e-75	dHB Progenitor1	KITLG
FUT9	2.27814e-79	0.404268	0.316	0.09	5.48849e-75	dHB Progenitor1	FUT9
RFC5	1.07887e-78	0.326601	0.307	0.087	2.59921e-74	dHB Progenitor1	RFC5
EDNRB	4.01921e-78	0.564491	0.871	0.513	9.68307e-74	dHB Progenitor1	EDNRB
CCDC138	4.20453e-78	0.557659	0.745	0.429	1.01296e-73	dHB Progenitor1	CCDC138
SAE1	8.12452e-78	0.395455	0.466	0.183	1.95736e-73	dHB Progenitor1	SAE1
FGFR1OP	1.72041e-77	0.513619	0.591	0.291	4.14482e-73	dHB Progenitor1	FGFR1OP
RFC2	1.23636e-76	0.28321	0.254	0.062	2.97863e-72	dHB Progenitor1	RFC2
ZNF695	6.37175e-76	0.28495	0.276	0.073	1.53508e-71	dHB Progenitor1	ZNF695
MFGE8	1.18818e-75	0.360956	0.367	0.122	2.86257e-71	dHB Progenitor1	MFGE8
SUZ12	1.23988e-75	0.561169	0.713	0.426	2.98713e-71	dHB Progenitor1	SUZ12
TRPC4	2.01217e-75	0.482026	0.575	0.252	4.84771e-71	dHB Progenitor1	TRPC4
RANBP1	1.45343e-73	0.562192	0.654	0.369	3.5016e-69	dHB Progenitor1	RANBP1
SASS6	1.89304e-73	0.369546	0.38	0.133	4.56071e-69	dHB Progenitor1	SASS6
OSBPL3	5.43632e-73	0.309323	0.274	0.074	1.30972e-68	dHB Progenitor1	OSBPL3
ZIC1	6.68001e-73	0.497867	0.715	0.378	1.60935e-68	dHB Progenitor1	ZIC1
SMCHD1	7.8782e-73	0.524273	0.804	0.522	1.89802e-68	dHB Progenitor1	SMCHD1
AL137139.2	8.57728e-73	0.555349	0.657	0.319	2.06644e-68	dHB Progenitor1	AL137139.2
MCM2	1.75741e-72	0.264646	0.231	0.054	4.23396e-68	dHB Progenitor1	MCM2
ZNF682	4.32267e-72	0.396934	0.434	0.17	1.04142e-67	dHB Progenitor1	ZNF682
AC022140.1	2.88259e-71	0.517402	0.527	0.227	6.94473e-67	dHB Progenitor1	AC022140.1
UNC5C	2.91428e-71	0.553465	0.934	0.6	7.02109e-67	dHB Progenitor1	UNC5C
AC008543.1	3.1358e-71	0.31335	0.279	0.079	7.55476e-67	dHB Progenitor1	AC008543.1
FBN2	3.42944e-71	0.441948	0.488	0.203	8.2622e-67	dHB Progenitor1	FBN2
LMNB1	1.93128e-70	0.465631	0.567	0.277	4.65284e-66	dHB Progenitor1	LMNB1
TBC1D31	5.56568e-69	0.370574	0.4	0.149	1.34088e-64	dHB Progenitor1	TBC1D31
ZNF704	5.63821e-69	0.526446	0.838	0.549	1.35836e-64	dHB Progenitor1	ZNF704
GMDS-DT	6.26588e-69	0.483808	0.581	0.272	1.50958e-64	dHB Progenitor1	GMDS-DT
TIAM1	9.47394e-69	0.516651	0.717	0.421	2.28246e-64	dHB Progenitor1	TIAM1
SLC20A1	1.22613e-68	0.360128	0.409	0.158	2.95399e-64	dHB Progenitor1	SLC20A1
ARHGAP19	1.27633e-68	0.360589	0.41	0.154	3.07494e-64	dHB Progenitor1	ARHGAP19
RFC1	2.66342e-68	0.47161	0.531	0.256	6.41671e-64	dHB Progenitor1	RFC1
TCF7L1	7.5327e-68	0.472796	0.573	0.272	1.81478e-63	dHB Progenitor1	TCF7L1
GJC1	1.09217e-67	0.409338	0.532	0.251	2.63126e-63	dHB Progenitor1	GJC1
GINS2	3.50828e-67	0.355202	0.329	0.111	8.45215e-63	dHB Progenitor1	GINS2
ZNRF3	4.06745e-67	0.485853	0.791	0.469	9.7993e-63	dHB Progenitor1	ZNRF3
ILDR2	4.15891e-67	0.459453	0.603	0.298	1.00196e-62	dHB Progenitor1	ILDR2
MSH2	5.50597e-67	0.462963	0.624	0.332	1.3265e-62	dHB Progenitor1	MSH2
SFMBT1	6.97414e-67	0.37283	0.367	0.131	1.68021e-62	dHB Progenitor1	SFMBT1
MGST1	9.34538e-67	0.536304	0.634	0.337	2.25149e-62	dHB Progenitor1	MGST1
SHROOM3	9.94863e-67	0.499704	0.813	0.464	2.39682e-62	dHB Progenitor1	SHROOM3
SUPT16H	1.08396e-66	0.513471	0.645	0.377	2.61147e-62	dHB Progenitor1	SUPT16H
ROR1	2.03407e-66	0.536262	0.66	0.351	4.90047e-62	dHB Progenitor1	ROR1
ZNF718	2.92742e-66	0.477707	0.576	0.292	7.05273e-62	dHB Progenitor1	ZNF718
MXD3	3.34347e-66	0.282213	0.252	0.068	8.05508e-62	dHB Progenitor1	MXD3
XRCC5	3.61541e-66	0.503735	0.915	0.738	8.71025e-62	dHB Progenitor1	XRCC5
DUT	4.10153e-66	0.492995	0.479	0.221	9.88141e-62	dHB Progenitor1	DUT
C19orf48	5.83759e-66	0.264186	0.243	0.065	1.40639e-61	dHB Progenitor1	C19orf48
AC011447.3	9.61442e-66	0.321773	0.241	0.064	2.31631e-61	dHB Progenitor1	AC011447.3
PRDM5	1.15975e-65	0.345542	0.382	0.141	2.79407e-61	dHB Progenitor1	PRDM5
DERA	1.22633e-65	0.431019	0.504	0.232	2.95448e-61	dHB Progenitor1	DERA
COA1	2.60877e-65	0.516445	0.757	0.486	6.28505e-61	dHB Progenitor1	COA1
PARD3	3.19858e-65	0.462534	0.978	0.832	7.70601e-61	dHB Progenitor1	PARD3
ENOSF1	1.15146e-64	0.431863	0.49	0.222	2.7741e-60	dHB Progenitor1	ENOSF1
PCSK5	1.26302e-64	0.35365	0.391	0.147	3.04288e-60	dHB Progenitor1	PCSK5
AC073529.1	1.3907e-64	0.438214	0.377	0.14	3.35047e-60	dHB Progenitor1	AC073529.1
SLC25A40	2.62552e-64	0.355405	0.425	0.172	6.32539e-60	dHB Progenitor1	SLC25A40
SNRPB	7.63632e-64	0.511063	0.637	0.373	1.83974e-59	dHB Progenitor1	SNRPB
TUBGCP3	1.42729e-63	0.399823	0.49	0.223	3.43862e-59	dHB Progenitor1	TUBGCP3
RIF1	1.62756e-63	0.491645	0.726	0.454	3.92111e-59	dHB Progenitor1	RIF1
PSIP1	1.85962e-63	0.543543	0.809	0.606	4.48019e-59	dHB Progenitor1	PSIP1
WDR34	1.86454e-63	0.297833	0.297	0.095	4.49206e-59	dHB Progenitor1	WDR34
ST6GALNAC3	1.86774e-63	0.530176	0.879	0.595	4.49977e-59	dHB Progenitor1	ST6GALNAC3
MRE11	1.99291e-63	0.331951	0.369	0.138	4.80131e-59	dHB Progenitor1	MRE11
GPC6	2.56003e-63	0.270394	0.958	0.693	6.16761e-59	dHB Progenitor1	GPC6
BTG3	2.7473e-63	0.468269	0.643	0.36	6.61879e-59	dHB Progenitor1	BTG3
B3GLCT	3.43228e-63	0.364676	0.41	0.163	8.26904e-59	dHB Progenitor1	B3GLCT
XPO1	7.3175e-63	0.51242	0.874	0.647	1.76293e-58	dHB Progenitor1	XPO1
AC004943.2	7.87944e-63	0.419681	0.512	0.243	1.89832e-58	dHB Progenitor1	AC004943.2
PRKD1	1.08495e-62	0.470124	0.51	0.235	2.61387e-58	dHB Progenitor1	PRKD1
HMGXB4	1.11844e-62	0.405105	0.489	0.225	2.69456e-58	dHB Progenitor1	HMGXB4
FNDC3B	1.45038e-62	0.499939	0.847	0.566	3.49425e-58	dHB Progenitor1	FNDC3B
LRP4	2.24723e-62	0.41585	0.619	0.31	5.41404e-58	dHB Progenitor1	LRP4
MCM7	2.87743e-62	0.407059	0.473	0.217	6.9323e-58	dHB Progenitor1	MCM7
NES	4.44239e-62	0.46852	0.71	0.395	1.07026e-57	dHB Progenitor1	NES
NDC1	7.38107e-62	0.367314	0.391	0.155	1.77825e-57	dHB Progenitor1	NDC1
MED12L	1.86356e-61	0.452317	0.549	0.271	4.48969e-57	dHB Progenitor1	MED12L
RFWD3	1.99206e-61	0.324909	0.344	0.124	4.79927e-57	dHB Progenitor1	RFWD3
ANP32E	2.39528e-61	0.500192	0.62	0.352	5.7707e-57	dHB Progenitor1	ANP32E
LAMTOR5-AS1	2.65263e-61	0.365609	0.436	0.184	6.39072e-57	dHB Progenitor1	LAMTOR5-AS1
TOP3A	3.18423e-61	0.319571	0.339	0.122	7.67146e-57	dHB Progenitor1	TOP3A
ZFP36L1	3.52992e-61	0.426118	0.553	0.262	8.50429e-57	dHB Progenitor1	ZFP36L1
SLC25A37	4.80842e-61	0.389771	0.541	0.263	1.15844e-56	dHB Progenitor1	SLC25A37
NUP58	7.99168e-61	0.470529	0.683	0.418	1.92536e-56	dHB Progenitor1	NUP58
AC008691.1	1.44718e-60	0.275441	0.168	0.035	3.48654e-56	dHB Progenitor1	AC008691.1
ARGLU1	1.8072e-60	0.469681	0.962	0.851	4.3539e-56	dHB Progenitor1	ARGLU1
ELOVL2	3.88536e-60	0.272042	0.242	0.069	9.36061e-56	dHB Progenitor1	ELOVL2
UST	5.51559e-60	0.465653	0.67	0.357	1.32882e-55	dHB Progenitor1	UST
PDLIM5	9.36097e-60	0.4928	0.716	0.426	2.25525e-55	dHB Progenitor1	PDLIM5
TBC1D1	1.39175e-59	0.379291	0.437	0.189	3.35301e-55	dHB Progenitor1	TBC1D1
FANCC	1.53961e-59	0.450608	0.543	0.272	3.70923e-55	dHB Progenitor1	FANCC
SORCS1	1.69093e-59	0.402683	0.429	0.181	4.0738e-55	dHB Progenitor1	SORCS1
AC092957.1	1.92353e-59	0.470082	0.464	0.194	4.63417e-55	dHB Progenitor1	AC092957.1
RBBP7	2.18393e-59	0.42057	0.562	0.297	5.26152e-55	dHB Progenitor1	RBBP7
EPS8	2.26616e-59	0.459301	0.6	0.32	5.45964e-55	dHB Progenitor1	EPS8
ULK4	2.56412e-59	0.431872	0.51	0.242	6.17748e-55	dHB Progenitor1	ULK4
CENPQ	7.1111e-59	0.287059	0.247	0.073	1.71321e-54	dHB Progenitor1	CENPQ
GLI2	7.6083e-59	0.390177	0.55	0.269	1.83299e-54	dHB Progenitor1	GLI2
TNS3	1.40209e-58	0.294347	0.288	0.094	3.37791e-54	dHB Progenitor1	TNS3
LTBP4	1.92025e-58	0.332733	0.392	0.159	4.62626e-54	dHB Progenitor1	LTBP4
GGCT	1.95184e-58	0.380785	0.423	0.185	4.70237e-54	dHB Progenitor1	GGCT
SPIDR	4.9048e-58	0.549214	0.738	0.475	1.18166e-53	dHB Progenitor1	SPIDR
NUDT1	8.37016e-58	0.323404	0.366	0.144	2.01654e-53	dHB Progenitor1	NUDT1
RBM15	9.56403e-58	0.281356	0.292	0.098	2.30417e-53	dHB Progenitor1	RBM15
ZNF107	1.28074e-57	0.32631	0.349	0.133	3.08557e-53	dHB Progenitor1	ZNF107
S100PBP	2.10444e-57	0.390032	0.511	0.251	5.07001e-53	dHB Progenitor1	S100PBP
ACYP1	2.77004e-57	0.39338	0.437	0.199	6.67358e-53	dHB Progenitor1	ACYP1
PTPRZ1	4.04351e-57	0.394921	0.776	0.445	9.74163e-53	dHB Progenitor1	PTPRZ1
MAN2A1	1.06739e-56	0.391828	0.582	0.295	2.57156e-52	dHB Progenitor1	MAN2A1
SLF2	1.42642e-56	0.386719	0.46	0.214	3.43654e-52	dHB Progenitor1	SLF2
TLN2	2.12952e-56	0.322531	0.334	0.123	5.13044e-52	dHB Progenitor1	TLN2
GMPS	5.56106e-56	0.406985	0.566	0.3	1.33977e-51	dHB Progenitor1	GMPS
SMC3	5.81496e-56	0.476112	0.694	0.456	1.40094e-51	dHB Progenitor1	SMC3
CCP110	6.26863e-56	0.327744	0.358	0.142	1.51024e-51	dHB Progenitor1	CCP110
PLEKHA7	9.71848e-56	0.451649	0.589	0.326	2.34138e-51	dHB Progenitor1	PLEKHA7
CSE1L	9.82509e-56	0.368379	0.492	0.24	2.36706e-51	dHB Progenitor1	CSE1L
CCDC34	9.92803e-56	0.37037	0.399	0.171	2.39186e-51	dHB Progenitor1	CCDC34
HNRNPA2B1	4.55879e-55	0.440947	0.938	0.863	1.0983e-50	dHB Progenitor1	HNRNPA2B1
NUP210	4.69702e-55	0.262985	0.265	0.086	1.13161e-50	dHB Progenitor1	NUP210
RPA2	6.45515e-55	0.280648	0.303	0.107	1.55517e-50	dHB Progenitor1	RPA2
HSPB11	6.89137e-55	0.409035	0.471	0.23	1.66027e-50	dHB Progenitor1	HSPB11
ALG8	1.00686e-54	0.347825	0.431	0.192	2.42572e-50	dHB Progenitor1	ALG8
UBA2	1.02954e-54	0.433218	0.666	0.421	2.48036e-50	dHB Progenitor1	UBA2
ANP32B	1.10637e-54	0.438289	0.586	0.324	2.66546e-50	dHB Progenitor1	ANP32B
NUP155	1.53473e-54	0.33333	0.373	0.155	3.69747e-50	dHB Progenitor1	NUP155
NEDD4	1.77366e-54	0.316607	0.315	0.114	4.27311e-50	dHB Progenitor1	NEDD4
PCDH11X	3.27127e-54	0.508094	0.367	0.146	7.88114e-50	dHB Progenitor1	PCDH11X
C1orf61	4.21095e-54	0.498645	0.873	0.656	1.0145e-49	dHB Progenitor1	C1orf61
GPC4	4.34423e-54	0.383369	0.707	0.392	1.04661e-49	dHB Progenitor1	GPC4
ABHD3	6.53279e-54	0.319983	0.278	0.094	1.57388e-49	dHB Progenitor1	ABHD3
G3BP1	1.74821e-53	0.460957	0.693	0.434	4.21179e-49	dHB Progenitor1	G3BP1
RPA1	2.15542e-53	0.314936	0.336	0.13	5.19283e-49	dHB Progenitor1	RPA1
HES5	2.23596e-53	0.363605	0.382	0.158	5.38688e-49	dHB Progenitor1	HES5
ADGRB3	2.43e-53	0.506318	0.971	0.847	5.85435e-49	dHB Progenitor1	ADGRB3
GLYATL2	6.21741e-53	0.382596	0.279	0.098	1.4979e-48	dHB Progenitor1	GLYATL2
WLS	8.17811e-53	0.357645	0.688	0.394	1.97027e-48	dHB Progenitor1	WLS
PVT1	8.36634e-53	0.404095	0.466	0.221	2.01562e-48	dHB Progenitor1	PVT1
HIST1H1E	9.54507e-53	0.254506	0.228	0.068	2.2996e-48	dHB Progenitor1	HIST1H1E
UBE2C	1.1732e-52	0.25897	0.369	0.147	2.82648e-48	dHB Progenitor1	UBE2C
NUP153	1.17994e-52	0.428222	0.561	0.309	2.84272e-48	dHB Progenitor1	NUP153
PHGDH	1.48889e-52	0.303626	0.368	0.151	3.58702e-48	dHB Progenitor1	PHGDH
LRRCC1	2.67e-52	0.260591	0.259	0.085	6.43256e-48	dHB Progenitor1	LRRCC1
PRKCA	4.24396e-52	0.387434	0.489	0.237	1.02246e-47	dHB Progenitor1	PRKCA
STAG2	4.69868e-52	0.462455	0.841	0.636	1.13201e-47	dHB Progenitor1	STAG2
WNT3A	6.29436e-52	0.281392	0.297	0.106	1.51644e-47	dHB Progenitor1	WNT3A
HAUS6	6.38053e-52	0.343949	0.417	0.192	1.5372e-47	dHB Progenitor1	HAUS6
FANCM	6.43773e-52	0.35329	0.445	0.208	1.55098e-47	dHB Progenitor1	FANCM
HPRT1	6.6171e-52	0.403667	0.568	0.313	1.59419e-47	dHB Progenitor1	HPRT1
STAG1	1.39715e-51	0.516004	0.882	0.727	3.36602e-47	dHB Progenitor1	STAG1
EFNB2	4.87883e-51	0.428155	0.767	0.495	1.17541e-46	dHB Progenitor1	EFNB2
DHRS7B	6.58766e-51	0.313672	0.372	0.155	1.5871e-46	dHB Progenitor1	DHRS7B
SIPA1L1	8.86421e-51	0.459513	0.685	0.421	2.13557e-46	dHB Progenitor1	SIPA1L1
MNS1	1.90162e-50	0.256739	0.241	0.077	4.58138e-46	dHB Progenitor1	MNS1
CENPW	1.93495e-50	0.267607	0.293	0.105	4.66168e-46	dHB Progenitor1	CENPW
SKA2	2.46696e-50	0.42726	0.655	0.416	5.94339e-46	dHB Progenitor1	SKA2
GTDC1	4.50627e-50	0.487079	0.736	0.48	1.08565e-45	dHB Progenitor1	GTDC1
PAWR	5.752e-50	0.380951	0.58	0.32	1.38577e-45	dHB Progenitor1	PAWR
ALDH7A1	6.82326e-50	0.423073	0.654	0.404	1.64386e-45	dHB Progenitor1	ALDH7A1
CEP295	7.51101e-50	0.347923	0.432	0.203	1.80955e-45	dHB Progenitor1	CEP295
NECTIN3	1.62518e-49	0.424656	0.641	0.384	3.91539e-45	dHB Progenitor1	NECTIN3
FGFR3	1.69902e-49	0.343505	0.456	0.218	4.09328e-45	dHB Progenitor1	FGFR3
ADK	2.31724e-49	0.453284	0.815	0.596	5.5827e-45	dHB Progenitor1	ADK
TANC1	2.61433e-49	0.331699	0.386	0.168	6.29843e-45	dHB Progenitor1	TANC1
USP37	3.01978e-49	0.365797	0.433	0.207	7.27525e-45	dHB Progenitor1	USP37
SCLT1	3.58545e-49	0.419352	0.758	0.49	8.63808e-45	dHB Progenitor1	SCLT1
RRAGD	3.73335e-49	0.360884	0.461	0.227	8.99438e-45	dHB Progenitor1	RRAGD
POLE	6.14753e-49	0.280113	0.308	0.118	1.48106e-44	dHB Progenitor1	POLE
CENPC	1.27661e-48	0.33012	0.494	0.246	3.0756e-44	dHB Progenitor1	CENPC
SFRP2	1.37325e-48	0.34907	0.419	0.19	3.30844e-44	dHB Progenitor1	SFRP2
E2F3	1.53201e-48	0.406471	0.525	0.283	3.69092e-44	dHB Progenitor1	E2F3
CASP8AP2	2.5786e-48	0.36242	0.471	0.238	6.21236e-44	dHB Progenitor1	CASP8AP2
METRN	3.60116e-48	0.421898	0.513	0.28	8.6759e-44	dHB Progenitor1	METRN
FAT1	4.51597e-48	0.307591	0.488	0.24	1.08799e-43	dHB Progenitor1	FAT1
NEO1	6.58773e-48	0.418826	0.804	0.552	1.58712e-43	dHB Progenitor1	NEO1
SSBP2	8.21273e-48	0.413871	0.981	0.883	1.97861e-43	dHB Progenitor1	SSBP2
RMI1	1.00228e-47	0.354633	0.389	0.177	2.41469e-43	dHB Progenitor1	RMI1
SKP2	1.21042e-47	0.279483	0.31	0.122	2.91614e-43	dHB Progenitor1	SKP2
PEA15	1.94458e-47	0.400826	0.485	0.251	4.68489e-43	dHB Progenitor1	PEA15
ST3GAL3	1.96611e-47	0.368735	0.538	0.288	4.73675e-43	dHB Progenitor1	ST3GAL3
LIN9	2.5694e-47	0.302145	0.358	0.153	6.1902e-43	dHB Progenitor1	LIN9
MDC1	3.45935e-47	0.273839	0.304	0.118	8.33427e-43	dHB Progenitor1	MDC1
DACH2	4.00999e-47	0.401704	0.79	0.492	9.66087e-43	dHB Progenitor1	DACH2
TNFRSF10B	6.2195e-47	0.285004	0.307	0.12	1.4984e-42	dHB Progenitor1	TNFRSF10B
DLG1	6.33316e-47	0.438299	0.823	0.619	1.52579e-42	dHB Progenitor1	DLG1
NSL1	6.88535e-47	0.365502	0.549	0.305	1.65882e-42	dHB Progenitor1	NSL1
LRRC1	7.73816e-47	0.304993	0.396	0.177	1.86428e-42	dHB Progenitor1	LRRC1
CENPV	1.03033e-46	0.454981	0.701	0.484	2.48227e-42	dHB Progenitor1	CENPV
TMEM245	1.07047e-46	0.369666	0.603	0.357	2.57899e-42	dHB Progenitor1	TMEM245
PAX3	1.21521e-46	0.284413	0.799	0.466	2.92768e-42	dHB Progenitor1	PAX3
PRELID2	1.55593e-46	0.389635	0.465	0.228	3.74856e-42	dHB Progenitor1	PRELID2
NAA50	1.72208e-46	0.338941	0.461	0.231	4.14884e-42	dHB Progenitor1	NAA50
DNAJC1	1.79571e-46	0.42892	0.673	0.421	4.32622e-42	dHB Progenitor1	DNAJC1
PLCB1	2.24896e-46	0.521169	0.781	0.562	5.41819e-42	dHB Progenitor1	PLCB1
TOPBP1	3.15578e-46	0.366348	0.474	0.245	7.60291e-42	dHB Progenitor1	TOPBP1
LSM4	8.62004e-46	0.429666	0.575	0.346	2.07674e-41	dHB Progenitor1	LSM4
AC018563.1	1.01552e-45	0.35868	0.758	0.474	2.44659e-41	dHB Progenitor1	AC018563.1
AL353138.1	1.05473e-45	0.389704	0.345	0.148	2.54105e-41	dHB Progenitor1	AL353138.1
PA2G4	1.06725e-45	0.381832	0.473	0.249	2.57123e-41	dHB Progenitor1	PA2G4
ZFPM2	1.22462e-45	0.2617	0.307	0.119	2.95035e-41	dHB Progenitor1	ZFPM2
GGH	1.34697e-45	0.341644	0.434	0.212	3.24512e-41	dHB Progenitor1	GGH
PTCHD4	1.56454e-45	0.390694	0.364	0.16	3.76929e-41	dHB Progenitor1	PTCHD4
NSMCE4A	1.75279e-45	0.276506	0.31	0.124	4.22282e-41	dHB Progenitor1	NSMCE4A
VEGFC	2.23657e-45	0.279374	0.316	0.125	5.38835e-41	dHB Progenitor1	VEGFC
TTC28	2.25723e-45	0.410883	0.99	0.958	5.43812e-41	dHB Progenitor1	TTC28
FUT8	2.27762e-45	0.458873	0.78	0.564	5.48724e-41	dHB Progenitor1	FUT8
SMAD3	2.49461e-45	0.31632	0.465	0.229	6.01002e-41	dHB Progenitor1	SMAD3
RNF168	2.63653e-45	0.356098	0.438	0.219	6.35194e-41	dHB Progenitor1	RNF168
DTYMK	3.03818e-45	0.296348	0.371	0.166	7.31958e-41	dHB Progenitor1	DTYMK
LINC01933	5.59409e-45	0.472959	0.597	0.345	1.34773e-40	dHB Progenitor1	LINC01933
PTPRT	7.58639e-45	0.444414	0.321	0.131	1.82771e-40	dHB Progenitor1	PTPRT
CACNA1E	8.1846e-45	0.327979	0.459	0.225	1.97183e-40	dHB Progenitor1	CACNA1E
NOTCH1	9.30813e-45	0.355892	0.569	0.318	2.24251e-40	dHB Progenitor1	NOTCH1
AC079385.1	1.1897e-44	0.324079	0.581	0.316	2.86622e-40	dHB Progenitor1	AC079385.1
CDCA7L	1.33822e-44	0.26095	0.301	0.119	3.22404e-40	dHB Progenitor1	CDCA7L
JPT2	1.81791e-44	0.322732	0.443	0.224	4.37972e-40	dHB Progenitor1	JPT2
PHTF2	2.19446e-44	0.388929	0.648	0.407	5.28688e-40	dHB Progenitor1	PHTF2
HS6ST2	2.25632e-44	0.422891	0.532	0.292	5.43592e-40	dHB Progenitor1	HS6ST2
GALNT13	2.26515e-44	0.431038	0.594	0.343	5.45721e-40	dHB Progenitor1	GALNT13
GPM6B	2.88324e-44	0.381301	0.968	0.862	6.9463e-40	dHB Progenitor1	GPM6B
SIMC1	3.25721e-44	0.3861	0.532	0.302	7.84727e-40	dHB Progenitor1	SIMC1
HS2ST1	3.43893e-44	0.426881	0.68	0.441	8.28508e-40	dHB Progenitor1	HS2ST1
TTI1	3.90419e-44	0.306201	0.352	0.156	9.40597e-40	dHB Progenitor1	TTI1
ZIC3	4.91363e-44	0.389689	0.764	0.499	1.18379e-39	dHB Progenitor1	ZIC3
BCL2	5.58667e-44	0.25361	0.287	0.109	1.34594e-39	dHB Progenitor1	BCL2
EPHA7	1.08153e-43	0.419592	0.908	0.715	2.60563e-39	dHB Progenitor1	EPHA7
LRP2	1.08392e-43	0.308383	0.504	0.251	2.61138e-39	dHB Progenitor1	LRP2
SLC25A21	1.32587e-43	0.304023	0.274	0.103	3.19429e-39	dHB Progenitor1	SLC25A21
HEG1	1.33363e-43	0.269157	0.32	0.131	3.21298e-39	dHB Progenitor1	HEG1
RAI14	1.38927e-43	0.380822	0.597	0.361	3.34702e-39	dHB Progenitor1	RAI14
PPM1D	1.44761e-43	0.316217	0.448	0.225	3.48757e-39	dHB Progenitor1	PPM1D
FGFR1	1.53424e-43	0.371257	0.654	0.401	3.69628e-39	dHB Progenitor1	FGFR1
AL137009.1	1.67076e-43	0.255527	0.234	0.081	4.02519e-39	dHB Progenitor1	AL137009.1
GXYLT1	1.92042e-43	0.320123	0.325	0.14	4.62668e-39	dHB Progenitor1	GXYLT1
AMPH	2.30163e-43	0.315462	0.501	0.264	5.54509e-39	dHB Progenitor1	AMPH
SEMA5A	2.31709e-43	0.291202	0.308	0.122	5.58233e-39	dHB Progenitor1	SEMA5A
FZD10	3.63881e-43	0.338198	0.441	0.221	8.76662e-39	dHB Progenitor1	FZD10
MRC2	4.31379e-43	0.295744	0.429	0.208	1.03928e-38	dHB Progenitor1	MRC2
LIMS1	5.75604e-43	0.359681	0.586	0.345	1.38674e-38	dHB Progenitor1	LIMS1
MPP5	6.96455e-43	0.292589	0.38	0.174	1.6779e-38	dHB Progenitor1	MPP5
MCM6	7.89463e-43	0.310427	0.271	0.105	1.90197e-38	dHB Progenitor1	MCM6
TOMM5	7.96309e-43	0.355101	0.446	0.232	1.91847e-38	dHB Progenitor1	TOMM5
ALMS1	8.19842e-43	0.420006	0.731	0.516	1.97516e-38	dHB Progenitor1	ALMS1
ZEB2	8.90288e-43	0.396243	0.814	0.556	2.14488e-38	dHB Progenitor1	ZEB2
PGRMC1	8.96297e-43	0.445194	0.761	0.56	2.15936e-38	dHB Progenitor1	PGRMC1
DDAH1	1.04637e-42	0.317001	0.339	0.147	2.52091e-38	dHB Progenitor1	DDAH1
GLRA1	1.13928e-42	0.386582	0.571	0.316	2.74476e-38	dHB Progenitor1	GLRA1
PDE3B	1.26837e-42	0.430131	0.623	0.384	3.05575e-38	dHB Progenitor1	PDE3B
PRKD3	1.39925e-42	0.373548	0.577	0.341	3.37106e-38	dHB Progenitor1	PRKD3
CALU	2.39198e-42	0.424864	0.656	0.45	5.76276e-38	dHB Progenitor1	CALU
NOS1AP	2.47114e-42	0.38803	0.615	0.368	5.95347e-38	dHB Progenitor1	NOS1AP
TAF15	2.5487e-42	0.399647	0.805	0.601	6.14034e-38	dHB Progenitor1	TAF15
SMC5	3.26186e-42	0.396528	0.641	0.409	7.85847e-38	dHB Progenitor1	SMC5
TRA2B	3.27444e-42	0.398084	0.671	0.456	7.88878e-38	dHB Progenitor1	TRA2B
ILF3	4.0893e-42	0.401491	0.767	0.567	9.85195e-38	dHB Progenitor1	ILF3
NUP107	8.7083e-42	0.361237	0.488	0.27	2.098e-37	dHB Progenitor1	NUP107
NCKAP5	1.50273e-41	0.36356	0.834	0.549	3.62037e-37	dHB Progenitor1	NCKAP5
CDH4	3.10534e-41	0.392039	0.652	0.402	7.4814e-37	dHB Progenitor1	CDH4
SNRPD1	4.32309e-41	0.414741	0.595	0.387	1.04152e-36	dHB Progenitor1	SNRPD1
STXBP5L	5.3454e-41	0.47759	0.627	0.393	1.28781e-36	dHB Progenitor1	STXBP5L
GSTCD	7.08363e-41	0.375365	0.524	0.299	1.70659e-36	dHB Progenitor1	GSTCD
DPY19L1	8.12901e-41	0.309536	0.47	0.247	1.95844e-36	dHB Progenitor1	DPY19L1
PTPN13	8.29925e-41	0.393331	0.781	0.547	1.99946e-36	dHB Progenitor1	PTPN13
ST5	1.23315e-40	0.30084	0.441	0.223	2.9709e-36	dHB Progenitor1	ST5
SMC6	1.56502e-40	0.334962	0.543	0.314	3.77044e-36	dHB Progenitor1	SMC6
PDIA6	1.59607e-40	0.377891	0.704	0.478	3.84525e-36	dHB Progenitor1	PDIA6
FST	1.8817e-40	0.328388	0.725	0.466	4.53339e-36	dHB Progenitor1	FST
TEAD1	2.07719e-40	0.376498	0.939	0.727	5.00438e-36	dHB Progenitor1	TEAD1
ERH	2.09994e-40	0.449356	0.645	0.441	5.05918e-36	dHB Progenitor1	ERH
HSDL2	2.21563e-40	0.303387	0.381	0.183	5.3379e-36	dHB Progenitor1	HSDL2
NUP205	2.26888e-40	0.288352	0.436	0.221	5.46617e-36	dHB Progenitor1	NUP205
JAG1	3.22979e-40	0.368072	0.508	0.286	7.78121e-36	dHB Progenitor1	JAG1
RARB	3.35293e-40	0.307406	0.414	0.2	8.07788e-36	dHB Progenitor1	RARB
IPO7	4.60851e-40	0.385028	0.529	0.317	1.11028e-35	dHB Progenitor1	IPO7
CLYBL	4.94483e-40	0.367979	0.518	0.291	1.19131e-35	dHB Progenitor1	CLYBL
ZNF83	5.80471e-40	0.297214	0.571	0.328	1.39847e-35	dHB Progenitor1	ZNF83
HMGA1	6.19182e-40	0.478459	0.585	0.389	1.49173e-35	dHB Progenitor1	HMGA1
PAICS	7.71328e-40	0.375285	0.604	0.383	1.85828e-35	dHB Progenitor1	PAICS
HMGN5	8.58258e-40	0.267151	0.274	0.109	2.06771e-35	dHB Progenitor1	HMGN5
KPNB1	1.33597e-39	0.417286	0.748	0.556	3.21862e-35	dHB Progenitor1	KPNB1
VIM	1.46675e-39	0.270379	0.957	0.803	3.5337e-35	dHB Progenitor1	VIM
STK33	1.51873e-39	0.34785	0.759	0.48	3.65893e-35	dHB Progenitor1	STK33
RBFOX1	1.61454e-39	0.413963	0.945	0.786	3.88975e-35	dHB Progenitor1	RBFOX1
MSI1	2.51818e-39	0.327355	0.614	0.38	6.0668e-35	dHB Progenitor1	MSI1
DANT2	2.63761e-39	0.354098	0.861	0.62	6.35453e-35	dHB Progenitor1	DANT2
SIVA1	3.39318e-39	0.327558	0.422	0.22	8.17485e-35	dHB Progenitor1	SIVA1
JADE1	4.74132e-39	0.257857	0.261	0.103	1.14228e-34	dHB Progenitor1	JADE1
GLO1	5.83222e-39	0.366468	0.605	0.386	1.4051e-34	dHB Progenitor1	GLO1
LIN54	5.98997e-39	0.284497	0.355	0.166	1.4431e-34	dHB Progenitor1	LIN54
IKBIP	1.10141e-38	0.319853	0.434	0.223	2.65351e-34	dHB Progenitor1	IKBIP
HNRNPR	2.14375e-38	0.377364	0.815	0.658	5.16472e-34	dHB Progenitor1	HNRNPR
FRMD4B	2.1602e-38	0.422652	0.71	0.478	5.20435e-34	dHB Progenitor1	FRMD4B
PDGFC	2.46424e-38	0.282837	0.428	0.212	5.93685e-34	dHB Progenitor1	PDGFC
RAVER2	3.3634e-38	0.267344	0.368	0.176	8.10311e-34	dHB Progenitor1	RAVER2
ZNF93	3.75322e-38	0.256839	0.292	0.123	9.04225e-34	dHB Progenitor1	ZNF93
BUB3	3.98062e-38	0.29029	0.448	0.237	9.5901e-34	dHB Progenitor1	BUB3
IPO5	4.29172e-38	0.319526	0.511	0.293	1.03396e-33	dHB Progenitor1	IPO5
FAF1	4.65187e-38	0.40251	0.838	0.663	1.12073e-33	dHB Progenitor1	FAF1
LHFPL6	4.74594e-38	0.360444	0.715	0.461	1.14339e-33	dHB Progenitor1	LHFPL6
ELOVL5	5.71246e-38	0.338803	0.604	0.385	1.37625e-33	dHB Progenitor1	ELOVL5
CKAP5	5.76283e-38	0.360702	0.627	0.406	1.38838e-33	dHB Progenitor1	CKAP5
NCL	5.81685e-38	0.466826	0.754	0.593	1.4014e-33	dHB Progenitor1	NCL
SPATA6	5.94362e-38	0.357311	0.718	0.481	1.43194e-33	dHB Progenitor1	SPATA6
RBBP4	7.54406e-38	0.377404	0.771	0.586	1.81751e-33	dHB Progenitor1	RBBP4
CSRP2	8.69683e-38	0.369886	0.65	0.437	2.09524e-33	dHB Progenitor1	CSRP2
ALYREF	1.34719e-37	0.25812	0.304	0.134	3.24566e-33	dHB Progenitor1	ALYREF
RB1	1.58117e-37	0.379367	0.682	0.469	3.80936e-33	dHB Progenitor1	RB1
EML1	2.32819e-37	0.31057	0.546	0.319	5.60907e-33	dHB Progenitor1	EML1
FZD3	2.49006e-37	0.319844	0.966	0.893	5.99905e-33	dHB Progenitor1	FZD3
ERBIN	2.87317e-37	0.366101	0.847	0.645	6.92203e-33	dHB Progenitor1	ERBIN
CRISPLD1	3.35072e-37	0.339445	0.527	0.309	8.07255e-33	dHB Progenitor1	CRISPLD1
AC092422.1	4.59137e-37	0.278746	0.362	0.169	1.10615e-32	dHB Progenitor1	AC092422.1
WRN	4.72815e-37	0.368612	0.687	0.463	1.13911e-32	dHB Progenitor1	WRN
SEPTIN10	7.62757e-37	0.341151	0.544	0.334	1.83763e-32	dHB Progenitor1	SEPTIN10
DCP2	8.85083e-37	0.350993	0.549	0.336	2.13234e-32	dHB Progenitor1	DCP2
NETO2	1.22482e-36	0.312498	0.596	0.366	2.95084e-32	dHB Progenitor1	NETO2
CDH20	1.30159e-36	0.282766	0.433	0.215	3.13579e-32	dHB Progenitor1	CDH20
GPD2	1.49698e-36	0.306792	0.372	0.184	3.60653e-32	dHB Progenitor1	GPD2
PHACTR2	1.72705e-36	0.320913	0.419	0.219	4.16082e-32	dHB Progenitor1	PHACTR2
ANKRD6	2.18999e-36	0.400777	0.61	0.389	5.27614e-32	dHB Progenitor1	ANKRD6
OXR1	2.21894e-36	0.327031	0.632	0.403	5.34586e-32	dHB Progenitor1	OXR1
SLC1A3	2.24474e-36	0.262536	0.376	0.181	5.40802e-32	dHB Progenitor1	SLC1A3
REST	2.33427e-36	0.275306	0.487	0.264	5.62371e-32	dHB Progenitor1	REST
CNOT10	2.73554e-36	0.321915	0.47	0.265	6.59047e-32	dHB Progenitor1	CNOT10
PCDH18	4.58068e-36	0.252496	0.548	0.302	1.10358e-31	dHB Progenitor1	PCDH18
GMCL1	5.94455e-36	0.31865	0.498	0.29	1.43216e-31	dHB Progenitor1	GMCL1
STT3B	6.80751e-36	0.338514	0.67	0.45	1.64007e-31	dHB Progenitor1	STT3B
BAZ1B	6.82132e-36	0.371128	0.639	0.434	1.64339e-31	dHB Progenitor1	BAZ1B
TMEM237	1.06142e-35	0.283664	0.39	0.202	2.55716e-31	dHB Progenitor1	TMEM237
N4BP2	1.14191e-35	0.356661	0.699	0.485	2.7511e-31	dHB Progenitor1	N4BP2
PALLD	1.21613e-35	0.371979	0.79	0.588	2.92991e-31	dHB Progenitor1	PALLD
CD99	1.35503e-35	0.367956	0.716	0.487	3.26453e-31	dHB Progenitor1	CD99
KIRREL3	1.51572e-35	0.375002	0.39	0.198	3.65167e-31	dHB Progenitor1	KIRREL3
DOCK1	1.61388e-35	0.314923	0.518	0.298	3.88815e-31	dHB Progenitor1	DOCK1
NR2F2-AS1	2.53761e-35	0.30769	0.972	0.835	6.11362e-31	dHB Progenitor1	NR2F2-AS1
CMSS1	3.4163e-35	0.349252	0.625	0.404	8.23054e-31	dHB Progenitor1	CMSS1
HNRNPF	3.87848e-35	0.308147	0.41	0.221	9.34403e-31	dHB Progenitor1	HNRNPF
ATG4C	4.07795e-35	0.323146	0.452	0.251	9.8246e-31	dHB Progenitor1	ATG4C
DGCR8	6.279e-35	0.291288	0.394	0.206	1.51274e-30	dHB Progenitor1	DGCR8
ID2	6.64266e-35	0.366821	0.711	0.485	1.60035e-30	dHB Progenitor1	ID2
AP002495.1	6.73612e-35	0.283223	0.367	0.183	1.62287e-30	dHB Progenitor1	AP002495.1
PSAT1	1.01071e-34	0.278581	0.414	0.22	2.43501e-30	dHB Progenitor1	PSAT1
CBFB	1.38677e-34	0.301947	0.455	0.255	3.34102e-30	dHB Progenitor1	CBFB
BOC	2.20728e-34	0.289845	0.613	0.367	5.31778e-30	dHB Progenitor1	BOC
NSMCE2	2.85348e-34	0.389491	0.732	0.549	6.8746e-30	dHB Progenitor1	NSMCE2
ABHD12	3.00015e-34	0.266667	0.343	0.166	7.22796e-30	dHB Progenitor1	ABHD12
MFSD14C	3.31341e-34	0.365912	0.652	0.453	7.98267e-30	dHB Progenitor1	MFSD14C
SRSF7	3.50167e-34	0.353039	0.629	0.428	8.43622e-30	dHB Progenitor1	SRSF7
NOP56	3.61274e-34	0.25365	0.348	0.171	8.70381e-30	dHB Progenitor1	NOP56
AC092821.3	3.66841e-34	0.28937	0.312	0.146	8.83793e-30	dHB Progenitor1	AC092821.3
SASH1	7.76459e-34	0.269206	0.49	0.274	1.87064e-29	dHB Progenitor1	SASH1
MYO1E	1.32176e-33	0.278373	0.394	0.203	3.18438e-29	dHB Progenitor1	MYO1E
NEDD1	1.90622e-33	0.291924	0.414	0.223	4.59247e-29	dHB Progenitor1	NEDD1
ARHGAP26	2.14838e-33	0.260015	0.283	0.126	5.17587e-29	dHB Progenitor1	ARHGAP26
RAD21	3.16095e-33	0.353534	0.698	0.518	7.61536e-29	dHB Progenitor1	RAD21
MAT2A	3.27439e-33	0.284641	0.484	0.28	7.88867e-29	dHB Progenitor1	MAT2A
NRF1	3.8728e-33	0.355499	0.549	0.352	9.33035e-29	dHB Progenitor1	NRF1
SPRED1	6.85421e-33	0.310308	0.543	0.329	1.65132e-28	dHB Progenitor1	SPRED1
H2AFY	7.87312e-33	0.343209	0.736	0.547	1.89679e-28	dHB Progenitor1	H2AFY
AGPAT5	9.42324e-33	0.340298	0.701	0.498	2.27025e-28	dHB Progenitor1	AGPAT5
GNAI2	1.82176e-32	0.375046	0.865	0.746	4.38898e-28	dHB Progenitor1	GNAI2
AC114971.1	2.6357e-32	0.378449	0.408	0.217	6.34992e-28	dHB Progenitor1	AC114971.1
AC008571.2	2.84504e-32	0.471103	0.427	0.237	6.85427e-28	dHB Progenitor1	AC008571.2
PTBP1	3.02921e-32	0.271831	0.362	0.187	7.29797e-28	dHB Progenitor1	PTBP1
TMEM47	3.05732e-32	0.326219	0.664	0.455	7.36568e-28	dHB Progenitor1	TMEM47
DDX46	3.3279e-32	0.33298	0.65	0.447	8.01758e-28	dHB Progenitor1	DDX46
NUDT21	5.6364e-32	0.311023	0.446	0.262	1.35792e-27	dHB Progenitor1	NUDT21
ISYNA1	6.19385e-32	0.348046	0.567	0.377	1.49222e-27	dHB Progenitor1	ISYNA1
ABI2	6.56504e-32	0.35417	0.827	0.695	1.58165e-27	dHB Progenitor1	ABI2
SCMH1	7.7945e-32	0.372985	0.815	0.638	1.87785e-27	dHB Progenitor1	SCMH1
CXCR4	8.1959e-32	0.314798	0.698	0.467	1.97456e-27	dHB Progenitor1	CXCR4
PHF10	8.26272e-32	0.270063	0.403	0.217	1.99065e-27	dHB Progenitor1	PHF10
ELMO1	8.98938e-32	0.256447	0.341	0.167	2.16572e-27	dHB Progenitor1	ELMO1
SDK1	9.57078e-32	0.368908	0.939	0.797	2.30579e-27	dHB Progenitor1	SDK1
NRARP	1.70926e-31	0.282322	0.34	0.17	4.11795e-27	dHB Progenitor1	NRARP
SRRM2	2.07306e-31	0.339995	0.808	0.664	4.99442e-27	dHB Progenitor1	SRRM2
SEMA5B	2.15268e-31	0.306147	0.582	0.373	5.18624e-27	dHB Progenitor1	SEMA5B
ZNF43	2.20231e-31	0.319316	0.601	0.398	5.30579e-27	dHB Progenitor1	ZNF43
PDS5A	2.29244e-31	0.358943	0.81	0.651	5.52296e-27	dHB Progenitor1	PDS5A
TENM3	2.29427e-31	0.253617	0.994	0.963	5.52735e-27	dHB Progenitor1	TENM3
AHCTF1	2.6029e-31	0.284429	0.508	0.308	6.27092e-27	dHB Progenitor1	AHCTF1
ZNF536	2.61077e-31	0.326347	0.592	0.375	6.28988e-27	dHB Progenitor1	ZNF536
GMDS	3.67245e-31	0.316751	0.381	0.201	8.84767e-27	dHB Progenitor1	GMDS
SH3D19	4.7041e-31	0.31811	0.454	0.257	1.13331e-26	dHB Progenitor1	SH3D19
SRSF1	4.72616e-31	0.311628	0.564	0.372	1.13863e-26	dHB Progenitor1	SRSF1
SRRM1	5.36715e-31	0.345167	0.657	0.473	1.29305e-26	dHB Progenitor1	SRRM1
IDH2	6.19107e-31	0.302441	0.506	0.311	1.49155e-26	dHB Progenitor1	IDH2
FGD5-AS1	6.79306e-31	0.303699	0.48	0.293	1.63658e-26	dHB Progenitor1	FGD5-AS1
EXOG	8.10171e-31	0.271724	0.438	0.248	1.95186e-26	dHB Progenitor1	EXOG
ANKHD1	9.33697e-31	0.346305	0.758	0.585	2.24946e-26	dHB Progenitor1	ANKHD1
BRD7	1.03074e-30	0.329321	0.609	0.419	2.48326e-26	dHB Progenitor1	BRD7
CCN2	1.08232e-30	0.282616	0.292	0.136	2.60754e-26	dHB Progenitor1	CCN2
KIF13A	1.40316e-30	0.309135	0.62	0.403	3.3805e-26	dHB Progenitor1	KIF13A
SRBD1	1.66371e-30	0.295469	0.522	0.322	4.00821e-26	dHB Progenitor1	SRBD1
SLC16A1-AS1	1.66698e-30	0.252075	0.341	0.171	4.0161e-26	dHB Progenitor1	SLC16A1-AS1
KLHL23	2.11124e-30	0.32262	0.797	0.63	5.08639e-26	dHB Progenitor1	KLHL23
FBLN1	2.26766e-30	0.27266	0.439	0.25	5.46324e-26	dHB Progenitor1	FBLN1
NAALADL2	3.57096e-30	0.398117	0.68	0.465	8.60315e-26	dHB Progenitor1	NAALADL2
ZNF521	3.79706e-30	0.266469	0.969	0.844	9.14787e-26	dHB Progenitor1	ZNF521
WAPL	4.84011e-30	0.296061	0.569	0.374	1.16608e-25	dHB Progenitor1	WAPL
TRAF3IP2-AS1	8.00994e-30	0.331656	0.543	0.349	1.92976e-25	dHB Progenitor1	TRAF3IP2-AS1
PURPL	8.48889e-30	0.396076	0.487	0.291	2.04514e-25	dHB Progenitor1	PURPL
SNRPA	8.63279e-30	0.269916	0.4	0.222	2.07981e-25	dHB Progenitor1	SNRPA
MPP6	1.02475e-29	0.277274	0.445	0.252	2.46884e-25	dHB Progenitor1	MPP6
CEP57	1.23802e-29	0.326402	0.71	0.54	2.98265e-25	dHB Progenitor1	CEP57
PTGES3	1.35315e-29	0.340683	0.726	0.557	3.26e-25	dHB Progenitor1	PTGES3
PLCH1	1.36347e-29	0.325393	0.767	0.554	3.28487e-25	dHB Progenitor1	PLCH1
HNRNPU	1.49858e-29	0.331671	0.846	0.736	3.61038e-25	dHB Progenitor1	HNRNPU
GULP1	2.3332e-29	0.251866	0.68	0.443	5.62115e-25	dHB Progenitor1	GULP1
ERBB4	3.00649e-29	0.278902	0.999	0.956	7.24323e-25	dHB Progenitor1	ERBB4
C2CD3	3.47533e-29	0.279408	0.411	0.234	8.37277e-25	dHB Progenitor1	C2CD3
TFDP1	4.18759e-29	0.268269	0.344	0.183	1.00887e-24	dHB Progenitor1	TFDP1
RCN1	4.24254e-29	0.306144	0.678	0.465	1.02211e-24	dHB Progenitor1	RCN1
LINC01473	4.56635e-29	0.340577	0.817	0.596	1.10013e-24	dHB Progenitor1	LINC01473
RAN	5.12375e-29	0.369509	0.78	0.655	1.23441e-24	dHB Progenitor1	RAN
ZNF66	5.28554e-29	0.25821	0.375	0.203	1.27339e-24	dHB Progenitor1	ZNF66
CTCF	5.71387e-29	0.300252	0.507	0.319	1.37659e-24	dHB Progenitor1	CTCF
AP3B1	5.86414e-29	0.337002	0.711	0.525	1.41279e-24	dHB Progenitor1	AP3B1
MIR181A2HG	6.19319e-29	0.341411	0.789	0.588	1.49206e-24	dHB Progenitor1	MIR181A2HG
NSRP1	8.65389e-29	0.318039	0.645	0.455	2.08489e-24	dHB Progenitor1	NSRP1
TUBB4B	8.69415e-29	0.265488	0.489	0.303	2.0946e-24	dHB Progenitor1	TUBB4B
SLC12A2	9.10169e-29	0.286631	0.439	0.259	2.19278e-24	dHB Progenitor1	SLC12A2
STK39	9.6997e-29	0.328904	0.767	0.604	2.33685e-24	dHB Progenitor1	STK39
ASRGL1	1.29229e-28	0.250802	0.33	0.171	3.11338e-24	dHB Progenitor1	ASRGL1
KCNT2	1.30052e-28	0.312058	0.873	0.706	3.13321e-24	dHB Progenitor1	KCNT2
ANAPC11	1.35265e-28	0.325333	0.566	0.387	3.25881e-24	dHB Progenitor1	ANAPC11
IFT80	1.45041e-28	0.306353	0.536	0.346	3.49432e-24	dHB Progenitor1	IFT80
NFATC3	1.45986e-28	0.290267	0.474	0.286	3.5171e-24	dHB Progenitor1	NFATC3
LMCD1-AS1	1.5102e-28	0.365002	0.513	0.318	3.63838e-24	dHB Progenitor1	LMCD1-AS1
IQCB1	1.73129e-28	0.281358	0.443	0.259	4.17103e-24	dHB Progenitor1	IQCB1
FADS1	1.73323e-28	0.327443	0.769	0.614	4.17571e-24	dHB Progenitor1	FADS1
PMS1	1.98704e-28	0.284026	0.513	0.32	4.78718e-24	dHB Progenitor1	PMS1
EXOC6	2.26187e-28	0.331719	0.79	0.616	5.44929e-24	dHB Progenitor1	EXOC6
CYB5B	2.31745e-28	0.264137	0.446	0.265	5.58321e-24	dHB Progenitor1	CYB5B
TBL1X	3.2344e-28	0.301494	0.562	0.364	7.79232e-24	dHB Progenitor1	TBL1X
SSRP1	4.36324e-28	0.258776	0.399	0.227	1.05119e-23	dHB Progenitor1	SSRP1
CRB2	4.57018e-28	0.26821	0.438	0.257	1.10105e-23	dHB Progenitor1	CRB2
TRDMT1	5.59926e-28	0.274239	0.474	0.283	1.34897e-23	dHB Progenitor1	TRDMT1
NAP1L1	6.03603e-28	0.388396	0.958	0.919	1.4542e-23	dHB Progenitor1	NAP1L1
IMMP1L	7.19741e-28	0.297364	0.662	0.473	1.734e-23	dHB Progenitor1	IMMP1L
TBCD	9.51817e-28	0.27848	0.439	0.261	2.29312e-23	dHB Progenitor1	TBCD
HSPD1	1.02198e-27	0.329878	0.632	0.459	2.46215e-23	dHB Progenitor1	HSPD1
RHEB	1.1744e-27	0.296457	0.548	0.364	2.82938e-23	dHB Progenitor1	RHEB
PPIG	1.19448e-27	0.338443	0.637	0.466	2.87775e-23	dHB Progenitor1	PPIG
RNGTT	1.19668e-27	0.333016	0.729	0.562	2.88303e-23	dHB Progenitor1	RNGTT
LIN52	1.42853e-27	0.256041	0.363	0.198	3.44162e-23	dHB Progenitor1	LIN52
SLC16A1	1.47813e-27	0.29724	0.485	0.305	3.5611e-23	dHB Progenitor1	SLC16A1
ZNF100	1.58105e-27	0.255171	0.38	0.212	3.80907e-23	dHB Progenitor1	ZNF100
ASIC2	1.90835e-27	0.268145	0.189	0.074	4.59761e-23	dHB Progenitor1	ASIC2
EFL1	2.03705e-27	0.260468	0.348	0.187	4.90767e-23	dHB Progenitor1	EFL1
C12orf75	2.39883e-27	0.254336	0.364	0.198	5.77925e-23	dHB Progenitor1	C12orf75
NHLRC2	2.44511e-27	0.308959	0.567	0.385	5.89075e-23	dHB Progenitor1	NHLRC2
FREM1	2.92765e-27	0.250279	0.383	0.208	7.0533e-23	dHB Progenitor1	FREM1
NHLRC3	3.15666e-27	0.283413	0.454	0.277	7.60502e-23	dHB Progenitor1	NHLRC3
IL1RAPL1	7.50145e-27	0.307177	0.673	0.454	1.80725e-22	dHB Progenitor1	IL1RAPL1
HNRNPAB	1.09697e-26	0.294975	0.529	0.345	2.64281e-22	dHB Progenitor1	HNRNPAB
PTMA	1.14672e-26	0.498965	0.983	0.975	2.76267e-22	dHB Progenitor1	PTMA
GLCCI1	1.19709e-26	0.360895	0.899	0.78	2.88403e-22	dHB Progenitor1	GLCCI1
NPC2	1.30985e-26	0.268847	0.445	0.267	3.1557e-22	dHB Progenitor1	NPC2
KIAA1958	1.94771e-26	0.298078	0.899	0.758	4.69243e-22	dHB Progenitor1	KIAA1958
ATL2	2.45193e-26	0.257187	0.436	0.257	5.9072e-22	dHB Progenitor1	ATL2
G2E3	2.46846e-26	0.319907	0.614	0.44	5.94701e-22	dHB Progenitor1	G2E3
NUP54	2.50874e-26	0.276746	0.471	0.293	6.04405e-22	dHB Progenitor1	NUP54
TEX9	2.51219e-26	0.289443	0.65	0.456	6.05236e-22	dHB Progenitor1	TEX9
RAPH1	2.81096e-26	0.288687	0.6	0.413	6.77217e-22	dHB Progenitor1	RAPH1
TM7SF3	2.83693e-26	0.288628	0.471	0.299	6.83474e-22	dHB Progenitor1	TM7SF3
PARP1	3.29194e-26	0.328183	0.637	0.473	7.93094e-22	dHB Progenitor1	PARP1
SRSF3	3.58547e-26	0.299823	0.628	0.458	8.63811e-22	dHB Progenitor1	SRSF3
MAML2	4.41853e-26	0.281467	0.827	0.634	1.06451e-21	dHB Progenitor1	MAML2
SERBP1	5.7053e-26	0.326931	0.749	0.6	1.37452e-21	dHB Progenitor1	SERBP1
AL591519.1	6.26122e-26	0.327195	0.35	0.192	1.50845e-21	dHB Progenitor1	AL591519.1
RPL41	6.89694e-26	0.368308	0.994	0.983	1.66161e-21	dHB Progenitor1	RPL41
RPN2	7.08949e-26	0.295055	0.606	0.422	1.708e-21	dHB Progenitor1	RPN2
HPF1	1.17745e-25	0.262971	0.408	0.242	2.8367e-21	dHB Progenitor1	HPF1
PRPF4B	1.18626e-25	0.281294	0.684	0.519	2.85795e-21	dHB Progenitor1	PRPF4B
CNTRL	1.2094e-25	0.276931	0.447	0.274	2.91368e-21	dHB Progenitor1	CNTRL
HNRNPA3	1.34947e-25	0.381017	0.748	0.628	3.25114e-21	dHB Progenitor1	HNRNPA3
SP3	2.1178e-25	0.282111	0.657	0.48	5.1022e-21	dHB Progenitor1	SP3
SET	3.43591e-25	0.38359	0.836	0.748	8.27779e-21	dHB Progenitor1	SET
PDIA3	4.36796e-25	0.301709	0.715	0.543	1.05233e-20	dHB Progenitor1	PDIA3
LSM3	5.11217e-25	0.256941	0.378	0.22	1.23162e-20	dHB Progenitor1	LSM3
PRKAA2	5.4833e-25	0.267866	0.497	0.317	1.32104e-20	dHB Progenitor1	PRKAA2
PABPC1	5.65298e-25	0.367266	0.792	0.663	1.36192e-20	dHB Progenitor1	PABPC1
COL18A1	6.46247e-25	0.256093	0.494	0.314	1.55694e-20	dHB Progenitor1	COL18A1
CNOT1	9.72815e-25	0.275227	0.543	0.365	2.34371e-20	dHB Progenitor1	CNOT1
MTHFD1L	9.76326e-25	0.25071	0.33	0.179	2.35216e-20	dHB Progenitor1	MTHFD1L
ATRNL1	1.45753e-24	0.305272	0.855	0.688	3.51147e-20	dHB Progenitor1	ATRNL1
NT5C3A	2.71915e-24	0.266619	0.499	0.325	6.55097e-20	dHB Progenitor1	NT5C3A
NAA16	2.7957e-24	0.259828	0.536	0.353	6.73539e-20	dHB Progenitor1	NAA16
TMBIM6	2.90192e-24	0.3088	0.771	0.615	6.9913e-20	dHB Progenitor1	TMBIM6
NUP98	4.15304e-24	0.262128	0.456	0.286	1.00055e-19	dHB Progenitor1	NUP98
EMSY	4.26555e-24	0.292839	0.611	0.442	1.02766e-19	dHB Progenitor1	EMSY
CSTF3	4.66907e-24	0.297214	0.704	0.552	1.12487e-19	dHB Progenitor1	CSTF3
TMSB15A	4.8551e-24	0.345987	0.74	0.616	1.16969e-19	dHB Progenitor1	TMSB15A
PCM1	6.7397e-24	0.278646	0.878	0.755	1.62373e-19	dHB Progenitor1	PCM1
ZNF503	8.98165e-24	0.289336	0.498	0.324	2.16386e-19	dHB Progenitor1	ZNF503
TMEM97	9.59312e-24	0.319053	0.617	0.449	2.31117e-19	dHB Progenitor1	TMEM97
CLOCK	1.33149e-23	0.276727	0.541	0.361	3.20783e-19	dHB Progenitor1	CLOCK
WWC2	1.44323e-23	0.254832	0.367	0.209	3.47704e-19	dHB Progenitor1	WWC2
CEP162	1.47126e-23	0.282404	0.483	0.311	3.54456e-19	dHB Progenitor1	CEP162
BMPR1A	1.60342e-23	0.270442	0.724	0.544	3.86296e-19	dHB Progenitor1	BMPR1A
HS6ST1	1.7424e-23	0.272901	0.466	0.297	4.19778e-19	dHB Progenitor1	HS6ST1
NUCB2	1.75911e-23	0.307993	0.465	0.303	4.23804e-19	dHB Progenitor1	NUCB2
RNPS1	2.6935e-23	0.263042	0.452	0.291	6.48917e-19	dHB Progenitor1	RNPS1
CNBP	3.39589e-23	0.289149	0.471	0.312	8.18138e-19	dHB Progenitor1	CNBP
ADIPOR2	3.82146e-23	0.256365	0.419	0.258	9.20666e-19	dHB Progenitor1	ADIPOR2
ADNP2	4.51178e-23	0.267704	0.476	0.314	1.08698e-18	dHB Progenitor1	ADNP2
HIVEP2	5.72043e-23	0.26166	0.484	0.309	1.37817e-18	dHB Progenitor1	HIVEP2
INTU	5.91933e-23	0.267691	0.639	0.453	1.42609e-18	dHB Progenitor1	INTU
MCU	5.95503e-23	0.278033	0.474	0.304	1.43468e-18	dHB Progenitor1	MCU
H1FX	6.42314e-23	0.382922	0.749	0.617	1.54746e-18	dHB Progenitor1	H1FX
ARHGAP5	6.44379e-23	0.284819	0.683	0.517	1.55244e-18	dHB Progenitor1	ARHGAP5
OGDH	6.80459e-23	0.251889	0.461	0.294	1.63936e-18	dHB Progenitor1	OGDH
CDC5L	9.52121e-23	0.251011	0.451	0.289	2.29385e-18	dHB Progenitor1	CDC5L
SPCS2	1.13523e-22	0.304176	0.735	0.577	2.735e-18	dHB Progenitor1	SPCS2
CGGBP1	1.28278e-22	0.293549	0.618	0.466	3.09048e-18	dHB Progenitor1	CGGBP1
MT-CO1	1.69251e-22	0.273749	0.987	0.986	4.07761e-18	dHB Progenitor1	MT-CO1
ZNF714	1.70225e-22	0.260367	0.581	0.414	4.10107e-18	dHB Progenitor1	ZNF714
TMX1	2.04843e-22	0.250099	0.511	0.343	4.93509e-18	dHB Progenitor1	TMX1
ASPH	2.63084e-22	0.266599	0.629	0.45	6.33821e-18	dHB Progenitor1	ASPH
PPP6R3	3.18159e-22	0.281622	0.795	0.653	7.66509e-18	dHB Progenitor1	PPP6R3
DHX9	3.28708e-22	0.298593	0.659	0.508	7.91923e-18	dHB Progenitor1	DHX9
FOXN3	4.71845e-22	0.279339	0.789	0.621	1.13677e-17	dHB Progenitor1	FOXN3
PNN	5.15152e-22	0.260021	0.628	0.458	1.2411e-17	dHB Progenitor1	PNN
NUP160	5.3232e-22	0.26212	0.499	0.333	1.28246e-17	dHB Progenitor1	NUP160
STARD9	6.75023e-22	0.272855	0.534	0.367	1.62626e-17	dHB Progenitor1	STARD9
ELP4	7.20723e-22	0.261016	0.668	0.482	1.73637e-17	dHB Progenitor1	ELP4
HNRNPUL1	7.36636e-22	0.256539	0.485	0.327	1.7747e-17	dHB Progenitor1	HNRNPUL1
IPO9	7.57139e-22	0.297895	0.696	0.541	1.8241e-17	dHB Progenitor1	IPO9
NAP1L4	8.12042e-22	0.280956	0.656	0.502	1.95637e-17	dHB Progenitor1	NAP1L4
HMGB3	1.0511e-21	0.275876	0.604	0.439	2.53232e-17	dHB Progenitor1	HMGB3
CEP83	1.48073e-21	0.254962	0.48	0.312	3.56738e-17	dHB Progenitor1	CEP83
ASXL1	1.73341e-21	0.26096	0.548	0.377	4.17613e-17	dHB Progenitor1	ASXL1
PHLPP1	2.14204e-21	0.28951	0.741	0.586	5.16061e-17	dHB Progenitor1	PHLPP1
MAPK1IP1L	2.37118e-21	0.251793	0.592	0.428	5.71265e-17	dHB Progenitor1	MAPK1IP1L
HMGN1	2.66835e-21	0.317367	0.799	0.707	6.42858e-17	dHB Progenitor1	HMGN1
PTEN	2.7426e-21	0.33052	0.811	0.686	6.60748e-17	dHB Progenitor1	PTEN
USP6NL	2.91497e-21	0.266216	0.583	0.419	7.02276e-17	dHB Progenitor1	USP6NL
FOXP1	3.52913e-21	0.279605	0.87	0.702	8.50238e-17	dHB Progenitor1	FOXP1
SNHG6	4.76302e-21	0.303305	0.614	0.469	1.14751e-16	dHB Progenitor1	SNHG6
HLTF	1.41097e-20	0.266623	0.708	0.549	3.39931e-16	dHB Progenitor1	HLTF
SRP9	1.53462e-20	0.322247	0.744	0.621	3.69721e-16	dHB Progenitor1	SRP9
RNF144A	1.6132e-20	0.263254	0.55	0.384	3.88652e-16	dHB Progenitor1	RNF144A
FDPS	1.67085e-20	0.296934	0.803	0.665	4.02541e-16	dHB Progenitor1	FDPS
BCKDHB	2.72325e-20	0.29412	0.74	0.598	6.56085e-16	dHB Progenitor1	BCKDHB
FAM135A	2.91103e-20	0.271481	0.568	0.41	7.01326e-16	dHB Progenitor1	FAM135A
PDS5B	3.55641e-20	0.282356	0.847	0.743	8.56811e-16	dHB Progenitor1	PDS5B
FOS	4.03069e-20	0.250851	0.204	0.098	9.71075e-16	dHB Progenitor1	FOS
BANF1	5.03425e-20	0.263871	0.494	0.342	1.21285e-15	dHB Progenitor1	BANF1
CDKAL1	5.10874e-20	0.303473	0.825	0.693	1.2308e-15	dHB Progenitor1	CDKAL1
MEF2C-AS2	5.92848e-20	0.266179	0.302	0.171	1.42829e-15	dHB Progenitor1	MEF2C-AS2
ASAP1	6.40251e-20	0.263044	0.721	0.564	1.54249e-15	dHB Progenitor1	ASAP1
MT-CO3	6.99608e-20	0.277332	0.996	0.992	1.68549e-15	dHB Progenitor1	MT-CO3
IMMP2L	7.50849e-20	0.305152	0.833	0.687	1.80894e-15	dHB Progenitor1	IMMP2L
EEF1D	1.21457e-19	0.269115	0.595	0.44	2.92614e-15	dHB Progenitor1	EEF1D
THRAP3	1.39177e-19	0.267271	0.604	0.453	3.35304e-15	dHB Progenitor1	THRAP3
SNRPG	1.44608e-19	0.271015	0.482	0.337	3.48389e-15	dHB Progenitor1	SNRPG
SRSF9	1.84125e-19	0.251805	0.62	0.468	4.43594e-15	dHB Progenitor1	SRSF9
WDPCP	2.24642e-19	0.276813	0.661	0.498	5.41208e-15	dHB Progenitor1	WDPCP
EML4	2.27348e-19	0.252095	0.636	0.48	5.47727e-15	dHB Progenitor1	EML4
CACHD1	2.39082e-19	0.251442	0.768	0.606	5.75997e-15	dHB Progenitor1	CACHD1
HSPE1	3.45687e-19	0.263462	0.515	0.365	8.3283e-15	dHB Progenitor1	HSPE1
NR2F1-AS1	7.54092e-19	0.256215	0.874	0.73	1.81676e-14	dHB Progenitor1	NR2F1-AS1
TTC28-AS1	9.31159e-19	0.255736	0.432	0.29	2.24335e-14	dHB Progenitor1	TTC28-AS1
LCORL	1.33651e-18	0.275215	0.827	0.697	3.21991e-14	dHB Progenitor1	LCORL
TEX14	1.70129e-18	0.270994	0.348	0.214	4.09875e-14	dHB Progenitor1	TEX14
GPX4	1.99675e-18	0.317229	0.679	0.568	4.81058e-14	dHB Progenitor1	GPX4
SPCS3	2.30533e-18	0.26499	0.558	0.421	5.55401e-14	dHB Progenitor1	SPCS3
PAXBP1	2.98655e-18	0.253149	0.69	0.554	7.1952e-14	dHB Progenitor1	PAXBP1
CSNK1G1	3.51525e-18	0.25692	0.516	0.364	8.46895e-14	dHB Progenitor1	CSNK1G1
TPR	4.72029e-18	0.250898	0.659	0.514	1.13721e-13	dHB Progenitor1	TPR
TTLL5	5.33578e-18	0.252873	0.594	0.44	1.2855e-13	dHB Progenitor1	TTLL5
SNRPE	5.49374e-18	0.254233	0.611	0.466	1.32355e-13	dHB Progenitor1	SNRPE
DYRK1A	8.30105e-18	0.271999	0.785	0.669	1.99989e-13	dHB Progenitor1	DYRK1A
UBE3C	1.02816e-17	0.252353	0.62	0.47	2.47704e-13	dHB Progenitor1	UBE3C
PPIA	1.16599e-17	0.259668	0.885	0.853	2.80909e-13	dHB Progenitor1	PPIA
ARID3B	1.39991e-17	0.25148	0.447	0.311	3.37266e-13	dHB Progenitor1	ARID3B
CDK19	2.98983e-17	0.276638	0.755	0.639	7.20309e-13	dHB Progenitor1	CDK19
SF1	3.04761e-17	0.273541	0.66	0.544	7.3423e-13	dHB Progenitor1	SF1
KIAA1328	3.87757e-17	0.265799	0.684	0.537	9.34183e-13	dHB Progenitor1	KIAA1328
PMEPA1	5.53806e-17	0.277118	0.794	0.704	1.33423e-12	dHB Progenitor1	PMEPA1
YBX1	7.00822e-17	0.344998	0.783	0.711	1.68842e-12	dHB Progenitor1	YBX1
FCHSD2	8.14692e-17	0.285519	0.792	0.671	1.96276e-12	dHB Progenitor1	FCHSD2
SMYD3	1.23954e-16	0.255001	0.93	0.858	2.9863e-12	dHB Progenitor1	SMYD3
CKB	1.52585e-16	0.260624	0.911	0.833	3.67608e-12	dHB Progenitor1	CKB
PFN1	3.98175e-16	0.273116	0.657	0.539	9.59283e-12	dHB Progenitor1	PFN1
MT-ATP6	4.55702e-16	0.301876	0.985	0.97	1.09788e-11	dHB Progenitor1	MT-ATP6
EEF1B2	5.25473e-15	0.26471	0.618	0.495	1.26597e-10	dHB Progenitor1	EEF1B2
ASCC3	4.13744e-14	0.268986	0.657	0.543	9.96792e-10	dHB Progenitor1	ASCC3
RPL23A	3.35031e-13	0.273999	0.898	0.867	8.07156e-09	dHB Progenitor1	RPL23A
RPS2	1.09452e-11	0.257722	0.945	0.957	2.63692e-07	dHB Progenitor1	RPS2
RPLP1	7.43846e-11	0.254835	0.986	0.983	1.79207e-06	dHB Progenitor1	RPLP1
RPS8	2.73373e-279	1.30724	1	0.98	6.58611e-275	dHB Progenitor2	RPS8
RPS3A	5.3232e-274	1.25672	1	0.983	1.28247e-269	dHB Progenitor2	RPS3A
EEF1A1	2.98071e-272	1.14631	1	0.997	7.18114e-268	dHB Progenitor2	EEF1A1
RPS27A	6.79865e-272	1.17699	1	0.954	1.63793e-267	dHB Progenitor2	RPS27A
VIM1	1.41488e-269	1.52561	0.996	0.8	3.40872e-265	dHB Progenitor2	VIM
RPS14	2.54486e-269	1.1873	1	0.974	6.13107e-265	dHB Progenitor2	RPS14
RPS24	4.67504e-269	1.26779	1	0.949	1.12631e-264	dHB Progenitor2	RPS24
RPL5	6.33807e-269	1.21082	1	0.95	1.52697e-264	dHB Progenitor2	RPL5
RPL13	6.94235e-266	1.15299	1	0.978	1.67255e-261	dHB Progenitor2	RPL13
RPL19	5.77541e-265	1.20459	1	0.945	1.39141e-260	dHB Progenitor2	RPL19
RPS6	2.47474e-264	1.169	1	0.961	5.96214e-260	dHB Progenitor2	RPS6
RPLP11	1.74326e-261	1.10291	1	0.981	4.19987e-257	dHB Progenitor2	RPLP1
RPL17	1.86894e-261	1.23073	1	0.956	4.50265e-257	dHB Progenitor2	RPL17
RPS12	1.05012e-254	1.18514	1	0.962	2.52995e-250	dHB Progenitor2	RPS12
RPL411	9.45427e-254	1.08003	1	0.982	2.27772e-249	dHB Progenitor2	RPL41
NAP1L11	2.45363e-249	1.14824	1	0.915	5.91128e-245	dHB Progenitor2	NAP1L1
RPL6	1.00078e-248	1.16471	1	0.964	2.41108e-244	dHB Progenitor2	RPL6
RPL7	3.52323e-246	1.12597	1	0.94	8.48816e-242	dHB Progenitor2	RPL7
RPL23	3.49297e-245	1.1622	1	0.943	8.41526e-241	dHB Progenitor2	RPL23
RPL27A	3.75182e-244	1.10922	1	0.932	9.03887e-240	dHB Progenitor2	RPL27A
RPL7A	6.05332e-244	1.12986	1	0.956	1.45837e-239	dHB Progenitor2	RPL7A
RPL13A	3.51235e-243	1.06251	1	0.985	8.46194e-239	dHB Progenitor2	RPL13A
RPS18	8.30557e-242	1.1213	1	0.967	2.00098e-237	dHB Progenitor2	RPS18
RPS22	1.06915e-238	1.13401	1	0.951	2.5758e-234	dHB Progenitor2	RPS2
RPL24	1.57687e-238	1.09701	0.999	0.961	3.799e-234	dHB Progenitor2	RPL24
RPS11	1.51137e-237	1.05711	1	0.976	3.64119e-233	dHB Progenitor2	RPS11
RPS7	1.24456e-236	1.08087	1	0.936	2.99839e-232	dHB Progenitor2	RPS7
RPS23	1.99544e-236	1.04481	1	0.966	4.80742e-232	dHB Progenitor2	RPS23
RPS25	2.49751e-234	1.12285	1	0.92	6.01699e-230	dHB Progenitor2	RPS25
RPS13	6.29019e-233	1.06559	1	0.935	1.51543e-228	dHB Progenitor2	RPS13
RPS15A	1.18149e-231	1.05218	1	0.951	2.84646e-227	dHB Progenitor2	RPS15A
RPL32	8.15277e-229	1.11037	1	0.958	1.96417e-224	dHB Progenitor2	RPL32
RPS3	3.42107e-227	0.986438	1	0.966	8.24203e-223	dHB Progenitor2	RPS3
RPS15	5.92051e-227	1.07555	1	0.933	1.42637e-222	dHB Progenitor2	RPS15
RPL9	7.02261e-227	1.06394	1	0.955	1.69189e-222	dHB Progenitor2	RPL9
RPLP0	1.90986e-226	1.07893	0.999	0.915	4.60123e-222	dHB Progenitor2	RPLP0
RPS19	3.06987e-225	1.04006	1	0.971	7.39593e-221	dHB Progenitor2	RPS19
RPL26	2.93003e-224	1.10741	0.999	0.933	7.05902e-220	dHB Progenitor2	RPL26
RPS16	3.48677e-224	1.03732	0.999	0.918	8.40032e-220	dHB Progenitor2	RPS16
RPL3	1.03472e-223	1.04547	0.999	0.939	2.49285e-219	dHB Progenitor2	RPL3
RPS4X	3.97544e-223	1.03185	1	0.975	9.57762e-219	dHB Progenitor2	RPS4X
PABPC11	5.0912e-220	1.18815	0.972	0.644	1.22657e-215	dHB Progenitor2	PABPC1
RPL30	1.12685e-219	1.00319	1	0.941	2.7148e-215	dHB Progenitor2	RPL30
RPL23A1	1.75442e-219	1.08948	0.99	0.857	4.22675e-215	dHB Progenitor2	RPL23A
RPL18A	3.04067e-219	1.08099	1	0.916	7.32557e-215	dHB Progenitor2	RPL18A
TPT1	2.39135e-213	0.98114	1	0.937	5.76125e-209	dHB Progenitor2	TPT1
RPL15	6.81141e-212	1.00409	1	0.932	1.64101e-207	dHB Progenitor2	RPL15
RPL10A	3.20384e-211	1.06114	0.999	0.875	7.7187e-207	dHB Progenitor2	RPL10A
RPL29	1.80987e-209	1.00832	0.999	0.936	4.36034e-205	dHB Progenitor2	RPL29
RPS17	2.78424e-206	1.02783	0.997	0.881	6.7078e-202	dHB Progenitor2	RPS17
RPL10	4.14335e-205	0.903938	1	0.992	9.98217e-201	dHB Progenitor2	RPL10
RPLP2	6.49779e-205	0.993823	1	0.896	1.56545e-200	dHB Progenitor2	RPLP2
HNRNPA1	8.31117e-205	0.994423	0.996	0.912	2.00233e-200	dHB Progenitor2	HNRNPA1
RPS20	3.0407e-204	1.01649	1	0.911	7.32566e-200	dHB Progenitor2	RPS20
RPL8	1.67344e-201	1.01759	0.999	0.9	4.03165e-197	dHB Progenitor2	RPL8
RPL22	6.50362e-201	1.07749	0.983	0.765	1.56685e-196	dHB Progenitor2	RPL22
RPS10	3.49745e-200	1.02319	0.994	0.886	8.42605e-196	dHB Progenitor2	RPS10
RPL21	4.43151e-200	1.01549	0.999	0.899	1.06764e-195	dHB Progenitor2	RPL21
RPL18	3.44111e-199	0.939665	1	0.945	8.29031e-195	dHB Progenitor2	RPL18
RPL37A	1.08953e-197	0.97818	1	0.955	2.62491e-193	dHB Progenitor2	RPL37A
RPL36A	1.87789e-196	1.03256	0.992	0.84	4.5242e-192	dHB Progenitor2	RPL36A
RPL34	5.04393e-196	0.960366	0.999	0.944	1.21518e-191	dHB Progenitor2	RPL34
RPL12	4.63657e-194	1.06467	0.992	0.803	1.11704e-189	dHB Progenitor2	RPL12
NACA	6.43761e-194	1.01235	0.999	0.866	1.55095e-189	dHB Progenitor2	NACA
RPS9	2.54323e-191	0.946522	0.997	0.896	6.12714e-187	dHB Progenitor2	RPS9
RPL35A	3.6341e-191	0.959096	0.999	0.924	8.75527e-187	dHB Progenitor2	RPL35A
RPSA	1.80616e-188	0.946248	0.996	0.89	4.35139e-184	dHB Progenitor2	RPSA
ZFP36L11	7.87163e-188	0.940312	0.731	0.245	1.89643e-183	dHB Progenitor2	ZFP36L1
RPL11	7.16243e-185	0.947503	0.997	0.939	1.72557e-180	dHB Progenitor2	RPL11
RPL37	1.2493e-181	0.899766	0.997	0.912	3.00982e-177	dHB Progenitor2	RPL37
RPL14	6.2458e-180	0.931108	0.999	0.868	1.50474e-175	dHB Progenitor2	RPL14
RPS27	2.92607e-179	0.926332	1	0.857	7.04949e-175	dHB Progenitor2	RPS27
RPL28	3.05098e-178	0.903106	0.997	0.907	7.35041e-174	dHB Progenitor2	RPL28
RPL4	3.95434e-178	0.958404	0.99	0.827	9.5268e-174	dHB Progenitor2	RPL4
FGFBP31	7.57064e-177	1.10319	0.898	0.421	1.82392e-172	dHB Progenitor2	FGFBP3
RPL39	1.20168e-174	0.903576	0.996	0.902	2.89509e-170	dHB Progenitor2	RPL39
RPL31	1.18693e-173	0.929929	0.99	0.899	2.85955e-169	dHB Progenitor2	RPL31
RPL36	2.21555e-171	0.94643	0.99	0.812	5.3377e-167	dHB Progenitor2	RPL36
NPM1	1.35158e-168	0.965956	0.956	0.676	3.25622e-164	dHB Progenitor2	NPM1
EEF1G	1.64293e-166	0.890265	0.99	0.81	3.95814e-162	dHB Progenitor2	EEF1G
RACK1	1.82254e-166	0.893058	0.994	0.854	4.39086e-162	dHB Progenitor2	RACK1
SOX22	9.33651e-164	0.930092	0.914	0.433	2.24935e-159	dHB Progenitor2	SOX2
NTRK21	4.05033e-158	1.09957	0.981	0.588	9.75807e-154	dHB Progenitor2	NTRK2
CCND1	7.95919e-156	0.7414	0.643	0.211	1.91753e-151	dHB Progenitor2	CCND1
RPS5	1.423e-155	0.833907	0.989	0.847	3.42828e-151	dHB Progenitor2	RPS5
EIF3E	4.43883e-152	0.869998	0.964	0.731	1.0694e-147	dHB Progenitor2	EIF3E
RPL27	2.13672e-148	0.828331	0.979	0.755	5.14778e-144	dHB Progenitor2	RPL27
RPS29	3.51364e-147	0.838393	0.976	0.813	8.46507e-143	dHB Progenitor2	RPS29
RPL35	7.65234e-146	0.834338	0.981	0.762	1.8436e-141	dHB Progenitor2	RPL35
RPS28	2.69132e-142	0.848822	0.972	0.744	6.48392e-138	dHB Progenitor2	RPS28
PLP1	1.20119e-141	0.753042	0.727	0.297	2.89391e-137	dHB Progenitor2	PLP1
RPS21	2.10647e-134	0.794273	0.981	0.805	5.07491e-130	dHB Progenitor2	RPS21
SEMA3C1	4.26296e-134	0.948722	0.837	0.377	1.02703e-129	dHB Progenitor2	SEMA3C
C1orf611	6.97079e-133	0.935012	0.947	0.65	1.6794e-128	dHB Progenitor2	C1orf61
ANGPT11	1.90714e-129	0.820219	0.895	0.411	4.59468e-125	dHB Progenitor2	ANGPT1
FAU	5.05014e-129	0.766623	0.989	0.845	1.21668e-124	dHB Progenitor2	FAU
YBX11	5.80637e-129	0.814061	0.943	0.694	1.39887e-124	dHB Progenitor2	YBX1
RPL38	1.73028e-126	0.78701	0.974	0.758	4.1686e-122	dHB Progenitor2	RPL38
NR2F1	3.00213e-125	0.761068	0.985	0.855	7.23274e-121	dHB Progenitor2	NR2F1
GAPDH	1.20537e-124	0.730522	1	0.972	2.90397e-120	dHB Progenitor2	GAPDH
CNTN31	3.65567e-124	0.829275	0.864	0.423	8.80723e-120	dHB Progenitor2	CNTN3
RFX41	6.85918e-124	0.867566	0.957	0.536	1.65251e-119	dHB Progenitor2	RFX4
MIR99AHG1	4.10473e-121	0.846289	0.99	0.879	9.88911e-117	dHB Progenitor2	MIR99AHG
ZIC11	2.29136e-117	0.770051	0.78	0.374	5.52035e-113	dHB Progenitor2	ZIC1
UBA52	2.39009e-117	0.75085	0.965	0.777	5.75822e-113	dHB Progenitor2	UBA52
EDNRB1	1.53532e-115	0.794586	0.913	0.512	3.6989e-111	dHB Progenitor2	EDNRB
FTH1	1.81882e-115	0.735129	0.986	0.835	4.38191e-111	dHB Progenitor2	FTH1
PEA151	3.01696e-113	0.6562	0.608	0.24	7.26845e-109	dHB Progenitor2	PEA15
HMGA11	2.16119e-110	0.698508	0.758	0.372	5.20673e-106	dHB Progenitor2	HMGA1
ATP5MC2	2.02259e-107	0.743976	0.943	0.706	4.87281e-103	dHB Progenitor2	ATP5MC2
H3F3A	4.94098e-106	0.603156	1	0.985	1.19038e-101	dHB Progenitor2	H3F3A
TTYH11	1.6657e-105	0.676331	0.916	0.497	4.013e-101	dHB Progenitor2	TTYH1
GNAI21	4.67615e-105	0.73771	0.952	0.737	1.12658e-100	dHB Progenitor2	GNAI2
ID21	2.39821e-102	0.816429	0.821	0.475	5.77778e-98	dHB Progenitor2	ID2
HSPB1	3.08214e-102	0.771882	0.796	0.469	7.4255e-98	dHB Progenitor2	HSPB1
BTF3	3.6514e-101	0.679892	0.932	0.668	8.79695e-97	dHB Progenitor2	BTF3
MIF	3.51815e-100	0.739294	0.981	0.883	8.47594e-96	dHB Progenitor2	MIF
GPC41	7.61032e-100	0.676654	0.787	0.386	1.83348e-95	dHB Progenitor2	GPC4
PCDH181	1.68581e-99	0.602151	0.673	0.291	4.06144e-95	dHB Progenitor2	PCDH18
NES1	2.07079e-97	0.636049	0.777	0.39	4.98894e-93	dHB Progenitor2	NES
DDIT4	1.49403e-96	0.768446	0.72	0.385	3.59942e-92	dHB Progenitor2	DDIT4
SNHG29	3.1219e-96	0.682733	0.873	0.561	7.52129e-92	dHB Progenitor2	SNHG29
NOTCH31	2.87329e-94	0.587225	0.752	0.356	6.92234e-90	dHB Progenitor2	NOTCH3
FTL	4.42886e-94	0.709459	0.961	0.747	1.067e-89	dHB Progenitor2	FTL
ZNF703	4.63695e-94	0.473073	0.399	0.119	1.11713e-89	dHB Progenitor2	ZNF703
SOX21	1.07894e-93	0.456466	0.406	0.123	2.59938e-89	dHB Progenitor2	SOX21
UST1	7.50085e-93	0.650176	0.735	0.352	1.80711e-88	dHB Progenitor2	UST
PTMA1	5.25237e-92	0.601241	0.999	0.974	1.2654e-87	dHB Progenitor2	PTMA
ZIC31	9.66962e-92	0.672074	0.823	0.495	2.3296e-87	dHB Progenitor2	ZIC3
AC018563.11	7.01834e-91	0.777975	0.802	0.472	1.69086e-86	dHB Progenitor2	AC018563.1
YAP11	1.45014e-90	0.586593	0.77	0.376	3.49368e-86	dHB Progenitor2	YAP1
PTPRZ11	2.60327e-90	0.640857	0.82	0.444	6.2718e-86	dHB Progenitor2	PTPRZ1
PREX21	2.23167e-89	0.708835	0.906	0.582	5.37653e-85	dHB Progenitor2	PREX2
NPAS31	5.8154e-88	0.630668	0.994	0.906	1.40104e-83	dHB Progenitor2	NPAS3
QKI1	1.41157e-87	0.617432	0.979	0.76	3.40075e-83	dHB Progenitor2	QKI
GAS5	3.11233e-87	0.683014	0.776	0.465	7.49824e-83	dHB Progenitor2	GAS5
NRARP1	1.0402e-86	0.442054	0.458	0.158	2.50604e-82	dHB Progenitor2	NRARP
NR2F2	1.06258e-85	0.655763	0.936	0.731	2.55997e-81	dHB Progenitor2	NR2F2
SUMO2	5.94558e-84	0.578927	0.965	0.801	1.43241e-79	dHB Progenitor2	SUMO2
CXXC4	8.38206e-84	0.637261	0.874	0.584	2.01941e-79	dHB Progenitor2	CXXC4
SNHG16	2.00827e-83	0.557465	0.651	0.323	4.83832e-79	dHB Progenitor2	SNHG16
NME2	1.99933e-82	0.591903	0.726	0.404	4.81679e-78	dHB Progenitor2	NME2
FST1	1.65019e-81	0.682176	0.812	0.459	3.97563e-77	dHB Progenitor2	FST
TRPC41	5.57198e-81	0.536534	0.594	0.253	1.3424e-76	dHB Progenitor2	TRPC4
GSTP1	7.32829e-79	0.606015	0.909	0.65	1.76553e-74	dHB Progenitor2	GSTP1
LDHB	1.29231e-78	0.587201	0.886	0.663	3.11343e-74	dHB Progenitor2	LDHB
EEF1B21	2.96239e-78	0.650844	0.773	0.479	7.13698e-74	dHB Progenitor2	EEF1B2
ODC1	8.26341e-77	0.582002	0.831	0.542	1.99082e-72	dHB Progenitor2	ODC1
MIR100HG	2.13814e-76	0.627514	0.922	0.696	5.15119e-72	dHB Progenitor2	MIR100HG
PDE1A1	6.42307e-76	0.626791	0.794	0.402	1.54745e-71	dHB Progenitor2	PDE1A
EEF1D1	8.99325e-76	0.550687	0.735	0.426	2.16665e-71	dHB Progenitor2	EEF1D
PRDM12	9.95015e-76	0.449032	0.328	0.097	2.39719e-71	dHB Progenitor2	PRDM12
SNRPD2	1.37868e-74	0.57491	0.784	0.498	3.32151e-70	dHB Progenitor2	SNRPD2
HSP90AB1	8.65127e-74	0.564613	0.968	0.855	2.08426e-69	dHB Progenitor2	HSP90AB1
TOMM7	1.74552e-71	0.52268	0.68	0.371	4.2053e-67	dHB Progenitor2	TOMM7
MARCKS	2.27658e-71	0.486254	0.994	0.968	5.48474e-67	dHB Progenitor2	MARCKS
BOC1	4.25895e-71	0.531308	0.693	0.361	1.02607e-66	dHB Progenitor2	BOC
SERBP11	1.62863e-70	0.523852	0.86	0.589	3.92371e-66	dHB Progenitor2	SERBP1
ID1	4.11385e-70	0.579055	0.504	0.22	9.91108e-66	dHB Progenitor2	ID1
RND2	5.59218e-70	0.569613	0.777	0.478	1.34727e-65	dHB Progenitor2	RND2
DACH21	1.63286e-69	0.767397	0.785	0.495	3.93389e-65	dHB Progenitor2	DACH2
SERF2	4.36014e-69	0.559063	0.903	0.698	1.05044e-64	dHB Progenitor2	SERF2
ZIC4	1.87292e-68	0.461296	0.416	0.158	4.51223e-64	dHB Progenitor2	ZIC4
NR2F2-AS11	3.45126e-68	0.521368	0.982	0.835	8.31478e-64	dHB Progenitor2	NR2F2-AS1
SET1	5.26738e-68	0.546205	0.928	0.739	1.26902e-63	dHB Progenitor2	SET
EEF2	4.05369e-66	0.514598	0.893	0.632	9.76614e-62	dHB Progenitor2	EEF2
PTPRM1	1.43321e-65	0.606063	0.864	0.568	3.45289e-61	dHB Progenitor2	PTPRM
EIF3F	1.58533e-65	0.534922	0.82	0.582	3.81938e-61	dHB Progenitor2	EIF3F
SNHG61	1.10632e-64	0.528269	0.733	0.458	2.66534e-60	dHB Progenitor2	SNHG6
BMPR1B1	3.66425e-64	0.528497	0.77	0.447	8.82792e-60	dHB Progenitor2	BMPR1B
COX7C	5.04658e-63	0.553691	0.885	0.672	1.21582e-58	dHB Progenitor2	COX7C
SHROOM31	1.45396e-62	0.503796	0.813	0.467	3.50289e-58	dHB Progenitor2	SHROOM3
ILDR21	1.96999e-62	0.412066	0.615	0.299	4.7461e-58	dHB Progenitor2	ILDR2
LRP41	6.93453e-62	0.468647	0.618	0.313	1.67067e-57	dHB Progenitor2	LRP4
GLRA11	1.21696e-61	0.568757	0.614	0.313	2.9319e-57	dHB Progenitor2	GLRA1
ZNF5031	1.49717e-61	0.507207	0.601	0.314	3.60699e-57	dHB Progenitor2	ZNF503
COL4A5	2.7486e-61	0.452316	0.778	0.447	6.62192e-57	dHB Progenitor2	COL4A5
GLI31	3.1277e-61	0.503739	0.852	0.554	7.53527e-57	dHB Progenitor2	GLI3
CRB21	1.02007e-60	0.424845	0.528	0.249	2.45755e-56	dHB Progenitor2	CRB2
GPM6B1	1.92112e-60	0.512953	0.974	0.863	4.62837e-56	dHB Progenitor2	GPM6B
PTN1	4.69985e-60	0.564018	0.884	0.638	1.13229e-55	dHB Progenitor2	PTN
ENO1	7.91632e-60	0.608926	0.972	0.897	1.9072e-55	dHB Progenitor2	ENO1
FGFR21	9.31744e-60	0.388994	0.708	0.363	2.24476e-55	dHB Progenitor2	FGFR2
AC022140.11	2.61586e-59	0.592604	0.506	0.232	6.30214e-55	dHB Progenitor2	AC022140.1
PLCH11	3.85205e-59	0.521129	0.823	0.55	9.28037e-55	dHB Progenitor2	PLCH1
SRP14	1.25549e-58	0.516724	0.929	0.735	3.02474e-54	dHB Progenitor2	SRP14
EFNB21	2.35989e-58	0.507786	0.774	0.496	5.68544e-54	dHB Progenitor2	EFNB2
UNC5C1	3.98237e-58	0.490708	0.924	0.604	9.59432e-54	dHB Progenitor2	UNC5C
REST1	4.00527e-58	0.391262	0.548	0.259	9.64949e-54	dHB Progenitor2	REST
SMOC1	9.1961e-58	0.421856	0.425	0.174	2.21553e-53	dHB Progenitor2	SMOC1
PFDN5	2.63393e-57	0.520555	0.839	0.61	6.34567e-53	dHB Progenitor2	PFDN5
ADGRV11	3.73543e-57	0.486727	0.953	0.781	8.9994e-53	dHB Progenitor2	ADGRV1
NUCKS11	6.42219e-57	0.375136	0.945	0.762	1.54723e-52	dHB Progenitor2	NUCKS1
UQCRB	3.38369e-56	0.521504	0.81	0.569	8.152e-52	dHB Progenitor2	UQCRB
HES41	7.19437e-56	0.527391	0.856	0.666	1.73327e-51	dHB Progenitor2	HES4
SLC25A6	9.44944e-56	0.467556	0.895	0.651	2.27656e-51	dHB Progenitor2	SLC25A6
C4orf3	1.34409e-55	0.449594	0.681	0.399	3.23818e-51	dHB Progenitor2	C4orf3
MGST11	2.49727e-55	0.427803	0.639	0.34	6.01643e-51	dHB Progenitor2	MGST1
PNRC1	4.89686e-55	0.480919	0.583	0.322	1.17975e-50	dHB Progenitor2	PNRC1
TMEM161B-AS1	7.26055e-55	0.528744	0.921	0.757	1.74921e-50	dHB Progenitor2	TMEM161B-AS1
CA2	8.03995e-55	0.327964	0.289	0.096	1.93699e-50	dHB Progenitor2	CA2
ATP5F1E	1.4028e-54	0.48437	0.863	0.612	3.37964e-50	dHB Progenitor2	ATP5F1E
EPHA71	2.24561e-53	0.563108	0.914	0.716	5.41013e-49	dHB Progenitor2	EPHA7
PPIA1	2.6916e-53	0.465769	0.964	0.845	6.4846e-49	dHB Progenitor2	PPIA
G3BP11	3.55374e-53	0.512783	0.694	0.437	8.56166e-49	dHB Progenitor2	G3BP1
TMA7	6.52587e-53	0.462245	0.762	0.498	1.57221e-48	dHB Progenitor2	TMA7
ATP1A2	1.17842e-52	0.309437	0.32	0.116	2.83904e-48	dHB Progenitor2	ATP1A2
ACTG1	2.80029e-52	0.359686	1	0.993	6.74647e-48	dHB Progenitor2	ACTG1
PAX31	1.52037e-51	0.378964	0.801	0.469	3.66288e-47	dHB Progenitor2	PAX3
RSL1D1	1.57164e-51	0.387528	0.449	0.211	3.78641e-47	dHB Progenitor2	RSL1D1
SOX1	4.59679e-51	0.305457	0.332	0.126	1.10746e-46	dHB Progenitor2	SOX1
PGPEP1	1.06119e-50	0.405638	0.524	0.268	2.55661e-46	dHB Progenitor2	PGPEP1
AC092957.11	2.05945e-50	0.636619	0.442	0.199	4.96163e-46	dHB Progenitor2	AC092957.1
ZFAS1	2.42652e-50	0.491013	0.864	0.64	5.84596e-46	dHB Progenitor2	ZFAS1
LINC014731	3.55314e-50	0.482979	0.859	0.593	8.56023e-46	dHB Progenitor2	LINC01473
HMGA21	7.95825e-50	0.388373	0.684	0.376	1.9173e-45	dHB Progenitor2	HMGA2
PLPP3	1.07712e-49	0.421368	0.6	0.319	2.59499e-45	dHB Progenitor2	PLPP3
LINC004611	2.15928e-49	0.431501	0.982	0.888	5.20213e-45	dHB Progenitor2	LINC00461
NME4	4.96864e-49	0.405674	0.519	0.275	1.19705e-44	dHB Progenitor2	NME4
SOX9	7.24436e-49	0.270627	0.294	0.103	1.74531e-44	dHB Progenitor2	SOX9
EIF4A2	1.54017e-48	0.451783	0.83	0.609	3.71058e-44	dHB Progenitor2	EIF4A2
CRABP2	2.54874e-48	0.350383	0.403	0.179	6.14044e-44	dHB Progenitor2	CRABP2
TOMM20	4.18734e-48	0.479727	0.809	0.581	1.00881e-43	dHB Progenitor2	TOMM20
FZD101	5.54129e-48	0.354928	0.464	0.221	1.33501e-43	dHB Progenitor2	FZD10
HS6ST31	6.48292e-48	0.566442	0.553	0.288	1.56186e-43	dHB Progenitor2	HS6ST3
EIF4B	9.83564e-48	0.445782	0.651	0.401	2.3696e-43	dHB Progenitor2	EIF4B
SNRPE1	1.48834e-47	0.421361	0.705	0.457	3.5857e-43	dHB Progenitor2	SNRPE
CYP26A1	1.12756e-46	0.431163	0.708	0.428	2.71651e-42	dHB Progenitor2	CYP26A1
MYO10	1.51773e-46	0.409246	0.551	0.294	3.65651e-42	dHB Progenitor2	MYO10
PFN11	1.83012e-46	0.469915	0.758	0.529	4.40913e-42	dHB Progenitor2	PFN1
ST13	2.52331e-46	0.433727	0.677	0.44	6.07915e-42	dHB Progenitor2	ST13
RPL36AL	2.72855e-46	0.429492	0.643	0.397	6.57363e-42	dHB Progenitor2	RPL36AL
TMEM471	7.8872e-46	0.445575	0.702	0.452	1.90018e-41	dHB Progenitor2	TMEM47
ERBB41	1.02315e-45	0.4479	0.986	0.957	2.46498e-41	dHB Progenitor2	ERBB4
SELENOH	1.18862e-45	0.428858	0.644	0.403	2.86363e-41	dHB Progenitor2	SELENOH
INTU1	1.36756e-45	0.404185	0.719	0.446	3.29472e-41	dHB Progenitor2	INTU
FAT31	1.65617e-45	0.429092	0.886	0.607	3.99006e-41	dHB Progenitor2	FAT3
CD991	1.74004e-45	0.408652	0.755	0.485	4.1921e-41	dHB Progenitor2	CD99
CNTN51	1.82974e-45	0.662102	0.442	0.206	4.4082e-41	dHB Progenitor2	CNTN5
NFIA1	2.23785e-45	0.45942	0.852	0.558	5.39142e-41	dHB Progenitor2	NFIA
EIF3H	3.10396e-45	0.417828	0.821	0.615	7.47805e-41	dHB Progenitor2	EIF3H
LRRC11	1.34688e-44	0.296601	0.4	0.179	3.24491e-40	dHB Progenitor2	LRRC1
EIF3L	2.89613e-44	0.393962	0.654	0.409	6.97737e-40	dHB Progenitor2	EIF3L
AL139246.5	7.9094e-44	0.278928	0.208	0.063	1.90553e-39	dHB Progenitor2	AL139246.5
LDHA	1.65912e-43	0.465888	0.868	0.661	3.99716e-39	dHB Progenitor2	LDHA
GCSH	2.85829e-43	0.375683	0.507	0.273	6.8862e-39	dHB Progenitor2	GCSH
DTX4	3.16524e-43	0.303031	0.366	0.159	7.62569e-39	dHB Progenitor2	DTX4
PEBP1	3.42904e-43	0.431241	0.843	0.645	8.26125e-39	dHB Progenitor2	PEBP1
SRSF91	4.57054e-43	0.396601	0.702	0.46	1.10113e-38	dHB Progenitor2	SRSF9
AL137139.21	6.43915e-43	0.428217	0.593	0.329	1.55132e-38	dHB Progenitor2	AL137139.2
HES51	9.94586e-43	0.397463	0.363	0.162	2.39616e-38	dHB Progenitor2	HES5
ROR11	1.26896e-42	0.471445	0.615	0.359	3.05718e-38	dHB Progenitor2	ROR1
UQCRH	2.84095e-42	0.420837	0.729	0.508	6.84442e-38	dHB Progenitor2	UQCRH
TSHZ2	3.82475e-42	0.511986	0.737	0.489	9.21459e-38	dHB Progenitor2	TSHZ2
HSBP1	3.85188e-42	0.40804	0.784	0.566	9.27994e-38	dHB Progenitor2	HSBP1
CITED2	6.83054e-42	0.372814	0.548	0.315	1.64561e-37	dHB Progenitor2	CITED2
NDNF	7.79823e-42	0.383514	0.453	0.225	1.87875e-37	dHB Progenitor2	NDNF
ERH1	1.86307e-41	0.381746	0.68	0.439	4.4885e-37	dHB Progenitor2	ERH
PCBP2	2.56478e-41	0.382461	0.759	0.523	6.17907e-37	dHB Progenitor2	PCBP2
NOP53	3.97266e-41	0.388436	0.605	0.365	9.57093e-37	dHB Progenitor2	NOP53
ZIC2	7.72949e-41	0.387828	0.53	0.302	1.86219e-36	dHB Progenitor2	ZIC2
ATP5MG	1.57769e-40	0.417941	0.769	0.55	3.80098e-36	dHB Progenitor2	ATP5MG
ANP32E1	1.84823e-40	0.356874	0.608	0.356	4.45276e-36	dHB Progenitor2	ANP32E
IFITM3	1.96552e-40	0.258441	0.251	0.092	4.73534e-36	dHB Progenitor2	IFITM3
SLC25A3	3.40236e-40	0.405471	0.835	0.645	8.19697e-36	dHB Progenitor2	SLC25A3
AK4	5.47531e-40	0.36497	0.407	0.2	1.31911e-35	dHB Progenitor2	AK4
ZNRF31	6.22818e-40	0.408116	0.729	0.479	1.50049e-35	dHB Progenitor2	ZNRF3
NOS1AP1	1.50851e-39	0.413581	0.608	0.372	3.6343e-35	dHB Progenitor2	NOS1AP
HMGB11	1.76001e-39	0.351947	0.979	0.92	4.24022e-35	dHB Progenitor2	HMGB1
HMGN3	2.91852e-39	0.374973	0.706	0.483	7.0313e-35	dHB Progenitor2	HMGN3
HINT1	3.62242e-39	0.425979	0.867	0.686	8.72714e-35	dHB Progenitor2	HINT1
PPDPF	5.25427e-39	0.40249	0.711	0.482	1.26586e-34	dHB Progenitor2	PPDPF
HNRNPA31	5.41753e-39	0.374381	0.841	0.619	1.30519e-34	dHB Progenitor2	HNRNPA3
LINC015151	7.64539e-39	0.325951	0.589	0.319	1.84193e-34	dHB Progenitor2	LINC01515
TOMM6	8.4244e-39	0.364361	0.533	0.31	2.02961e-34	dHB Progenitor2	TOMM6
PRKG11	1.22193e-38	0.415925	0.661	0.403	2.94388e-34	dHB Progenitor2	PRKG1
CCDC160	1.2706e-38	0.320063	0.425	0.215	3.06114e-34	dHB Progenitor2	CCDC160
CKB1	1.27271e-38	0.430452	0.931	0.832	3.0662e-34	dHB Progenitor2	CKB
SOX21-AS1	1.40959e-38	0.289006	0.303	0.126	3.39598e-34	dHB Progenitor2	SOX21-AS1
TCF7L11	4.06652e-38	0.317795	0.522	0.281	9.79707e-34	dHB Progenitor2	TCF7L1
COMMD6	4.64501e-38	0.415441	0.713	0.503	1.11908e-33	dHB Progenitor2	COMMD6
METRN1	5.49305e-38	0.352063	0.508	0.283	1.32338e-33	dHB Progenitor2	METRN
AC012409.2	7.11794e-38	0.369338	0.675	0.433	1.71485e-33	dHB Progenitor2	AC012409.2
MMRN1	9.05521e-38	0.348492	0.558	0.317	2.18158e-33	dHB Progenitor2	MMRN1
GPX41	1.00439e-37	0.40194	0.781	0.558	2.41978e-33	dHB Progenitor2	GPX4
HNRNPK	1.51269e-37	0.390799	0.893	0.74	3.64436e-33	dHB Progenitor2	HNRNPK
PARD3B1	1.74412e-37	0.254923	0.755	0.451	4.20193e-33	dHB Progenitor2	PARD3B
STK31	2.31647e-37	0.3363	0.669	0.399	5.58085e-33	dHB Progenitor2	STK3
CCNB1IP1	2.46231e-37	0.340688	0.492	0.276	5.9322e-33	dHB Progenitor2	CCNB1IP1
RRAGD1	3.18024e-37	0.319454	0.445	0.231	7.66184e-33	dHB Progenitor2	RRAGD
EID1	3.39039e-37	0.414142	0.831	0.63	8.16813e-33	dHB Progenitor2	EID1
RALGPS2	3.65579e-37	0.376465	0.659	0.424	8.80754e-33	dHB Progenitor2	RALGPS2
C12orf57	3.91167e-37	0.399909	0.709	0.497	9.42399e-33	dHB Progenitor2	C12orf57
MT-ND4	1.41057e-36	0.341058	0.999	0.978	3.39835e-32	dHB Progenitor2	MT-ND4
TMEM123	2.06906e-36	0.340388	0.632	0.398	4.98478e-32	dHB Progenitor2	TMEM123
ARL4C	2.382e-36	0.397793	0.558	0.346	5.73871e-32	dHB Progenitor2	ARL4C
STK26	6.19109e-36	0.267315	0.33	0.149	1.49156e-31	dHB Progenitor2	STK26
STK331	7.19948e-36	0.34218	0.751	0.484	1.7345e-31	dHB Progenitor2	STK33
RAN1	7.93565e-36	0.368721	0.852	0.648	1.91186e-31	dHB Progenitor2	RAN
RAB13	7.96093e-36	0.252663	0.284	0.118	1.91795e-31	dHB Progenitor2	RAB13
SPRED11	2.33119e-35	0.36642	0.558	0.329	5.6163e-31	dHB Progenitor2	SPRED1
PHB2	2.85278e-35	0.334565	0.578	0.356	6.87292e-31	dHB Progenitor2	PHB2
LSM41	4.76803e-35	0.327922	0.573	0.348	1.14871e-30	dHB Progenitor2	LSM4
TUBA1B1	8.34236e-35	0.354692	0.922	0.807	2.00984e-30	dHB Progenitor2	TUBA1B
AC079385.11	1.31681e-34	0.329322	0.554	0.321	3.17247e-30	dHB Progenitor2	AC079385.1
ADAMTS6	2.47362e-34	0.279966	0.375	0.179	5.95944e-30	dHB Progenitor2	ADAMTS6
JAG11	3.03695e-34	0.356473	0.499	0.289	7.31661e-30	dHB Progenitor2	JAG1
PPP1CC	3.43217e-34	0.343132	0.519	0.313	8.26879e-30	dHB Progenitor2	PPP1CC
SRP91	4.96897e-34	0.371819	0.809	0.615	1.19712e-29	dHB Progenitor2	SRP9
SESN3	8.95291e-34	0.366995	0.589	0.373	2.15693e-29	dHB Progenitor2	SESN3
ENPP2	1.37885e-33	0.278303	0.353	0.168	3.32194e-29	dHB Progenitor2	ENPP2
VEGFC1	1.56085e-33	0.279894	0.295	0.129	3.76039e-29	dHB Progenitor2	VEGFC
TPI1	1.82009e-33	0.385757	0.932	0.806	4.38496e-29	dHB Progenitor2	TPI1
RAC1	2.09486e-33	0.377252	0.78	0.58	5.04693e-29	dHB Progenitor2	RAC1
FZD31	2.48008e-33	0.342986	0.957	0.895	5.975e-29	dHB Progenitor2	FZD3
WNT31	6.82648e-33	0.289445	0.454	0.245	1.64464e-28	dHB Progenitor2	WNT3
SNHG5	6.97253e-33	0.34689	0.555	0.35	1.67982e-28	dHB Progenitor2	SNHG5
CXCR41	7.18436e-33	0.30366	0.713	0.468	1.73086e-28	dHB Progenitor2	CXCR4
ATP6V1G1	9.45587e-33	0.324154	0.828	0.599	2.27811e-28	dHB Progenitor2	ATP6V1G1
MBNL2	1.10295e-32	0.345649	0.529	0.318	2.65722e-28	dHB Progenitor2	MBNL2
CTNNB1	1.80595e-32	0.396419	0.777	0.598	4.3509e-28	dHB Progenitor2	CTNNB1
ABAT	2.07143e-32	0.35114	0.625	0.409	4.99048e-28	dHB Progenitor2	ABAT
FOXN31	3.05888e-32	0.368082	0.817	0.619	7.36946e-28	dHB Progenitor2	FOXN3
ZEB21	3.64522e-32	0.378115	0.789	0.561	8.78206e-28	dHB Progenitor2	ZEB2
EIF2S3	3.89306e-32	0.348993	0.666	0.461	9.37917e-28	dHB Progenitor2	EIF2S3
IPO51	5.10333e-32	0.318692	0.496	0.297	1.22949e-27	dHB Progenitor2	IPO5
SEM1	5.21592e-32	0.360578	0.684	0.487	1.25662e-27	dHB Progenitor2	SEM1
HMGN21	6.21069e-32	0.307795	0.828	0.626	1.49628e-27	dHB Progenitor2	HMGN2
NR2F1-AS11	7.86216e-32	0.422015	0.874	0.731	1.89415e-27	dHB Progenitor2	NR2F1-AS1
SUCLG2	8.38293e-32	0.303972	0.404	0.214	2.01961e-27	dHB Progenitor2	SUCLG2
ELOB	8.45083e-32	0.36174	0.695	0.497	2.03597e-27	dHB Progenitor2	ELOB
EPHA3	1.28292e-31	0.279373	0.975	0.794	3.09081e-27	dHB Progenitor2	EPHA3
NCL1	1.36568e-31	0.370631	0.777	0.592	3.2902e-27	dHB Progenitor2	NCL
WLS1	1.57919e-31	0.265459	0.641	0.402	3.80459e-27	dHB Progenitor2	WLS
PTPN131	2.24346e-31	0.321261	0.78	0.549	5.40494e-27	dHB Progenitor2	PTPN13
CHL1	2.84579e-31	0.305237	0.69	0.455	6.85609e-27	dHB Progenitor2	CHL1
DANT21	3.51238e-31	0.335296	0.845	0.624	8.46204e-27	dHB Progenitor2	DANT2
LINC019331	3.59282e-31	0.50983	0.551	0.353	8.65583e-27	dHB Progenitor2	LINC01933
UXT	9.30552e-31	0.311081	0.457	0.263	2.24189e-26	dHB Progenitor2	UXT
MIR181A2HG1	1.21675e-30	0.390274	0.791	0.59	2.93138e-26	dHB Progenitor2	MIR181A2HG
TMEM258	1.3826e-30	0.352567	0.6	0.408	3.33097e-26	dHB Progenitor2	TMEM258
ANKRD61	1.45559e-30	0.346525	0.602	0.392	3.50681e-26	dHB Progenitor2	ANKRD6
STEAP1B	1.47003e-30	0.286748	0.447	0.255	3.5416e-26	dHB Progenitor2	STEAP1B
PWRN4	1.49589e-30	0.377799	0.589	0.372	3.60389e-26	dHB Progenitor2	PWRN4
SFRP21	2.12978e-30	0.303623	0.38	0.197	5.13107e-26	dHB Progenitor2	SFRP2
NEBL	2.13302e-30	0.385712	0.548	0.337	5.13887e-26	dHB Progenitor2	NEBL
DIAPH21	2.15855e-30	0.325547	0.54	0.321	5.20038e-26	dHB Progenitor2	DIAPH2
NSA2	2.94876e-30	0.337476	0.542	0.342	7.10415e-26	dHB Progenitor2	NSA2
PNRC2	2.95763e-30	0.288821	0.416	0.229	7.12551e-26	dHB Progenitor2	PNRC2
COX5A	3.2827e-30	0.335424	0.749	0.544	7.90868e-26	dHB Progenitor2	COX5A
GLO11	4.96429e-30	0.325036	0.593	0.389	1.196e-25	dHB Progenitor2	GLO1
LHFPL61	5.82933e-30	0.418977	0.677	0.468	1.4044e-25	dHB Progenitor2	LHFPL6
TMSB15A1	7.02568e-30	0.366056	0.791	0.611	1.69263e-25	dHB Progenitor2	TMSB15A
GTF3C6	9.07627e-30	0.298846	0.476	0.283	2.18666e-25	dHB Progenitor2	GTF3C6
SUGCT	1.22095e-29	0.282003	0.356	0.179	2.94152e-25	dHB Progenitor2	SUGCT
VAT1	1.37315e-29	0.333115	0.594	0.398	3.3082e-25	dHB Progenitor2	VAT1
PDGFC1	1.89558e-29	0.316951	0.403	0.217	4.56683e-25	dHB Progenitor2	PDGFC
ATP5PF	2.19765e-29	0.347733	0.686	0.483	5.29459e-25	dHB Progenitor2	ATP5PF
MED28	2.85932e-29	0.304682	0.496	0.306	6.88868e-25	dHB Progenitor2	MED28
LSM2	5.25735e-29	0.282338	0.517	0.316	1.2666e-24	dHB Progenitor2	LSM2
ARHGAP51	5.27883e-29	0.319033	0.716	0.515	1.27178e-24	dHB Progenitor2	ARHGAP5
ATP5MC3	7.87362e-29	0.342226	0.694	0.499	1.89691e-24	dHB Progenitor2	ATP5MC3
FBL	7.89188e-29	0.290869	0.393	0.217	1.90131e-24	dHB Progenitor2	FBL
PRTG	8.79667e-29	0.460168	0.734	0.563	2.11929e-24	dHB Progenitor2	PRTG
TRMT112	1.0069e-28	0.322421	0.488	0.301	2.42582e-24	dHB Progenitor2	TRMT112
MTPN	1.30228e-28	0.278202	0.537	0.336	3.13745e-24	dHB Progenitor2	MTPN
SNRPD11	1.51098e-28	0.305189	0.6	0.388	3.64025e-24	dHB Progenitor2	SNRPD1
PRDX6	1.79919e-28	0.337503	0.465	0.281	4.33461e-24	dHB Progenitor2	PRDX6
MT-CYB	1.83885e-28	0.333176	0.997	0.962	4.43017e-24	dHB Progenitor2	MT-CYB
PURPL1	1.8395e-28	0.389666	0.486	0.293	4.43173e-24	dHB Progenitor2	PURPL
FGFR11	4.24558e-28	0.277818	0.629	0.407	1.02285e-23	dHB Progenitor2	FGFR1
ANP32B1	5.18845e-28	0.333372	0.524	0.333	1.25e-23	dHB Progenitor2	ANP32B
LAMTOR5	6.96247e-28	0.303019	0.583	0.381	1.6774e-23	dHB Progenitor2	LAMTOR5
NAALADL21	1.13418e-27	0.370861	0.681	0.467	2.73247e-23	dHB Progenitor2	NAALADL2
LSM7	1.84978e-27	0.3844	0.686	0.518	4.45649e-23	dHB Progenitor2	LSM7
SNRPF	2.03564e-27	0.323479	0.615	0.425	4.90427e-23	dHB Progenitor2	SNRPF
ATP5MPL	2.16011e-27	0.351676	0.611	0.428	5.20414e-23	dHB Progenitor2	ATP5MPL
UBL5	2.32329e-27	0.358176	0.666	0.492	5.59728e-23	dHB Progenitor2	UBL5
MT-CO11	3.07896e-27	0.286175	1	0.985	7.41784e-23	dHB Progenitor2	MT-CO1
MSI11	3.28749e-27	0.280838	0.582	0.386	7.92022e-23	dHB Progenitor2	MSI1
PHF101	3.92925e-27	0.25752	0.396	0.22	9.46634e-23	dHB Progenitor2	PHF10
HSPD11	4.56838e-27	0.318418	0.645	0.459	1.10061e-22	dHB Progenitor2	HSPD1
UTRN1	4.7014e-27	0.300271	0.648	0.42	1.13266e-22	dHB Progenitor2	UTRN
CCNG1	5.24379e-27	0.30654	0.478	0.296	1.26333e-22	dHB Progenitor2	CCNG1
CNBP1	6.27881e-27	0.301339	0.492	0.311	1.51269e-22	dHB Progenitor2	CNBP
ADGRB31	8.91478e-27	0.318725	0.945	0.851	2.14775e-22	dHB Progenitor2	ADGRB3
ACSS3	9.1858e-27	0.253085	0.374	0.201	2.21304e-22	dHB Progenitor2	ACSS3
VEPH1	1.71768e-26	0.257255	0.251	0.114	4.13825e-22	dHB Progenitor2	VEPH1
MIR9-3HG1	1.91964e-26	0.264639	0.756	0.522	4.62479e-22	dHB Progenitor2	MIR9-3HG
PSMB4	2.18423e-26	0.289395	0.481	0.299	5.26226e-22	dHB Progenitor2	PSMB4
HS6ST21	3.09829e-26	0.344256	0.489	0.299	7.46441e-22	dHB Progenitor2	HS6ST2
MT-ATP61	3.51855e-26	0.393047	0.996	0.968	8.47689e-22	dHB Progenitor2	MT-ATP6
PLAG1	5.11834e-26	0.277686	0.475	0.287	1.23311e-21	dHB Progenitor2	PLAG1
EDF1	7.91978e-26	0.320124	0.662	0.472	1.90803e-21	dHB Progenitor2	EDF1
NHP2	8.21803e-26	0.292198	0.45	0.276	1.97989e-21	dHB Progenitor2	NHP2
UACA1	9.73687e-26	0.261293	0.453	0.266	2.34581e-21	dHB Progenitor2	UACA
PGAM1	1.23234e-25	0.315174	0.791	0.615	2.96895e-21	dHB Progenitor2	PGAM1
PAWR1	1.54811e-25	0.28538	0.525	0.329	3.72972e-21	dHB Progenitor2	PAWR
HDGF	1.91585e-25	0.298547	0.476	0.298	4.61566e-21	dHB Progenitor2	HDGF
OSTC	2.30325e-25	0.284784	0.564	0.373	5.549e-21	dHB Progenitor2	OSTC
JAM2	3.30207e-25	0.2819	0.663	0.456	7.95536e-21	dHB Progenitor2	JAM2
EIF4A1	3.32654e-25	0.29545	0.842	0.67	8.01429e-21	dHB Progenitor2	EIF4A1
FUT81	3.38463e-25	0.364912	0.753	0.569	8.15425e-21	dHB Progenitor2	FUT8
ATP5IF1	3.64952e-25	0.331079	0.605	0.427	8.79243e-21	dHB Progenitor2	ATP5IF1
PLCE11	4.36925e-25	0.282143	0.389	0.213	1.05264e-20	dHB Progenitor2	PLCE1
NONO	4.44226e-25	0.299034	0.77	0.601	1.07023e-20	dHB Progenitor2	NONO
HS6ST11	4.54187e-25	0.302353	0.478	0.297	1.09423e-20	dHB Progenitor2	HS6ST1
TEAD11	1.12033e-24	0.288291	0.902	0.733	2.69911e-20	dHB Progenitor2	TEAD1
WASF3	2.11031e-24	0.290572	0.522	0.343	5.08415e-20	dHB Progenitor2	WASF3
TCEA1	2.5436e-24	0.295031	0.59	0.415	6.12805e-20	dHB Progenitor2	TCEA1
MRC21	2.60606e-24	0.263078	0.378	0.216	6.27853e-20	dHB Progenitor2	MRC2
PARK7	3.58979e-24	0.306523	0.633	0.456	8.64851e-20	dHB Progenitor2	PARK7
BCAT1	4.79568e-24	0.330921	0.668	0.505	1.15538e-19	dHB Progenitor2	BCAT1
TENM2	4.96429e-24	0.310875	0.925	0.787	1.196e-19	dHB Progenitor2	TENM2
NEDD8	7.05699e-24	0.301755	0.633	0.458	1.70017e-19	dHB Progenitor2	NEDD8
EIF3K	7.0926e-24	0.301127	0.619	0.444	1.70875e-19	dHB Progenitor2	EIF3K
CLNS1A	7.46169e-24	0.290366	0.555	0.378	1.79767e-19	dHB Progenitor2	CLNS1A
RNF7	9.43985e-24	0.27649	0.49	0.316	2.27425e-19	dHB Progenitor2	RNF7
GMDS-DT1	9.44762e-24	0.261006	0.476	0.286	2.27612e-19	dHB Progenitor2	GMDS-DT
CANX	1.06374e-23	0.300553	0.802	0.639	2.56276e-19	dHB Progenitor2	CANX
SCP2	1.20165e-23	0.251092	0.393	0.231	2.89501e-19	dHB Progenitor2	SCP2
COX6B1	1.85444e-23	0.292833	0.651	0.465	4.46773e-19	dHB Progenitor2	COX6B1
H1FX1	1.95798e-23	0.339297	0.774	0.616	4.71716e-19	dHB Progenitor2	H1FX
HNRNPC	2.06377e-23	0.260846	0.929	0.835	4.97203e-19	dHB Progenitor2	HNRNPC
HSPE11	2.45002e-23	0.311817	0.542	0.364	5.90259e-19	dHB Progenitor2	HSPE1
CLYBL1	3.34385e-23	0.266405	0.482	0.297	8.056e-19	dHB Progenitor2	CLYBL
COX7A2L	5.21991e-23	0.30005	0.594	0.418	1.25758e-18	dHB Progenitor2	COX7A2L
NECTIN31	5.80933e-23	0.283508	0.58	0.393	1.39958e-18	dHB Progenitor2	NECTIN3
SKIL	6.81893e-23	0.296777	0.698	0.532	1.64282e-18	dHB Progenitor2	SKIL
CIRBP	7.19088e-23	0.311598	0.749	0.591	1.73243e-18	dHB Progenitor2	CIRBP
COL11A1	1.55041e-22	0.320926	0.769	0.573	3.73525e-18	dHB Progenitor2	COL11A1
AC099499.1	1.73191e-22	0.291435	0.252	0.123	4.17252e-18	dHB Progenitor2	AC099499.1
Z96074.1	1.82821e-22	0.283774	0.327	0.176	4.40452e-18	dHB Progenitor2	Z96074.1
MT-CO31	2.83262e-22	0.287141	0.999	0.992	6.82435e-18	dHB Progenitor2	MT-CO3
FNDC3B1	3.60088e-22	0.290323	0.763	0.578	8.67524e-18	dHB Progenitor2	FNDC3B
BEX3	3.95768e-22	0.300869	0.932	0.861	9.53484e-18	dHB Progenitor2	BEX3
FUNDC2	4.81902e-22	0.251806	0.452	0.286	1.161e-17	dHB Progenitor2	FUNDC2
FGFR31	7.68704e-22	0.250132	0.388	0.228	1.85196e-17	dHB Progenitor2	FGFR3
CBX1	8.12967e-22	0.288505	0.639	0.469	1.9586e-17	dHB Progenitor2	CBX1
ZCRB1	8.15902e-22	0.271738	0.511	0.343	1.96567e-17	dHB Progenitor2	ZCRB1
PTP4A2	1.05748e-21	0.27634	0.566	0.39	2.54767e-17	dHB Progenitor2	PTP4A2
DARS	1.17223e-21	0.266595	0.73	0.553	2.82415e-17	dHB Progenitor2	DARS
PMEPA11	2.19003e-21	0.355824	0.821	0.701	5.27622e-17	dHB Progenitor2	PMEPA1
GNG5	2.32823e-21	0.251443	0.737	0.541	5.60917e-17	dHB Progenitor2	GNG5
ARL5A	3.10831e-21	0.266694	0.528	0.362	7.48854e-17	dHB Progenitor2	ARL5A
EIF3D	3.61532e-21	0.25037	0.399	0.246	8.71003e-17	dHB Progenitor2	EIF3D
CDV3	4.10855e-21	0.263049	0.407	0.254	9.89832e-17	dHB Progenitor2	CDV3
ABLIM1	5.26659e-21	0.272096	0.547	0.374	1.26883e-16	dHB Progenitor2	ABLIM1
ATP5PO	6.06725e-21	0.300657	0.648	0.486	1.46172e-16	dHB Progenitor2	ATP5PO
NDUFA11	9.16752e-21	0.291043	0.598	0.443	2.20864e-16	dHB Progenitor2	NDUFA11
TKT	1.03579e-20	0.274293	0.528	0.368	2.49542e-16	dHB Progenitor2	TKT
ESD	1.27495e-20	0.293385	0.634	0.479	3.07162e-16	dHB Progenitor2	ESD
TMEM106B	1.31486e-20	0.26021	0.582	0.411	3.16776e-16	dHB Progenitor2	TMEM106B
NT5DC2	1.32724e-20	0.250033	0.453	0.291	3.19758e-16	dHB Progenitor2	NT5DC2
FAM162A	1.44909e-20	0.358801	0.623	0.461	3.49114e-16	dHB Progenitor2	FAM162A
MID1	1.48598e-20	0.305278	0.95	0.827	3.58001e-16	dHB Progenitor2	MID1
SKP1	1.67948e-20	0.279908	0.771	0.619	4.04619e-16	dHB Progenitor2	SKP1
ATP5F1A	1.92144e-20	0.264635	0.648	0.494	4.62914e-16	dHB Progenitor2	ATP5F1A
RWDD1	2.13173e-20	0.266432	0.512	0.346	5.13577e-16	dHB Progenitor2	RWDD1
ACP1	2.1916e-20	0.250457	0.457	0.297	5.28001e-16	dHB Progenitor2	ACP1
BNIP3L	2.72321e-20	0.264655	0.88	0.758	6.56077e-16	dHB Progenitor2	BNIP3L
RPS26	2.89876e-20	0.30045	0.663	0.512	6.98369e-16	dHB Progenitor2	RPS26
ISYNA11	3.66311e-20	0.270742	0.54	0.381	8.82518e-16	dHB Progenitor2	ISYNA1
MRFAP1	4.37285e-20	0.270074	0.458	0.307	1.05351e-15	dHB Progenitor2	MRFAP1
CCT8	6.31409e-20	0.268888	0.535	0.376	1.52119e-15	dHB Progenitor2	CCT8
STMP1	1.35689e-19	0.268383	0.68	0.522	3.26901e-15	dHB Progenitor2	STMP1
EIF5	2.33228e-19	0.260118	0.662	0.51	5.61893e-15	dHB Progenitor2	EIF5
GRID21	2.44201e-19	0.271605	0.443	0.278	5.8833e-15	dHB Progenitor2	GRID2
PLOD2	2.50223e-19	0.307885	0.546	0.377	6.02836e-15	dHB Progenitor2	PLOD2
SCD	2.59966e-19	0.34243	0.853	0.732	6.26309e-15	dHB Progenitor2	SCD
APEX1	3.58827e-19	0.263586	0.458	0.311	8.64486e-15	dHB Progenitor2	APEX1
RBFOX11	3.74887e-19	0.353038	0.892	0.793	9.03177e-15	dHB Progenitor2	RBFOX1
PKM	4.43273e-19	0.275483	0.848	0.712	1.06793e-14	dHB Progenitor2	PKM
PIEZO21	5.29256e-19	0.252919	0.418	0.259	1.27508e-14	dHB Progenitor2	PIEZO2
PRDX2	6.36676e-19	0.299714	0.824	0.696	1.53388e-14	dHB Progenitor2	PRDX2
CSDE1	1.35297e-18	0.254029	0.778	0.625	3.25957e-14	dHB Progenitor2	CSDE1
PHPT1	1.76036e-18	0.263132	0.544	0.383	4.24106e-14	dHB Progenitor2	PHPT1
MAML21	2.0878e-18	0.25102	0.805	0.638	5.02993e-14	dHB Progenitor2	MAML2
PTEN1	4.57166e-18	0.310524	0.799	0.689	1.1014e-13	dHB Progenitor2	PTEN
CXXC5	5.57191e-18	0.270241	0.488	0.344	1.34238e-13	dHB Progenitor2	CXXC5
HMGN11	6.77272e-18	0.252336	0.825	0.705	1.63168e-13	dHB Progenitor2	HMGN1
TXN	1.04741e-17	0.253988	0.677	0.519	2.52341e-13	dHB Progenitor2	TXN
CENPV1	1.30724e-17	0.26482	0.647	0.493	3.1494e-13	dHB Progenitor2	CENPV
NGLY1	1.35046e-17	0.25187	0.507	0.355	3.25353e-13	dHB Progenitor2	NGLY1
PRKN	2.23448e-17	0.257415	0.715	0.563	5.38331e-13	dHB Progenitor2	PRKN
OST4	6.49497e-17	0.272785	0.566	0.414	1.56477e-12	dHB Progenitor2	OST4
SOD1	8.07484e-17	0.260436	0.572	0.42	1.94539e-12	dHB Progenitor2	SOD1
LMO4	9.52127e-17	0.264675	0.512	0.362	2.29386e-12	dHB Progenitor2	LMO4
SSB	1.12129e-16	0.250526	0.604	0.455	2.70142e-12	dHB Progenitor2	SSB
UBB	2.56027e-16	0.250952	0.817	0.693	6.1682e-12	dHB Progenitor2	UBB
SMS	2.77957e-15	0.25785	0.553	0.412	6.69653e-11	dHB Progenitor2	SMS
TBCA	3.21737e-15	0.26864	0.705	0.574	7.7513e-11	dHB Progenitor2	TBCA
CHCHD2	7.09242e-15	0.250405	0.626	0.492	1.70871e-10	dHB Progenitor2	CHCHD2
BNIP3	4.73598e-14	0.279922	0.801	0.677	1.14099e-09	dHB Progenitor2	BNIP3
AC008571.21	6.53946e-14	0.263003	0.377	0.244	1.57549e-09	dHB Progenitor2	AC008571.2
GLCCI11	7.98193e-13	0.263182	0.873	0.784	1.92301e-08	dHB Progenitor2	GLCCI1
AC114971.11	3.7686e-12	0.280103	0.342	0.227	9.07932e-08	dHB Progenitor2	AC114971.1
PGK1	3.21112e-10	0.269058	0.771	0.688	7.73624e-06	dHB Progenitor2	PGK1
ASIC21	4.25917e-10	0.296396	0.145	0.08	1.02612e-05	dHB Progenitor2	ASIC2
CACNA2D1	9.14051e-195	1.54763	0.989	0.887	2.20213e-190	NE Neuron1	CACNA2D1
NAV3	2.81815e-182	1.73193	0.885	0.432	6.78948e-178	NE Neuron1	NAV3
MYT1L	5.98805e-176	1.257	0.93	0.462	1.44264e-171	NE Neuron1	MYT1L
RGMB	1.61376e-162	1.13833	0.8	0.34	3.88787e-158	NE Neuron1	RGMB
SLC35F3	2.57266e-154	1.5948	0.704	0.266	6.19806e-150	NE Neuron1	SLC35F3
CNTN2	3.54033e-148	1.23128	0.807	0.362	8.52936e-144	NE Neuron1	CNTN2
ST18	4.58575e-141	0.996009	0.814	0.337	1.1048e-136	NE Neuron1	ST18
DCC	1.09011e-139	1.36176	0.996	0.909	2.62629e-135	NE Neuron1	DCC
DPYD	1.47155e-136	1.23117	0.738	0.307	3.54525e-132	NE Neuron1	DPYD
RBFOX3	2.68729e-136	0.864132	0.688	0.259	6.47421e-132	NE Neuron1	RBFOX3
CDKN1C	1.27268e-131	1.14481	0.861	0.499	3.06615e-127	NE Neuron1	CDKN1C
MAP1B	8.42221e-131	0.868637	1	0.993	2.02908e-126	NE Neuron1	MAP1B
MIAT	6.29747e-130	0.978809	0.987	0.764	1.51719e-125	NE Neuron1	MIAT
EBF1	8.12595e-117	1.0999	0.919	0.551	1.9577e-112	NE Neuron1	EBF1
DCX	1.19295e-116	0.883062	0.971	0.729	2.87405e-112	NE Neuron1	DCX
NRXN1	3.99464e-115	1.02395	0.915	0.484	9.62388e-111	NE Neuron1	NRXN1
CADPS	2.82245e-114	0.926299	0.842	0.47	6.79985e-110	NE Neuron1	CADPS
SRRM4	8.85315e-113	0.850677	0.873	0.467	2.1329e-108	NE Neuron1	SRRM4
CLSTN2	3.33016e-112	1.09698	0.686	0.292	8.02302e-108	NE Neuron1	CLSTN2
PCSK2	6.11352e-112	0.674963	0.447	0.129	1.47287e-107	NE Neuron1	PCSK2
MAP2	5.61403e-109	0.646987	1	0.986	1.35253e-104	NE Neuron1	MAP2
ANK3	5.44436e-99	0.819427	0.913	0.678	1.31166e-94	NE Neuron1	ANK3
KCNQ1OT1	8.37781e-98	0.800663	0.968	0.809	2.01838e-93	NE Neuron1	KCNQ1OT1
RBP1	2.17526e-97	0.87817	0.587	0.252	5.24063e-93	NE Neuron1	RBP1
KHDRBS3	2.22209e-97	0.96692	0.751	0.418	5.35347e-93	NE Neuron1	KHDRBS3
SCN3A	5.21992e-96	0.924431	0.769	0.436	1.25758e-91	NE Neuron1	SCN3A
KLF7	4.07009e-95	0.762629	0.882	0.555	9.80565e-91	NE Neuron1	KLF7
RMST	7.48e-95	0.75001	0.919	0.522	1.80208e-90	NE Neuron1	RMST
GREM2	7.27536e-93	0.715387	0.522	0.192	1.75278e-88	NE Neuron1	GREM2
LINC01551	6.86984e-92	0.391188	0.161	0.019	1.65508e-87	NE Neuron1	LINC01551
CHST8	1.8855e-90	0.557097	0.535	0.199	4.54256e-86	NE Neuron1	CHST8
BICD1	2.85203e-88	0.737364	0.86	0.55	6.87112e-84	NE Neuron1	BICD1
CACNA1B	3.29595e-86	0.616735	0.741	0.365	7.9406e-82	NE Neuron1	CACNA1B
SRRM3	3.72637e-86	0.61589	0.651	0.307	8.97758e-82	NE Neuron1	SRRM3
STMN2	5.04917e-86	0.77876	0.927	0.632	1.21645e-81	NE Neuron1	STMN2
MIR137HG	6.17255e-86	0.466389	0.517	0.183	1.48709e-81	NE Neuron1	MIR137HG
NCAM1	1.30756e-85	0.670357	0.985	0.699	3.15016e-81	NE Neuron1	NCAM1
CTNNA2	8.98851e-84	0.811234	0.891	0.581	2.16551e-79	NE Neuron1	CTNNA2
POU4F1	1.22969e-82	0.596099	0.461	0.165	2.96256e-78	NE Neuron1	POU4F1
NRP1	1.83919e-82	0.784946	0.775	0.436	4.43097e-78	NE Neuron1	NRP1
FAM155A	4.14561e-79	0.899012	0.78	0.432	9.9876e-75	NE Neuron1	FAM155A
TMEM163	1.95868e-78	0.976549	0.626	0.307	4.71885e-74	NE Neuron1	TMEM163
RIMS2	3.12582e-77	0.746307	0.882	0.57	7.53073e-73	NE Neuron1	RIMS2
EBF3	5.37863e-76	0.768171	0.77	0.42	1.29582e-71	NE Neuron1	EBF3
SYT1	7.46328e-75	0.599705	0.969	0.761	1.79805e-70	NE Neuron1	SYT1
NTM	3.33901e-74	1.162	0.591	0.282	8.04433e-70	NE Neuron1	NTM
TFAP2B	6.81442e-74	0.692809	0.738	0.37	1.64173e-69	NE Neuron1	TFAP2B
CASK	1.51483e-73	0.624698	0.993	0.934	3.64952e-69	NE Neuron1	CASK
ELAVL4	1.59827e-73	0.701186	0.66	0.339	3.85055e-69	NE Neuron1	ELAVL4
GAP43	1.51657e-71	0.722311	0.831	0.522	3.65373e-67	NE Neuron1	GAP43
NHLH1	1.71665e-71	0.603642	0.525	0.225	4.13575e-67	NE Neuron1	NHLH1
CABP7	1.04731e-70	0.396242	0.275	0.073	2.52318e-66	NE Neuron1	CABP7
MALAT1	1.333e-70	0.47453	1	1	3.21146e-66	NE Neuron1	MALAT1
GFRA1	2.65195e-70	0.674317	0.528	0.227	6.38907e-66	NE Neuron1	GFRA1
THSD7A	1.94993e-69	0.693477	0.909	0.671	4.69777e-65	NE Neuron1	THSD7A
AC005999.2	6.55426e-69	0.379492	0.202	0.042	1.57905e-64	NE Neuron1	AC005999.2
TH	1.10873e-68	0.452211	0.342	0.111	2.67116e-64	NE Neuron1	TH
CLASP2	8.14431e-68	0.603622	0.957	0.872	1.96213e-63	NE Neuron1	CLASP2
KLHL35	8.69997e-68	0.483142	0.506	0.215	2.096e-63	NE Neuron1	KLHL35
CCSER1	7.54302e-67	0.66328	0.63	0.318	1.81726e-62	NE Neuron1	CCSER1
NEFM	1.90306e-66	0.887568	0.591	0.296	4.58486e-62	NE Neuron1	NEFM
PBX3	2.95277e-65	0.745727	0.994	0.97	7.11382e-61	NE Neuron1	PBX3
MGAT4C	1.33927e-64	0.734456	0.21	0.048	3.22656e-60	NE Neuron1	MGAT4C
MAP3K13	4.92067e-64	0.620936	0.881	0.672	1.18549e-59	NE Neuron1	MAP3K13
DTNA	1.19218e-63	0.928835	0.486	0.226	2.87221e-59	NE Neuron1	DTNA
ERC2	1.25477e-63	0.640938	0.884	0.664	3.02299e-59	NE Neuron1	ERC2
EBF2	2.12195e-63	0.706277	0.775	0.433	5.11221e-59	NE Neuron1	EBF2
[truncated: 8,918 more rows]
