# Supplementary material for: Generation of locus coeruleus norepinephrine neurons from human pluripotent stem cells
Source: Nat Biotechnol. 2023 Nov 16;42(9):1404–16. doi: 10.1038/s41587-023-01977-4 (PMC11392812; doi:10.1038/s41587-023-01977-4)
Supplement: Supplementary file 4 — Statistical source data and statistical test result for Supplementary Fig. 1. [file 41587_2023_1977_MOESM4_ESM.xlsx]

## Sheet: Supplementar figure 1
Supplementar figure 1b		ATOH1	n=3
		blank	bmp2	bmp4	bmp5	bmp7	fgf8	gdf7	ifg	activin a
	Mean	1	6.8213	9.33475	4.66358	5.10662	0.00919967	7.09462	0.88128	12.6299
	SD	0.214012	1.11619	0.121313	0.106123	0.524742	0.0634454	0.46651	0.0914005	0.601972
		PAX7	n=3
		blank	bmp2	bmp4	bmp5	bmp7	fgf8	gdf7	ifg	activin a
	Mean	1	0.73337	0.92916	0.71833	0.68993	0.72236	0.69704	0.62456	0.36052
	SD	0.0786697	0.120897	0.280177	0.0497276	0.0313499	0.103871	0.0327877	0.578886	0.0925088
		OLIG3	n=3
		blank	bmp2	bmp4	bmp5	bmp7	fgf8	gdf7	ifg	activin a
	Mean	1	3.27222	2.76184	2.87543	2.37716	0.66493	2.52468	1.09667	1.64362
	SD	0.0819609	0.544712	0.271239	0.0365808	0.290153	0.0820993	0.0191219	0.0509398	0.15216

## Sheet: Statistic result
OLIG3	Number of families	1									PAX7	Number of families	1									ATOH1	Number of families	1
	Number of comparisons per family	8										Number of comparisons per family	8										Number of comparisons per family	8
	Alpha	0.05										Alpha	0.05										Alpha	0.05
	Dunnett's multiple comparisons test	Mean Diff.	95% CI of diff.	Significant?	Summary	Adjusted P Value						Dunnett's multiple comparisons test	Mean Diff.	95% CI of diff.	Significant?	Summary	Adjusted P Value						Dunnett's multiple comparisons test	Mean Diff.	95% CI of diff.	Significant?	Summary	Adjusted P Value
	blank vs. bmp2	-2.27222	-2.834509 to -1.709931	Yes	****	< 0.0001						blank vs. bmp2	0.26663	-0.2742006 to 0.8074600	No	ns	0.5957						blank vs. bmp2	-5.8213	-7.002312 to -4.640287	Yes	****	< 0.0001
	blank vs. bmp4	-1.76184	-2.324129 to -1.199551	Yes	****	< 0.0001						blank vs. bmp4	0.0708397	-0.4699906 to 0.6116700	No	ns	0.9994						blank vs. bmp4	-8.33475	-9.515762 to -7.153738	Yes	****	< 0.0001
	blank vs. bmp5	-1.87543	-2.437719 to -1.313141	Yes	****	< 0.0001						blank vs. bmp5	0.28167	-0.2591606 to 0.8225000	No	ns	0.5409						blank vs. bmp5	-3.66358	-4.844593 to -2.482568	Yes	****	< 0.0001
	blank vs. bmp7	-1.37716	-1.939449 to -0.8148706	Yes	****	< 0.0001						blank vs. bmp7	0.31007	-0.2307606 to 0.8509000	No	ns	0.443						blank vs. bmp7	-4.10662	-5.287632 to -2.925607	Yes	****	< 0.0001
	blank vs. fgf8	0.33507	-0.2272194 to 0.8973594	No	ns	0.4041						blank vs. fgf8	0.27764	-0.2631906 to 0.8184700	No	ns	0.5554						blank vs. fgf8	0.9908	-0.1902121 to 2.171813	No	ns	0.1243
	blank vs. gdf7	-1.52468	-2.086969 to -0.9623907	Yes	****	< 0.0001						blank vs. gdf7	0.30296	-0.2378706 to 0.8437900	No	ns	0.4667						blank vs. gdf7	-6.09462	-7.275632 to -4.913608	Yes	****	< 0.0001
	blank vs. ifg	-0.0966699	-0.6589593 to 0.4656194	No	ns	0.9969						blank vs. ifg	0.37544	-0.1653906 to 0.9162700	No	ns	0.2603						blank vs. ifg	0.11872	-1.062292 to 1.299732	No	ns	0.9996
	blank vs. activin a	-0.64362	-1.205909 to -0.08133061	Yes	*	0.0209						blank vs. activin a	0.63948	0.09864938 to 1.180310	Yes	*	0.0166						blank vs. activin a	-11.6299	-12.81092 to -10.44890	Yes	****	< 0.0001
	Test details	Mean 1	Mean 2	Mean Diff.	SE of diff.	n1	n2	q	DF			Test details	Mean 1	Mean 2	Mean Diff.	SE of diff.	n1	n2	q	DF			Test details	Mean 1	Mean 2	Mean Diff.	SE of diff.	n1	n2	q	DF
	blank vs. bmp2	1	3.27222	-2.27222	0.191559	3	3	11.8617	18			blank vs. bmp2	1	0.73337	0.26663	0.184248	3	3	1.44712	18			blank vs. bmp2	1	6.8213	-5.8213	0.402344	3	3	14.4685	18
	blank vs. bmp4	1	2.76184	-1.76184	0.191559	3	3	9.19737	18			blank vs. bmp4	1	0.92916	0.0708397	0.184248	3	3	0.384479	18			blank vs. bmp4	1	9.33475	-8.33475	0.402344	3	3	20.7155	18
	blank vs. bmp5	1	2.87543	-1.87543	0.191559	3	3	9.79035	18			blank vs. bmp5	1	0.71833	0.28167	0.184248	3	3	1.52875	18			blank vs. bmp5	1	4.66358	-3.66358	0.402344	3	3	9.1056	18
	blank vs. bmp7	1	2.37716	-1.37716	0.191559	3	3	7.18922	18			blank vs. bmp7	1	0.68993	0.31007	0.184248	3	3	1.68289	18			blank vs. bmp7	1	5.10662	-4.10662	0.402344	3	3	10.2067	18
	blank vs. fgf8	1	0.66493	0.33507	0.191559	3	3	1.74917	18			blank vs. fgf8	1	0.72236	0.27764	0.184248	3	3	1.50688	18			blank vs. fgf8	1	0.00919967	0.9908	0.402344	3	3	2.46257	18
	blank vs. gdf7	1	2.52468	-1.52468	0.191559	3	3	7.95932	18			blank vs. gdf7	1	0.69704	0.30296	0.184248	3	3	1.6443	18			blank vs. gdf7	1	7.09462	-6.09462	0.402344	3	3	15.1478	18
	blank vs. ifg	1	1.09667	-0.0966699	0.191559	3	3	0.504648	18			blank vs. ifg	1	0.62456	0.37544	0.184248	3	3	2.03768	18			blank vs. ifg	1	0.88128	0.11872	0.402344	3	3	0.295071	18
	blank vs. activin a	1	1.64362	-0.64362	0.191559	3	3	3.3599	18			blank vs. activin a	1	0.36052	0.63948	0.184248	3	3	3.47075	18			blank vs. activin a	1	12.6299	-11.6299	0.402344	3	3	28.9054	18
