# Supplementary material for: Generation of locus coeruleus norepinephrine neurons from human pluripotent stem cells
Source: Nat Biotechnol. 2023 Nov 16;42(9):1404–16. doi: 10.1038/s41587-023-01977-4 (PMC11392812; doi:10.1038/s41587-023-01977-4)
Supplement: Supplementary file 5 — Statistical source data and statistical test result for Supplementary Fig. 6. [file 41587_2023_1977_MOESM5_ESM.xlsx]

## Sheet: Supplementary figure 6
Supplementary figure 6a	Before	After		Supplementary figure 6b	Before	After
	0.32	0.21			0.073465	0.022861
	0.38	0.18			0.323386	0.070292
	0.42	0.38			0.012484	0.018699
	0.45	0.52			1.77291	2.33241
	0.37	0.41			0.338388	0.348371
	0.23	0.25			0.062419	0.013661
	0.54	0.38			0.333501	0.226404
	0.37	0.42			0.041936	0.004761
	0.45	0.38			0.005062	0.02506
	0.36	0.43			2.5761	2.88304
	0.64	0.52			0.003791	0.00248
	0.35	0.35			0.279571	0.045157
	0.38	0.42			0.536668	0.125202
	0.36	0.34			0.008406	0.011806
	0.26	0.27
	0.47	0.37
	0.43	0.52
	0.35	0.33
	0.27	0.31
	0.46	0.27
	0.28	0.32
	0.53	0.43
	0.54	0.51
	0.37	0.35
	0.27	0.31
	0.63	0.53

## Sheet: Statistic results
11a	paired t test				11b	Table Analyzed	TH-
	Column B	After
	vs.	vs.				Column B	5% CO2
	Column A	Before				vs.	vs.
						Column A	control
	Paired t test
	P value	0.0814				Paired t test
	P value summary	ns				P value	0.7898
	Significantly different? (P < 0.05)	No				P value summary	ns
	One- or two-tailed P value?	Two-tailed				Significantly different? (P < 0.05)	No
	t, df	t=1.816 df=25				One- or two-tailed P value?	Two-tailed
	Number of pairs	26				t, df	t=0.2721 df=13
						Number of pairs	14
	How big is the difference?
	Mean of differences	-0.02962				How big is the difference?
	SD of differences	0.08316				Mean of differences	-0.01699
	SEM of differences	0.01631				SD of differences	0.2337
	95% confidence interval	-0.06321 to 0.003974				SEM of differences	0.06245
	R square	0.1165				95% confidence interval	-0.1519 to 0.1179
						R square	0.005662
	How effective was the pairing?
	Correlation coefficient (r)	0.6791				How effective was the pairing?
	P value (one tailed)	< 0.0001				Correlation coefficient (r)	0.9812
	P value summary	****				P value (one tailed)	< 0.0001
	Significant correlation? (P > 0.05)	No				P value summary	****
						Significant correlation? (P > 0.05)	No
