# Supplementary material for: Generation of locus coeruleus norepinephrine neurons from human pluripotent stem cells
Source: Nat Biotechnol. 2023 Nov 16;42(9):1404–16. doi: 10.1038/s41587-023-01977-4 (PMC11392812; doi:10.1038/s41587-023-01977-4)
Supplement: Supplementary file 6 — Statistical source data and statistical test result. [file 41587_2023_1977_MOESM6_ESM.xlsx]

## Sheet: source data of Figure 1
Figure 1c		GBX2		HOXA2		PAX2		EN1		OTX2
	CHIR	mean	SEM	mean	SEM	mean	SEM	mean	SEM	mean	SEM
	0	0.00812	0.00172	0.31743	0.00936	0.16475	0.02583	0.05829	0.01295	0.94423	0.09839
	0.2	0.03792	0.0054	0.35193	0.0585	0.32746	0.0481	0.19103	0.02909	1.36094	0.19314
	0.4	0.11037	0.0112	0.7652	0.02719	1	0.05498	0.89734	0.03743	1	0.10003
	0.6	0.22369	0.02492	0.71511	0.07916	0.94609	0.12156	1.67755	0.19511	0.59513	0.06645
	0.8	0.38643	0.01267	0.72293	0.02909	0.40436	0.06578	0.89408	0.10437	0.16211	0.01969
	1	1.08789	0.0497	0.79567	0.03998	0.09785	0.0079	0.02928	0.00413	0.00942	0.00053
	1.2	0.81081	0.05364	1.00769	0.02611	0.09579	0.00442	0.03663	0.00172	0.00987	0.00025
	1.4	1.04004	0.19444	0.85484	0.15935	0.18907	0.03528	0.01079	0.00254	0.00357	0.00068
	1.6	1.26416	0.11606	1.34749	0.05528	0.48699	0.08138	0.01139	0.00053	0.00638	0.00062
	2	0.38011	0.01767	0.56383	0.02474	1.22879	0.05827	0.0081	0.00582	0.01024	0.00061
		mean	SD
Figure 1g	PAX7	0.806392	0.102072
	SOX1	0.906447	0.0419561
	SOX2	0.925566	0.0704751
