# Supplementary material for: Generation of locus coeruleus norepinephrine neurons from human pluripotent stem cells
Source: Nat Biotechnol. 2023 Nov 16;42(9):1404–16. doi: 10.1038/s41587-023-01977-4 (PMC11392812; doi:10.1038/s41587-023-01977-4)
Supplement: Supplementary file 7 — Statistical source data and statistical test result. [file 41587_2023_1977_MOESM7_ESM.xlsx]

## Sheet: Source data for figure 2
Figure 2d
	blank	bmp2	bmp4	bmp5	bmp7	fgf8	gdf7	ifg	activin a	tgf1b
ASCL1	1.13313	0.483497	0.4965	0.573347	0.582418	1.04884	0.461231	1.03823	1.6695	1.13113
	0.924618	0.338234	0.481716	0.545843	0.536739	0.8338	0.409157	0.91043	1.51717	0.933038
	0.942251	0.404969	0.481704	0.54701	0.533033	0.872077	0.411962	0.89105	1.51625	0.935831
PHOX2A	1.23738	0.519675	0.453916	0.393295	0.415898	1.37351	0.341611	1.23581	2.05586	1.35653
	0.891282	0.399293	0.241397	0.311158	0.372849	1.07999	0.310099	0.892991	1.9167	1.12602
	0.871337	0.384532	0.339446	0.325837	0.377653	1.17974	0.31429	0.896699	1.91413	1.15402
PHOX2B	1.32096	0.723984	0.498458	0.499	0.555471	1.61844	0.526513	1.36393	3.33802	1.55115
	0.90736	0.514069	0.428127	0.491767	0.47697	1.31389	0.489152	1.20161	3.09208	1.26862
	0.771681	0.532787	0.427375	0.491773	0.472239	1.32503	0.486166	1.19172	3.10399	1.25493
Figure 2e
	0	10	25	50	100	250	500
ASCL1	1.15867	2.51951	5.14402	4.19507	4.10633	4.48096	3.69819
	0.923083	2.24957	4.39157	3.59221	3.80623	3.70134	2.90718
	0.918242	2.27687	4.27974	3.75669	3.83019	3.41237	2.4854
PHOX2A	1.26908	1.29509	2.21534	3.09853	5.15731	8.56464	7.83292
	0.698467	1.12335	1.83816	2.86432	4.99212	5.9796	6.76086
	1.03245	1.14856	1.93903	2.83612	4.98653	6.47919	6.84143
PHOX2B	1.18055	1.55103	2.59649	3.96825	7.99041	10.1094	9.85391
	0.882217	1.35769	2.16086	3.66682	6.7812	7.63503	7.74228
	0.937236	1.32359	2.18213	3.65147	7.05762	8.39267	8.37871
Figure 2f	CHIR CONC	Control			ACTIVIN A
	0.2	0.850162	0.364987	1.78485	21.2449	9.37414	7.79274
	0.4	7.54191	0.79547	2.45674	260.784	218.011	166.323
	0.6	16.5474	11.683	13.8578	159.943	139.894	141.075
	0.8	17.3373	15.5567	15.4737	227.721	176.039	114.814
	1	26.526	16.7656	24.6495	824.47	741.272	732.169
	1.2	79.5839	65.779	57.99	1039.62	525.208	700.277
	1.6	18.2206	13.5354	9.55283	105.976	92.7352	93.9509
	2	6.05092	4.53912	5.10113	67.0435	53.1845	52.625
	3	2.07626	1.60568	1.37686	2.24101	1.08001	0.01723

## Sheet: statistic results for figure 2
Figure 2d
ASCL1	one-way ANOVA
	Number of families	1
	Number of comparisons per family	9
	Alpha	0.05
	Dunnett's multiple comparisons test	Mean Diff.	95% CI of diff.	Significant?	Summary	Adjusted P Value
	blank vs. bmp2	0.5911	0.4034868 to 0.7787132	Yes	****	< 0.0001
	blank vs. bmp4	0.51336	0.3257468 to 0.7009732	Yes	****	< 0.0001
	blank vs. bmp5	0.4446	0.2569868 to 0.6322132	Yes	****	< 0.0001
	blank vs. bmp7	0.44927	0.2616568 to 0.6368832	Yes	****	< 0.0001
	blank vs. fgf8	0.08176	-0.1058532 to 0.2693732	No	ns	0.7352
	blank vs. gdf7	0.57255	0.3849368 to 0.7601632	Yes	****	< 0.0001
	blank vs. ifg	0.05343	-0.1341832 to 0.2410433	No	ns	0.9578
	blank vs. activin a	-0.56764	-0.7552536 to -0.3800271	Yes	****	< 0.0001
	blank vs. tgf1b	3.57628e-07	-0.1876128 to 0.1876136	No	ns	> 0.9999
	Test details	Mean 1	Mean 2	Mean Diff.	SE of diff.	n1	n2	q	DF
	blank vs. bmp2	1	0.4089	0.5911	0.0636767	3	3	9.28283	20
	blank vs. bmp4	1	0.48664	0.51336	0.0636767	3	3	8.06197	20
	blank vs. bmp5	1	0.5554	0.4446	0.0636767	3	3	6.98214	20
	blank vs. bmp7	1	0.55073	0.44927	0.0636767	3	3	7.05548	20
	blank vs. fgf8	1	0.91824	0.08176	0.0636767	3	3	1.28399	20
	blank vs. gdf7	1	0.42745	0.57255	0.0636767	3	3	8.99151	20
	blank vs. ifg	1	0.94657	0.05343	0.0636767	3	3	0.839083	20
	blank vs. activin a	1	1.56764	-0.56764	0.0636767	3	3	8.91441	20
	blank vs. tgf1b	1	1	3.57628e-07	0.0636767	3	3	5.61631e-06	20
PHOX2A	one-way ANOVA
	Number of families	1
	Number of comparisons per family	9
	Alpha	0.05
	Dunnett's multiple comparisons test	Mean Diff.	95% CI of diff.	Significant?	Summary	Adjusted P Value
	blank vs. bmp2	0.5655	0.2754510 to 0.8555490	Yes	***	0.0001
	blank vs. bmp4	0.65508	0.3650313 to 0.9451293	Yes	****	< 0.0001
	blank vs. bmp5	0.65657	0.3665210 to 0.9466190	Yes	****	< 0.0001
	blank vs. bmp7	0.6112	0.3211510 to 0.9012490	Yes	****	< 0.0001
	blank vs. fgf8	-0.21108	-0.5011290 to 0.07896901	No	ns	0.2295
	blank vs. gdf7	0.678	0.3879510 to 0.9680490	Yes	****	< 0.0001
	blank vs. ifg	-0.00850002	-0.2985490 to 0.2815490	No	ns	0.9999
	blank vs. activin a	-0.96223	-1.252279 to -0.6721810	Yes	****	< 0.0001
	blank vs. tgf1b	-0.21219	-0.5022390 to 0.07785897	No	ns	0.2252
	Test details	Mean 1	Mean 2	Mean Diff.	SE of diff.	n1	n2	q	DF
	blank vs. bmp2	1	0.4345	0.5655	0.0984439	3	3	5.74439	20
	blank vs. bmp4	1	0.34492	0.65508	0.0984439	3	3	6.65435	20
	blank vs. bmp5	1	0.34343	0.65657	0.0984439	3	3	6.66949	20
	blank vs. bmp7	1	0.3888	0.6112	0.0984439	3	3	6.20861	20
	blank vs. fgf8	1	1.21108	-0.21108	0.0984439	3	3	2.14417	20
	blank vs. gdf7	1	0.322	0.678	0.0984439	3	3	6.88717	20
	blank vs. ifg	1	1.0085	-0.00850002	0.0984439	3	3	0.0863438	20
	blank vs. activin a	1	1.96223	-0.96223	0.0984439	3	3	9.7744	20
	blank vs. tgf1b	1	1.21219	-0.21219	0.0984439	3	3	2.15544	20
PHOX2B	one-way ANOVA
	Number of families	1
	Number of comparisons per family	9
	Alpha	0.05
	Dunnett's multiple comparisons test	Mean Diff.	95% CI of diff.	Significant?	Summary
	blank vs. bmp2	0.4097	0.08154 to 0.7379	Yes	*
	blank vs. bmp4	0.5487	0.2205 to 0.8769	Yes	***
	blank vs. bmp5	0.5058	0.1776 to 0.8340	Yes	**
	blank vs. bmp7	0.4984	0.1703 to 0.8266	Yes	**
	blank vs. fgf8	-0.4191	-0.7473 to -0.09094	Yes	**
	blank vs. gdf7	0.4994	0.1712 to 0.8276	Yes	**
	blank vs. ifg	-0.2524	-0.5806 to 0.07576	No	ns
	blank vs. aa	-2.178	-2.506 to -1.850	Yes	****
	blank vs. tgf	-0.3582	-0.6864 to -0.03005	Yes	*
	Test details	Mean 1	Mean 2	Mean Diff.	SE of diff.	n1	n2	q	DF
	blank vs. bmp2	1	0.5903	0.4097	0.1114	3	3	3.678	20
	blank vs. bmp4	1	0.4513	0.5487	0.1114	3	3	4.926	20
	blank vs. bmp5	1	0.4942	0.5058	0.1114	3	3	4.541	20
	blank vs. bmp7	1	0.5016	0.4984	0.1114	3	3	4.475	20
	blank vs. fgf8	1	1.419	-0.4191	0.1114	3	3	3.763	20
	blank vs. gdf7	1	0.5006	0.4994	0.1114	3	3	4.483	20
	blank vs. ifg	1	1.252	-0.2524	0.1114	3	3	2.266	20
	blank vs. aa	1	3.178	-2.178	0.1114	3	3	19.55	20
	blank vs. tgf	1	1.358	-0.3582	0.1114	3	3	3.216	20
Figure 2e
ASCL1	Number of families	1
	Number of comparisons per family	6
	Alpha	0.05
	Sidak's multiple comparisons test	Mean Diff.	95% CI of diff.	Significant?	Summary	Adjusted P Value
	0 vs. 10	-1.34865	-2.325525 to -0.3717752	Yes	**	0.0051
	10 vs. 25	-2.25646	-3.233335 to -1.279585	Yes	****	< 0.0001
	25 vs. 50	0.75712	-0.2197550 to 1.733995	No	ns	0.1808
	50 vs. 100	-0.0662599	-1.043135 to 0.9106149	No	ns	> 0.9999
	100 vs. 250	0.04936	-0.9275149 to 1.026235	No	ns	> 0.9999
	250 vs. 500	0.83463	-0.1422445 to 1.811505	No	ns	0.1167
	Test details	Mean 1	Mean 2	Mean Diff.	SE of diff.	n1	n2	t	DF
	0 vs. 10	1	2.34865	-1.34865	0.319441	3	3	4.2219	14
	10 vs. 25	2.34865	4.60511	-2.25646	0.319441	3	3	7.06377	14
	25 vs. 50	4.60511	3.84799	0.75712	0.319441	3	3	2.37014	14
	50 vs. 100	3.84799	3.91425	-0.0662599	0.319441	3	3	0.207425	14
	100 vs. 250	3.91425	3.86489	0.04936	0.319441	3	3	0.15452	14
	250 vs. 500	3.86489	3.03026	0.83463	0.319441	3	3	2.61278	14
PHOX2A	one-way ANOVA
	Number of families	1
	Number of comparisons per family	6
	Alpha	0.05
	Sidak's multiple comparisons test	Mean Diff.	95% CI of diff.	Significant?	Summary
	0 vs. 10	-0.189	-1.650 to 1.272	No	ns
	10 vs. 25	-0.8085	-2.269 to 0.6522	No	ns
	25 vs. 50	-0.9355	-2.396 to 0.5253	No	ns
	50 vs. 100	-2.112	-3.573 to -0.6516	Yes	**
	100 vs. 250	-1.962	-3.423 to -0.5017	Yes	**
	250 vs. 500	-0.1373	-1.598 to 1.323	No	ns
	Test details	Mean 1	Mean 2	Mean Diff.	SE of diff.	n1	n2	t	DF
	0 vs. 10	1	1.189	-0.189	0.4777	3	3	0.3957	14
	10 vs. 25	1.189	1.998	-0.8085	0.4777	3	3	1.693	14
	25 vs. 50	1.998	2.933	-0.9355	0.4777	3	3	1.958	14
	50 vs. 100	2.933	5.045	-2.112	0.4777	3	3	4.422	14
	100 vs. 250	5.045	7.008	-1.962	0.4777	3	3	4.108	14
	250 vs. 500	7.008	7.145	-0.1373	0.4777	3	3	0.2874	14
PHOX2B	Number of families	1
	Number of comparisons per family	6
	Alpha	0.05
	Sidak's multiple comparisons test	Mean Diff.	95% CI of diff.	Significant?	Summary
	0 vs. 10	-0.4108	-2.129 to 1.307	No	ns
	10 vs. 25	-0.9024	-2.621 to 0.8158	No	ns
	25 vs. 50	-1.449	-3.167 to 0.2692	No	ns
	50 vs. 100	-3.514	-5.232 to -1.796	Yes	***
	100 vs. 250	-1.436	-3.154 to 0.2822	No	ns
	250 vs. 500	0.05407	-1.664 to 1.772	No	ns
	Test details	Mean 1	Mean 2	Mean Diff.	SE of diff.	n1	n2	t	DF
	0 vs. 10	1	1.411	-0.4108	0.5619	3	3	0.7311	14
	10 vs. 25	1.411	2.313	-0.9024	0.5619	3	3	1.606	14
	25 vs. 50	2.313	3.762	-1.449	0.5619	3	3	2.579	14
	50 vs. 100	3.762	7.276	-3.514	0.5619	3	3	6.255	14
	100 vs. 250	7.276	8.712	-1.436	0.5619	3	3	2.556	14
	250 vs. 500	8.712	8.658	0.05407	0.5619	3	3	0.09623	14
