# Supplementary material for: Generation of locus coeruleus norepinephrine neurons from human pluripotent stem cells
Source: Nat Biotechnol. 2023 Nov 16;42(9):1404–16. doi: 10.1038/s41587-023-01977-4 (PMC11392812; doi:10.1038/s41587-023-01977-4)
Supplement: Supplementary file 8 — Statistical source data and statistical test result. [file 41587_2023_1977_MOESM8_ESM.xlsx]

## Sheet: Source data for figure 3
Figure 3b		25 ng			125 ng
	day9	1.16751	1.071	1.07958	1.17053	1.11015	1.11403
	day10	2.29961	2.0796	2.05879	2.57072	2.16542	2.19209
	day12	1.95351	1.33172	1.33657	2.03821	1.40866	1.549
	day15	0.164218	0.150103	0.150439	1.05263	0.779645	0.795842
Figure 3c
		25 ng			125 ng
	day9	1.39139	1.21508	1.19807	1.17877	1.01965	1.0411
	day10	3.00976	2.73111	2.68745	1.84333	1.51344	1.58974
	day12	4.41232	3.33422	3.11485	2.26312	1.63779	1.4917
	day15	3.13178	2.10265	1.96524	0.506942	0.474844	0.476334
		C1	C2	C3	C4		C1	C2	C3	C4		C1	C2	C3	C4
Figure 3d-i	ATOH1	1.28652	2.87529	0.288895	0.518508	OLIG3	1.20525	1.47667	1.11622	1.54436	PAX7	1.25066	0.985438	1.84802	1.91792
		0.937076	2.30812	0.710891	0.419145		0.774038	1.2551	0.909244	0.941967		0.810433	0.779589	1.37622	1.45903
		0.776407	2.39322	0.776754	0.368967		1.02071	1.21272	0.856815	1.02569		0.938912	0.836512	1.51465	1.63738
	ASCL1	C1	C2	C3	C4	PHOX2A	C1	C2	C3	C4	PHOX2B	C1	C2	C3	C4
		1.2445	1.29506	1.82777	1.48353		1.20733	0.978168	1.80493	1.82049		1.26288	1.16233	1.89595	1.93735
		0.782666	0.934217	1.20951	1.24856		0.759976	0.796957	1.40577	1.17198		0.85695	0.932295	1.40851	1.39939
		0.972835	1.00527	1.57465	1.25015		1.0327	0.763175	1.51379	1.42716		0.880171	0.959198	1.48003	1.52101
Figure 3l
	ASCL	PHOX2B
	58.2394	45.3385
	30.2672	40.786
	34.0036	48.2616

## Sheet: Statistic results for figure 3
Figure 3b	Number of families	1
	Number of comparisons per family	4
	Alpha	0.05
	Sidak's multiple comparisons test	Mean Diff.	95% CI of diff.	Significant?	Summary	Adjusted P Value
	125 ng - 25 ng
	day9	0.0255397	-0.4420954 to 0.4931748	No	ns	0.9998
	day10	0.16341	-0.3042255 to 0.6310447	No	ns	0.8123
	day12	0.12469	-0.3429455 to 0.5923247	No	ns	0.9184
	day15	0.72112	0.2534849 to 1.188755	Yes	**	0.0021
	Test details	Mean 1	Mean 2	Mean Diff.	SE of diff.	N1	N2	t	DF
	125 ng - 25 ng
	day9	1.13157	1.10603	0.0255397	0.166786	3	3	0.153128	16
	day10	2.30941	2.146	0.16341	0.166786	3	3	0.979756	16
	day12	1.66529	1.5406	0.12469	0.166786	3	3	0.747602	16
	day15	0.87604	0.15492	0.72112	0.166786	3	3	4.32362	16
Figure 3c	Number of families	1
	Number of comparisons per family	4
	Alpha	0.05
	Sidak's multiple comparisons test	Mean Diff.	95% CI of diff.	Significant?	Summary	Adjusted P Value
	25 - 125 ng
	day9	0.18834	-0.6744568 to 1.051137	No	ns	0.9587
	day10	1.1606	0.2978031 to 2.023397	Yes	**	0.0067
	day12	1.82292	0.9601228 to 2.685716	Yes	****	< 0.0001
	day15	1.91385	1.051054 to 2.776647	Yes	****	< 0.0001
	Test details	Mean 1	Mean 2	Mean Diff.	SE of diff.	N1	N2	t	DF
	25 - 125 ng
	day9	1.26818	1.07984	0.18834	0.307724	3	3	0.612042	16
	day10	2.80944	1.64884	1.1606	0.307724	3	3	3.77156	16
	day12	3.62046	1.79754	1.82292	0.307724	3	3	5.92388	16
	day15	2.39989	0.48604	1.91385	0.307724	3	3	6.21938	16
Figure 3d	Number of families	1
	Number of comparisons per family	3
	Alpha	0.05
	Dunnett's multiple comparisons test	Mean Diff.	95% CI of diff.	Significant?	Summary	Adjusted P Value
	condition1 vs. condition2	-1.52554	-2.098405 to -0.9526749	Yes	***	0.0002
	condition1 vs. condition3	0.40782	-0.1650445 to 0.9806851	No	ns	0.1701
	condition1 vs. condition4	0.56446	-0.0084045 to 1.137325	No	ns	0.0533
	Test details	Mean 1	Mean 2	Mean Diff.	SE of diff.	n1	n2	q	DF
	condition1 vs. condition2	1	2.52554	-1.52554	0.19893	3	3	7.66874	8
	condition1 vs. condition3	1	0.59218	0.40782	0.19893	3	3	2.05007	8
	condition1 vs. condition4	1	0.43554	0.56446	0.19893	3	3	2.83749	8
Figure 3e	Number of families	1
	Number of comparisons per family	3
	Alpha	0.05
	Dunnett's multiple comparisons test	Mean Diff.	95% CI of diff.	Significant?	Summary	Adjusted P Value
	condition1 vs. condition2	-0.31483	-0.8302376 to 0.2005782	No	ns	0.2568
	condition1 vs. condition3	0.0392404	-0.4761676 to 0.5546483	No	ns	0.9922
	condition1 vs. condition4	-0.17067	-0.6860776 to 0.3447383	No	ns	0.6729
	Test details	Mean 1	Mean 2	Mean Diff.	SE of diff.	n1	n2	q	DF
	condition1 vs. condition2	1	1.31483	-0.31483	0.178978	3	3	1.75905	8
	condition1 vs. condition3	1	0.96076	0.0392404	0.178978	3	3	0.219247	8
	condition1 vs. condition4	1	1.17067	-0.17067	0.178978	3	3	0.953581	8
Figure 3f	Number of families	1
	Number of comparisons per family	3
	Alpha	0.05
	Dunnett's multiple comparisons test	Mean Diff.	95% CI of diff.	Significant?	Summary	Adjusted P Value
	condition1 vs. condition2	0.13282	-0.3588168 to 0.6244575	No	ns	0.7813
	condition1 vs. condition3	-0.57963	-1.071267 to -0.08799287	Yes	*	0.0235
	condition1 vs. condition4	-0.67144	-1.163077 to -0.1798032	Yes	*	0.011
	Test details	Mean 1	Mean 2	Mean Diff.	SE of diff.	n1	n2	q	DF
	condition1 vs. condition2	1	0.86718	0.13282	0.170723	3	3	0.777987	8
	condition1 vs. condition3	1	1.57963	-0.57963	0.170723	3	3	3.39515	8
	condition1 vs. condition4	1	1.67144	-0.67144	0.170723	3	3	3.93292	8
Figure 3g	Number of families	1
	Number of comparisons per family	3
	Alpha	0.05
	Dunnett's multiple comparisons test	Mean Diff.	95% CI of diff.	Significant?	Summary	Adjusted P Value
	condition1 vs. condition2	-0.0781796	-0.6108671 to 0.4545078	No	ns	0.9503
	condition1 vs. condition3	-0.53731	-1.069997 to -0.004622223	Yes	*	0.0482
	condition1 vs. condition4	-0.32741	-0.8600971 to 0.2052778	No	ns	0.2529
	Test details	Mean 1	Mean 2	Mean Diff.	SE of diff.	n1	n2	q	DF
	condition1 vs. condition2	1	1.07818	-0.0781796	0.184978	3	3	0.422643	8
	condition1 vs. condition3	1	1.53731	-0.53731	0.184978	3	3	2.90472	8
	condition1 vs. condition4	1	1.32741	-0.32741	0.184978	3	3	1.76999	8
Figure 3h	Number of families	1
	Number of comparisons per family	3
	Alpha	0.05
	Dunnett's multiple comparisons test	Mean Diff.	95% CI of diff.	Significant?	Summary	Adjusted P Value
	condition1 vs. condition2	0.1539	-0.3893937 to 0.6971937	No	ns	0.7586
	condition1 vs. condition3	-0.57483	-1.118124 to -0.03153627	Yes	*	0.0391
	condition1 vs. condition4	-0.47321	-1.016504 to 0.07008369	No	ns	0.0868
	Test details	Mean 1	Mean 2	Mean Diff.	SE of diff.	n1	n2	q	DF
	condition1 vs. condition2	1	0.8461	0.1539	0.188661	3	3	0.815749	8
	condition1 vs. condition3	1	1.57483	-0.57483	0.188661	3	3	3.04689	8
	condition1 vs. condition4	1	1.47321	-0.47321	0.188661	3	3	2.50826	8
Figure 3i	Number of families	1
	Number of comparisons per family	3
	Alpha	0.05
	Dunnett's multiple comparisons test	Mean Diff.	95% CI of diff.	Significant?	Summary	Adjusted P Value
	condition1 vs. condition2	-0.0179404	-0.5651590 to 0.5292783	No	ns	0.9993
	condition1 vs. condition3	-0.59483	-1.142049 to -0.04761165	Yes	*	0.0346
	condition1 vs. condition4	-0.61925	-1.166469 to -0.07203172	Yes	*	0.0287
	Test details	Mean 1	Mean 2	Mean Diff.	SE of diff.	n1	n2	q	DF
	condition1 vs. condition2	1	1.01794	-0.0179404	0.190024	3	3	0.0944112	8
	condition1 vs. condition3	1	1.59483	-0.59483	0.190024	3	3	3.13029	8
	condition1 vs. condition4	1	1.61925	-0.61925	0.190024	3	3	3.2588	8
