# Supplementary material for: Generation of locus coeruleus norepinephrine neurons from human pluripotent stem cells
Source: Nat Biotechnol. 2023 Nov 16;42(9):1404–16. doi: 10.1038/s41587-023-01977-4 (PMC11392812; doi:10.1038/s41587-023-01977-4)
Supplement: Supplementary file 9 — Statistical source data and statistical test result. [file 41587_2023_1977_MOESM9_ESM.xlsx]

## Sheet: Source data for figure 4
Figure 4a		TH			DBH
	day 0	1.27721	0.833037	0.88975	1.34132	0.691681	0.966997
	day 6	0.503909	0.293065	0.298146	0.418723	0.147157	0.28582
	day 11	46.1401	32.4093	31.7968	20.5147	17.9205	11.6442
Figure 4d	PHOX2B	PHOX2B&TH
	0.522718	0.543889
	0.854392	0.300806
	0.599824	0.423656
	0.373424	0.666736
	0.379242	0.311512
Figure 4e		TH			NET			MAOA			MAOB			COMT			ADRA2A			ADRA2B			ADRA2C
	Day11	1.13765	0.903939	0.958407	0.895254	0.782332	1	1.29285	0.807601	0.899552	1.15905	0.891706	0.949247	1.06542	0.97215	0.96243	1.06101	0.971051	0.967935	1.53681	0.875214	0.587978	1.28361	0.879716	0.836671
	Day19	3.00073	0.346045	3.33903	4.66729	13.3514	14.2224	2.40535	2.3447	2.34463	7.21755	2.71528	5.06867	2.97474	2.10216	2.15226	22.4372	25.0935	4.24063	1.01414	1.10084	3.85551	1.23083	0.849048	0.888293
	Day30	13.3572	2.93666	11.643	28.864	34.9111	37.5167	11.9482	7.43003	13.1172	46.8755	28.5569	32.6377	3.47936	2.17145	2.01365	97.597	46.5585	81.1501	3.14086	2.05793	1.89846	10.237	9.60618	9.62543
	Day40	12.9403	11.0638	7.75155	22.2918	24.0907	17.4592	20.7677	8.50605	17.8173	45.9849	43.0141	43.1383	5.25894	3.57455	1.15255	66.0993	30.1409	35.5009	3.17759	2.4151	2.38287	43.9204	12.6723	28.6995
Figure 4j	BL	MA	TO	NI	RE	KCL	BGR	CI	COR	FRESH
	0.016	0.026222	0.1565	0.150278	0.108556	0.103889	0.028556	0.0215	0	0
	0.028111	0.027722	0.0905	0.093667	0.086278	0.1115	0.033278	0.012	0	0.002167
	0.018	0.033222	0.102889	0.222167	0.123778	0.125556	0.017722	0.017111	0.005333	0
	0.0295	0.026889	0.147889	0.132056	0.144611	0.122778	0.036667	0.019333	0.001222	0
Figure 4m	Before	After		Figure 4o	Before	After
	0.800008	0.15516			0.019337	0.028446
	0.3982	0.0221708			0.664168	0.787199
	0.093808	0			0.198526	0.407902
	0.04607	0			0.089232	0.207776
	0.0430896	0			0.111572	0.316217
	0.0192537	0			0.014935	0.020399
	0.031129	0			0.271891	0.293708
	0.646897	0			0.720649	0.897015
					0.087511	0.161752
					0.436508	0.415235
					0.466667	0.452778
					0.180748	0.159287
					0.275	0.205556
					0.007577	0.870318
					0.025688	0.011578
					0.00618	0.648904

## Sheet: Statistic results
Figure 4a
TH	Number of families	1
	Number of comparisons per family	2
	Alpha	0.05
	Dunnett's multiple comparisons test	Mean Diff.	95% CI of diff.	Significant?	Summary	Adjusted P Value
	DAY0 vs. DAY6	0.63496	-10.31693 to 11.58685	No	ns	0.9801
	DAY0 vs. DAY11	-35.7821	-46.73398 to -24.83020	Yes	***	0.0002
	Test details	Mean 1	Mean 2	Mean Diff.	SE of diff.	n1	n2	q	DF
	DAY0 vs. DAY6	1	0.36504	0.63496	3.82525	3	3	0.165992	6
	DAY0 vs. DAY11	1	36.7821	-35.7821	3.82525	3	3	9.35419	6
DBH	Number of families	1
	Number of comparisons per family	2
	Alpha	0.05
	Dunnett's multiple comparisons test	Mean Diff.	95% CI of diff.	Significant?	Summary	Adjusted P Value
	DAY0 vs. DAY6	0.7161	-5.457920 to 6.890120	No	ns	0.9239
	DAY0 vs. DAY11	-15.6931	-21.86715 to -9.519110	Yes	***	0.0006
	Test details	Mean 1	Mean 2	Mean Diff.	SE of diff.	n1	n2	q	DF
	DAY0 vs. DAY6	1	0.2839	0.7161	2.15645	3	3	0.332074	6
	DAY0 vs. DAY11	1	16.6931	-15.6931	2.15645	3	3	7.27731	6
Figure 4j	Number of families	1
	Number of comparisons per family	9
	Alpha	0.05
	Dunnett's multiple comparisons test	Mean Diff.	95% CI of diff.	Significant?	Summary	Adjusted P Value
	BL vs. MA	-0.005611	-0.04995751 to 0.03873552	No	ns	0.9995
	BL vs. TO	-0.101542	-0.1458882 to -0.05719518	Yes	****	< 0.0001
	BL vs. NI	-0.126639	-0.1709858 to -0.08229274	Yes	****	< 0.0001
	BL vs. RE	-0.092903	-0.1372495 to -0.04855648	Yes	****	< 0.0001
	BL vs. KCL	-0.093028	-0.1373745 to -0.04868149	Yes	****	< 0.0001
	BL vs. BGR	-0.006153	-0.05049951 to 0.03819352	No	ns	0.9994
	BL vs. CI	0.00541675	-0.03892976 to 0.04976327	No	ns	0.9995
	BL vs. COR	0.021264	-0.02308252 to 0.06561051	No	ns	0.675
	BL vs. FRESH	0.022361	-0.02198552 to 0.06670751	No	ns	0.6247
	Test details	Mean 1	Mean 2	Mean Diff.	SE of diff.	n1	n2	q	DF
	BL vs. MA	0.0229027	0.0285138	-0.005611	0.0155288	4	4	0.361328	30
	BL vs. TO	0.0229027	0.124444	-0.101542	0.0155288	4	4	6.53892	30
	BL vs. NI	0.0229027	0.149542	-0.126639	0.0155288	4	4	8.15511	30
	BL vs. RE	0.0229027	0.115806	-0.092903	0.0155288	4	4	5.98262	30
	BL vs. KCL	0.0229027	0.115931	-0.093028	0.0155288	4	4	5.99067	30
	BL vs. BGR	0.0229027	0.0290558	-0.006153	0.0155288	4	4	0.396231	30
	BL vs. CI	0.0229027	0.017486	0.00541675	0.0155288	4	4	0.348819	30
	BL vs. COR	0.0229027	0.00163875	0.021264	0.0155288	4	4	1.36932	30
	BL vs. FRESH	0.0229027	0.00054175	0.022361	0.0155288	4	4	1.43997	30
Figure 4m	paired t test			Figure 4o	paired t test
	Column B	Clonidine			Table Analyzed
	vs.	vs.
	Column A	control			Column B	5% CO2
					vs.	vs.
	Paired t test				Column A	control
	P value	0.0458
	P value summary	*			Paired t test
	Significantly different? (P < 0.05)	Yes			P value	0.0396
	One- or two-tailed P value?	Two-tailed			P value summary	*
	t, df	t=2.424 df=7			Significantly different? (P < 0.05)	Yes
	Number of pairs	8			One- or two-tailed P value?	Two-tailed
					t, df	t=2.254 df=15
	How big is the difference?				Number of pairs	16
	Mean of differences	-0.2376
	SD of differences	0.2772			How big is the difference?
	SEM of differences	0.09802			Mean of differences	0.1442
	95% confidence interval	-0.4694 to -0.005858			SD of differences	0.256
	R square	0.4564			SEM of differences	0.06399
					95% confidence interval	0.007850 to 0.2806
	How effective was the pairing?				R square	0.253
	Correlation coefficient (r)	0.7275
	P value (one tailed)	0.0204			How effective was the pairing?
	P value summary	*			Correlation coefficient (r)	0.5528
	Significant correlation? (P > 0.05)	No			P value (one tailed)	0.0132
					P value summary	*
					Significant correlation? (P > 0.05)	No
