# Supplementary material for: Generation of locus coeruleus norepinephrine neurons from human pluripotent stem cells
Source: Nat Biotechnol. 2023 Nov 16;42(9):1404–16. doi: 10.1038/s41587-023-01977-4 (PMC11392812; doi:10.1038/s41587-023-01977-4)
Supplement: Supplementary file 10 — Statistical source data and statistical test result. [file 41587_2023_1977_MOESM10_ESM.xlsx]

## Sheet: Source data for figure6
figure6d	time (min)	NE	Dopamine	Serotonin	control		figure 6e	time (min)	KCL	KCL-no Ca	Control		figure6f
	0	0	0	0	0			0	-0.00014	-0.00226	-0.00226			Control					Maprotiline					Reboxetine					Nisoxetine					Reboxetine					Citalopram					GBR 12909
	0.25	0.008304	0.012182	0.004019	0.001173			0.25	-0.00315	-0.0074	-0.0074		Pre-treat	0	0.00492827	-0.01169	-0.00843	0.000277	0	0.009573	0.010214	0.011815	0.016529	0	0.004155	-0.07001	0.035899	0.093338	0	0.00664214	0.002973	-0.01706	-0.00869	0	-0.0204773	-0.0086	-0.01408	-0.01875	0	0.011734	0.003816	-0.00153	-0.00269	0	-0.00206615	-0.00735	-0.01376	-0.01261
	0.5	0.023213	0.017031	0.009462	0.005504			0.5	0.002049	0.000919	0.000919		Post-treat	-0.00545399	0.0165794	-0.00124	0.027158	0.00225	0.085876	0.080833	0.0747	0.069147	0.072629	0.235405	0.231907	0.178948	0.196919	0.208212	0.095444	0.0878319	0.104723	0.07728	0.09948	0.117704	0.114365	0.123453	0.151867	0.185858	0.003626	0.012843	-9.2e-05	0.000159	0.015559	-0.00181964	-0.00731829	-0.00177	0.002118	-0.00093
	0.75	0.057502	0.013528	0.013323	0.01128			0.75	0.001236	0.008742	0.008742
	1	0.035871	0.021934	0.013623	0.007134			1	-0.00612	-0.00269	-0.00269
	1.25	0.045715	0.021743	0.016601	0.014744			1.25	0.000877	0.005451	0.005451
	1.5	0.029056	0.022967	0.022182	0.017035			1.5	0.003966	0.009867	0.009867
	1.75	0.046819	0.024633	0.022484	0.01511			1.75	-0.0098	-0.00044	-0.00044
	2	0.056345	0.025928	0.021582	0.015999			2	0.000977	0.016144	0.016144
	2.25	0.05633	0.025209	0.023286	0.010676			2.25	-0.0016	-0.00312	-0.00312
	2.5	0.097193	0.023421	0.027285	0.024781			2.5	-0.00588	0.012863	0.012863
	2.75	0.090579	0.026952	0.036499	0.029589			2.75	0.006464	0.004507	0.004507
	3	0.119062	0.027401	0.039204	0.032944			3	0.004013	0.009582	0.009582
	3.25	0.131135	0.023566	0.036342	0.028456			3.25	0.011921	0.004501	0.004501
	3.5	0.135556	0.028881	0.040264	0.034733			3.5	0.008087	0.008628	0.008628
	3.75	0.145966	0.03277	0.041822	0.031626			3.75	-0.00374	0.017617	0.017617
	4	0.156044	0.039918	0.04167	0.032438			4	0.001474	0.030515	0.030515
	4.25	0.157639	0.033807	0.042544	0.036781			4.25	0.005588	0.039354	0.039354
	4.5	0.167701	0.034076	0.043943	0.038139			4.5	0.007741	0.028386	0.028386
	4.75	0.160017	0.034325	0.042941	0.033517			4.75	-0.0009	0.02833	0.02833
	5	0.171305	0.032073	0.050114	0.043006			5	-0.00206	0.033091	0.033091
	5.25	0.143692	0.037691	0.053963	0.045784			5.25	5.41e-05	0.023191	0.023191
	5.5	0.152416	0.038417	0.050834	0.040028			5.5	0.080497	0.11657	0.030911
	5.75	0.140972	0.033438	0.055781	0.040909			5.75	0.249655	0.127956	0.041224
	6	0.153098	0.033616	0.055409	0.042919			6	0.400602	0.122122	0.037271
	6.25	0.159229	0.044411	0.052154	0.036891			6.25	0.466295	0.14135	0.028351
	6.5	0.147697	0.042778	0.064682	0.051878			6.5	0.532828	0.176445	0.038432
	6.75	0.152369	0.05024	0.066125	0.046845			6.75	0.574644	0.181804	0.027815
	7	0.164041	0.051452	0.064431	0.054545			7	0.587399	0.191561	0.027175
	7.25	0.155674	0.044443	0.064842	0.049706			7.25	0.596627	0.195138	0.029526
	7.5	0.174153	0.05097	0.065819	0.059005			7.5	0.599974	0.199196	0.029316
	7.75	0.212574	0.050843	0.0726	0.058804			7.75	0.591218	0.200757	0.024165
	8	0.200238	0.045244	0.074733	0.062861			8	0.58996	0.206369	0.029051
	8.25	0.249504	0.053543	0.072937	0.058583			8.25	0.583565	0.210178	0.029251
	8.5	0.329562	0.0545	0.075815	0.064528			8.5	0.570068	0.205288	0.04028
	8.75	0.468531	0.064583	0.073812	0.062828			8.75	0.557819	0.201627	0.02599
	9	0.664946	0.079541	0.073058	0.063456			9	0.55427	0.204698	0.02986
	9.25	0.901751	0.102598	0.079538	0.069317			9.25	0.544247	0.208081	0.03764
	9.5	1.22113	0.137472	0.077099	0.06503			9.5	0.538882	0.212165	0.040972
	9.75	1.51796	0.16854	0.076061	0.071823			9.75	0.525433	0.203499	0.032814
	10	1.82084	0.197172	0.075549	0.070032			10	0.519393	0.210942	0.03012
	10.25	2.16875	0.232689	0.081799	0.075327			10.25	0.503291	0.203942	0.040169
	10.5	2.40145	0.257648	0.082386	0.075435			10.5	0.50167	0.212729	0.03748
	10.75	2.63856	0.279411	0.081846	0.067043			10.75	0.489063	0.207338	0.038989
	11	2.84699	0.311387	0.079423	0.069223			11	0.471244	0.20059	0.032322
	11.25	3.03629	0.320522	0.082861	0.069016			11.25	0.470488	0.211377	0.04443
	11.5	3.19667	0.332955	0.089123	0.078866			11.5	0.45928	0.200561	0.04697
	11.75	3.34052	0.343882	0.085922	0.070755			11.75	0.457886	0.201819	0.035733
	12	3.38423	0.37547	0.084476	0.075552			12	0.450151	0.200675	0.030744
	12.25	3.46231	0.379779	0.086114	0.075858			12.25	0.428425	0.200482	0.037525
	12.5	3.52774	0.386711	0.08873	0.073824			12.5	0.425313	0.200817	0.043408
	12.75	3.67154	0.392085	0.082741	0.074111			12.75	0.421274	0.201825	0.034099
	13	3.75766	0.39836	0.092706	0.08174			13	0.408496	0.193357	0.033972
	13.25	3.74987	0.395586	0.086205	0.085535			13.25	0.395426	0.200444	0.024886
	13.5	3.73534	0.398682	0.085872	0.082513			13.5	0.393278	0.185111	0.038191
	13.75	3.77429	0.40076	0.085266	0.078345			13.75	0.388748	0.194449	0.031347
	14	3.87734	0.395736	0.082005	0.080521			14	0.38448	0.192775	0.037775
	14.25	3.84008	0.400028	0.087889	0.078814			14.25	0.366293	0.182727	0.032196
	14.5	3.91612	0.399829	0.089227	0.078074			14.5	0.367808	0.183041	0.026255
	14.75	3.99979	0.39985	0.092858	0.091726			14.75	0.363058	0.182696	0.032304
	15	4.07606	0.402282	0.096837	0.084226			15	0.351895	0.179601	0.033886
	15.25	4.07318	0.398239	0.094653	0.090986			15.25	0.35737	0.183298	0.025186
	15.5	3.97703	0.401076	0.098436	0.095561			15.5	0.348184	0.181425	0.032251
	15.75	3.98036	0.400448	0.100712	0.096557			15.75	0.356786	0.177385	0.035654
	16	4.07959	0.394449	0.106207	0.09527			16	0.33276	0.171765	0.023098
	16.25	4.06422	0.392643	0.105292	0.094466			16.25	0.333449	0.169359	0.040924
	16.5	4.16404	0.39032	0.107036	0.101145			16.5	0.329402	0.167169	0.043419
	16.75	4.19824	0.393427	0.108226	0.097323			16.75	0.330593	0.167432	0.039208
	17	4.2446	0.399715	0.110658	0.10204			17	0.319147	0.160378	0.034106
	17.25	4.19578	0.397761	0.104666	0.094509			17.25	0.314192	0.16631	0.04409
	17.5	4.14612	0.388302	0.106747	0.091511			17.5	0.319489	0.164161	0.03767
	17.75	4.10359	0.396638	0.109102	0.106286			17.75	0.313108	0.164642	0.040179
	18	4.06253	0.389536	0.115998	0.1064			18	0.31311	0.158056	0.049676
	18.25	4.08665	0.383048	0.111055	0.109069			18.25	0.304158	0.149666	0.049903
	18.5	4.18233	0.386426	0.111976	0.110118			18.5	0.304201	0.151129	0.048659
	18.75	4.25224	0.389157	0.115849	0.109698			18.75	0.286832	0.14815	0.044325
	19	4.26533	0.384292	0.119398	0.106416			19	0.303243	0.160073	0.043046
	19.25	4.33375	0.380155	0.113434	0.105589			19.25	0.294305	0.15609	0.051377
	19.5	4.35386	0.385116	0.119073	0.109413			19.5	0.291719	0.153168	0.060262
	19.75	4.34218	0.387798	0.115105	0.107989			19.75	0.292046	0.143636	0.03926
	20	4.30488	0.378371	0.118792	0.112356			20	0.283099	0.15586	0.045974
	20.25	4.29163	0.382164	0.118449	0.109577			20.25	0.280949	0.152387	0.051043
	20.5	4.19067	0.38484	0.119762	0.112949			20.5	0.277097	0.146959	0.042543
	20.75	4.20082	0.377536	0.121162	0.116545			20.75	0.280414	0.146773	0.047433
	21	4.17164	0.376973	0.125303	0.112524			21	0.273911	0.148228	0.050746
	21.25	4.15445	0.375724	0.120849	0.115808			21.25	0.275249	0.148862	0.047859
	21.5	4.19173	0.37635	0.128307	0.121062			21.5	0.275123	0.149173	0.047882
	21.75	4.16845	0.37976	0.127147	0.120748			21.75	0.268653	0.141727	0.04932
	22	4.23062	0.384163	0.129949	0.126741			22	0.267187	0.140156	0.041033
	22.25	4.30681	0.383621	0.130292	0.121769			22.25	0.267407	0.139803	0.05667
	22.5	4.37776	0.388893	0.124099	0.123697			22.5	0.261806	0.147528	0.054117
	22.75	4.46568	0.381625	0.131909	0.123202			22.75	0.260792	0.139468	0.057916
	23	4.43803	0.389929	0.131147	0.122244			23	0.257643	0.134887	0.041052
	23.25	4.4585	0.389474	0.132428	0.126727			23.25	0.252991	0.135687	0.039864
	23.5	4.4282	0.38359	0.134036	0.123209			23.5	0.255103	0.1323	0.04353
	23.75	4.4221	0.386214	0.132509	0.132719			23.75	0.254466	0.132651	0.04241
	24	4.37174	0.388434	0.132925	0.127516			24	0.245421	0.127218	0.048206
	24.25	4.33062	0.37997	0.136434	0.131468			24.25	0.241844	0.127689	0.040795
	24.5	4.25092	0.376192	0.135905	0.134906			24.5	0.240909	0.131055	0.043047
	24.75	4.20798	0.375533	0.137781	0.130517			24.75	0.238392	0.130301	0.054016
	25	4.16207	0.375168	0.135622	0.12646			25	0.241032	0.127103	0.046747
	25.25	4.16164	0.375123	0.139042	0.126635			25.25	0.232689	0.13468	0.052686
	25.5	4.13764	0.376188	0.140625	0.13495			25.5	0.228349	0.134418	0.039352
	25.75	4.16348	0.379747	0.143693	0.127293			25.75	0.229056	0.128196	0.046139
	26	4.25929	0.373062	0.142899	0.130885			26	0.228812	0.132408	0.047156
	26.25	4.27252	0.371082	0.145371	0.132138			26.25	0.231216	0.131711	0.043508
	26.5	4.39572	0.367179	0.142057	0.133606			26.5	0.232148	0.13156	0.046497
	26.75	4.42005	0.369226	0.142178	0.133187			26.75	0.232381	0.125673	0.049128
	27	4.46123	0.363924	0.13847	0.131986			27	0.219042	0.13094	0.042136
	27.25	4.442	0.37594	0.14952	0.133133			27.25	0.233581	0.131759	0.047555
	27.5	4.46451	0.365994	0.143613	0.131117			27.5	0.228373	0.134811	0.040012
	27.75	4.42993	0.366289	0.142535	0.133602			27.75	0.217218	0.129283	0.043206
	28	4.40398	0.363397	0.146792	0.133903			28	0.214762	0.129498	0.036477
	28.25	4.35478	0.367997	0.146884	0.137178			28.25	0.215652	0.135437	0.02494
	28.5	4.29486	0.365244	0.149956	0.133821			28.5	0.213547	0.126779	0.046254
	28.75	4.19783	0.356485	0.149209	0.1429			28.75	0.210698	0.128338	0.036828
	29	4.18001	0.368374	0.150152	0.140598			29	0.217804	0.130315	0.048451
	29.25	4.13904	0.366338	0.151958	0.135887			29.25	0.214008	0.126356	0.046837
	29.5	4.1327	0.359177	0.151868	0.141917			29.5	0.215753	0.135055	0.047159
	29.75	4.28597	0.364271	0.150471	0.143418			29.75	0.208111	0.138454	0.04718
	30	4.34112	0.368351	0.152836	0.1421			30	0.208783	0.138987	0.048277

## Sheet: Statistic results
figure 6e	Number of families	1
	Number of comparisons per family	2
	Alpha	0.05
	Dunnett's multiple comparisons test	Mean Diff.	95% CI of diff.	Significant?	Summary	Adjusted P Value
	KCL vs. KCL-no Ca	0.357683	0.3415576 to 0.3738080	Yes	****	< 0.0001
	KCL vs. CONTROL	0.525394	0.5092689 to 0.5415193	Yes	****	< 0.0001
	Test details	Mean 1	Mean 2	Mean Diff.	SE of diff.	n1	n2	q	DF
	KCL vs. KCL-no Ca	0.558654	0.200971	0.357683	0.0070613	16	16	50.654	45
	KCL vs. CONTROL	0.558654	0.0332596	0.525394	0.0070613	16	16	74.4047	45
figure 6f	Number of families	1
	Number of comparisons per family	7
	Alpha	0.05
	Sidak's multiple comparisons test	Mean Diff.	95% CI of diff.	Significant?	Summary	Adjusted P Value
	Pre-treat - Post-treat
	Control	-0.0108416	-0.0458801 to 0.02419686	No	ns	0.9641
	Maprotiline	-0.0670108	-0.1020493 to -0.03197232	Yes	****	< 0.0001
	Reboxetine	-0.197602	-0.2326403 to -0.1625633	Yes	****	< 0.0001
	Nisoxetine	-0.0961787	-0.1312172 to -0.06114025	Yes	****	< 0.0001
	Reboxetine	-0.151031	-0.1860693 to -0.1159923	Yes	****	< 0.0001
	Citalopram	-0.004153	-0.03919148 to 0.03088548	No	ns	> 0.9999
	GBR 12909	-0.00521324	-0.04025172 to 0.02982523	No	ns	0.9996
	Test details	Mean 1	Mean 2	Mean Diff.	SE of diff.	N1	N2	t	DF
	Pre-treat - Post-treat
	Control	-0.00298295	0.00785868	-0.0108416	0.01211	5	5	0.895259	28
	Maprotiline	0.0096262	0.076637	-0.0670108	0.01211	5	5	5.53349	28
	Reboxetine	0.0126764	0.210278	-0.197602	0.01211	5	5	16.3172	28
	Nisoxetine	-0.00322697	0.0929518	-0.0961787	0.01211	5	5	7.94207	28
	Reboxetine	-0.0123815	0.138649	-0.151031	0.01211	5	5	12.4715	28
	Citalopram	0.002266	0.006419	-0.004153	0.01211	5	5	0.342938	28
	GBR 12909	-0.00715723	-0.00194399	-0.00521324	0.01211	5	5	0.430489	28
