# Supplementary material for: Generation of locus coeruleus norepinephrine neurons from human pluripotent stem cells
Source: Nat Biotechnol. 2023 Nov 16;42(9):1404–16. doi: 10.1038/s41587-023-01977-4 (PMC11392812; doi:10.1038/s41587-023-01977-4)
Supplement: Supplementary file 11 — Statistical source data and statistical test result. [file 41587_2023_1977_MOESM11_ESM.xlsx]

## Sheet: Extended Figure 1a
Extended Figure 1a		ASCL1			PHOX2A			PHOX2B
	CHIR	mean	SEM	n	mean	SEM	n	mean	SEM	n
	0	0.05539	0.00391	3	0.13389	0.00693	3	0.1673	0.02781	3
	0.2	0.11659	0.01977	3	0.14355	0.02409	3	0.10186	0.03038	3
	0.4	0.41097	0.02055	3	0.30347	0.01107	3	0.14999	0.01661	3
	0.6	0.41581	0.04591	3	0.36184	0.0512	3	0.17002	0.02229	3
	0.8	0.7058	0.13219	3	0.52263	0.10915	3	0.13864	0.00672	3
	1	1.08789	0.06918	3	0.75319	0.07899	3	0.39135	0.01773	3
	1.2	1.29401	0.02042	3	0.92252	0.08416	3	0.32058	0.06152	3
	1.4	0.59823	0.11167	3	1.00492	0.22066	3	0.4751	0.09386	3
	1.6	0.46985	0.06217	3	1.40048	0.19036	3	1.40048	0.2091	3
	2	0.23432	0.01999	3	0.42768	0.02123	3	0.18264	0.01421	3
