# Supplementary material for: Generation of locus coeruleus norepinephrine neurons from human pluripotent stem cells
Source: Nat Biotechnol. 2023 Nov 16;42(9):1404–16. doi: 10.1038/s41587-023-01977-4 (PMC11392812; doi:10.1038/s41587-023-01977-4)
Supplement: Supplementary file 12 — Statistical source data and statistical test result. [file 41587_2023_1977_MOESM12_ESM.xlsx]

## Sheet: Extended data figure 2
extended data figure 3a	CHIR CONC	Control			ACTIVIN A
	0.2	1.04103	0.978135	0.980834	1.06478	0.882615	0.739015
	0.4	4.05641	3.73465	3.70757	8.58737	7.89911	7.83403
	0.6	4.64632	3.58927	3.18584	7.50455	6.33092	6.60636
	0.8	1.63518	1.09966	1.25012	3.50197	1.43097	2.68178
	1	3.84171	2.51743	2.68901	15.0726	14.0836	14.0669
	1.2	3.81307	3.10086	3.1001	15.9995	8.36834	10.1588
	1.6	3.21053	1.92547	1.90316	3.59448	3.13182	3.08778
	2	5.25091	4.89344	4.90334	3.72768	3.38305	3.40076
	3	1.19335	1.10902	1.114	0.138905	0.119114	0.118001
extended data figure 2b	CHIR CONC	Control			ACTIVIN A
	0.2	1.26099	0.364131	1.37488	7.84108	4.6977	6.1256
	0.4	3.92851	2.19903	2.98205	129.423	105.29	108.766
	0.6	6.30659	4.56497	4.85447	79.1381	70.4483	68.9616
	0.8	27.4335	10.8164	24.161	146.269	63.055	88.6215
	1	18.2305	11.2719	11.525	382.459	361.365	362.443
	1.2	35.6292	29.2846	28.9971	582.379	409.477	225.39
	1.6	7.93819	5.75519	5.79291	51.2259	41.6983	41.6306
	2	4.32294	0.887953	4.76854	34.8931	31.0487	31.4076
	3	1.09349	0.31816	1.28013	1.80671	1.01978	1.48171
