# Supplementary material for: Generation of locus coeruleus norepinephrine neurons from human pluripotent stem cells
Source: Nat Biotechnol. 2023 Nov 16;42(9):1404–16. doi: 10.1038/s41587-023-01977-4 (PMC11392812; doi:10.1038/s41587-023-01977-4)
Supplement: Supplementary file 13 — Statistical source data and statistical test result. [file 41587_2023_1977_MOESM13_ESM.xlsx]

## Sheet: extended data figure3
extended data figure 3f
		PHOX2B	PHOX2B&TH
		0.438827	0.424922
		0.470391	0.284014
		0.527542	0.453981
		0.396334	0.410113
		0.397556	0.310419
extended data figure3l		PHOX2B	PHOX2B&TH
		0.83825	0.874767
		0.240582	0.409507
		0.690254	0.469372
		0.873636	0.45616
		0.585877	0.399994
