# Supplementary material for: Generation of locus coeruleus norepinephrine neurons from human pluripotent stem cells
Source: Nat Biotechnol. 2023 Nov 16;42(9):1404–16. doi: 10.1038/s41587-023-01977-4 (PMC11392812; doi:10.1038/s41587-023-01977-4)
Supplement: Supplementary file 14 — Statistical source data and statistical test result. [file 41587_2023_1977_MOESM14_ESM.xlsx]

## Sheet: extended data figure 4
			CRHR1			HCRTR1			GAL			NPY			OPRM1			PNMT
extended data figure 4a		Day 11	1.84666	0.875609	0.277733	0.482818	0.253461	2.26372	1.25917	0.848527	0.892302	2.00214	0.236597	0.761264	1.91949	0.779626	0.30088	1.4661	0.137869	1.39603
		Day 19	3.2816	1.25134	0.236572	14.6379	8.50984	10.6539	14.7024	14.5149	14.5184	16.1036	12.7299	12.2752	1.66089	0.764127	1.16946	0.613408	0.284058	0.584174
		Day 30	2.51458	2.29804	2.28844	312.433	265.409	192.224	50.0453	39.4763	40.3978	25.3478	23.9879	23.937	4.78167	7.20674	4.46023	6.50204	0.489267	6.18878
		Day 40	1.25948	1.89631	8.76047	697.441	561.222	583.712	81.988	76.4235	48.3062	30.8771	17.04	21.321	6.56086	3.89373	4.60416	2.33197	16.2602	1.12612
