# Supplementary material for: Generation of locus coeruleus norepinephrine neurons from human pluripotent stem cells
Source: Nat Biotechnol. 2023 Nov 16;42(9):1404–16. doi: 10.1038/s41587-023-01977-4 (PMC11392812; doi:10.1038/s41587-023-01977-4)
Supplement: Supplementary file 15 — Statistical source data and statistical test result. [file 41587_2023_1977_MOESM15_ESM.xlsx]

## Sheet: extended data figure 6
extended data figure 6a
			W1			W2			W3
			mean	SD	n	mean	SD		mean	SD	n
		NE Conc	0.022525	0.008733	3	0.058725	0.006258	3	0.08755	0.010253	3
extended data figure 6b
			dense1			dense2			dense3			dense4
			mean	SD	n	mean	SD	n	mean	SD	n	mean	SD	n
		NE conc	0.097775	0.0144605	3	0.131525	0.010359	3	0.18675	0.011031	3	0.254525	0.033552	3
extended data figure 6c,d		w24b	Fresh	NE	w24m	Fresh	NE
			0	0.004034		0	0.014992
			0	0.011403		0	0.007274
			0	0.009104		0	0.0109
extended data figure 6e
		con	re	kcl	bgr 12909	fresh
		0.382448	0.353733	0.589009	1.83763	0
		0.361792	0.365323	0.402379	1.49947	0
		0.316396	0.153309	0.841031	0.790675	0
		0.225204	0.491194	0.500381	1.96666	0

## Sheet: Statistic results
extended figure 6a		Number of families	1									6b	Number of families	1									extended data figure 6e	Number of families	1
		Number of comparisons per family	2										Number of comparisons per family	3										Number of comparisons per family	4
		Alpha	0.05										Alpha	0.05										Alpha	0.05
		Sidak's multiple comparisons test	Mean Diff.	95% CI of diff.	Significant?	Summary	Adjusted P Value						Sidak's multiple comparisons test	Mean Diff.	95% CI of diff.	Significant?	Summary	Adjusted P Value						Dunnett's multiple comparisons test	Mean Diff.	95% CI of diff.	Significant?	Summary	Adjusted P Value
		w1 vs. w2	-0.0362	-0.05691426 to -0.01548574	Yes	**	0.0041						dense1 vs. dense2	-0.03375	-0.08225758 to 0.01475758	No	ns	0.1955						con vs. re	-0.0194298	-0.5203742 to 0.4815147	No	ns	0.9999
		w2 vs. w3	-0.028825	-0.04953926 to -0.008110742	Yes	*	0.0124						dense2 vs. dense3	-0.055225	-0.1037326 to -0.006717418	Yes	*	0.027						con vs. kcl	-0.26174	-0.7626845 to 0.2392044	No	ns	0.443
													dense3 vs. dense4	-0.067775	-0.1162826 to -0.01926743	Yes	**	0.009						con vs. bgr 12909	-1.20215	-1.703094 to -0.7012056	Yes	****	< 0.0001
																								con vs. fresh	0.32146	-0.1794844 to 0.8224044	No	ns	0.2776
		Test details	Mean 1	Mean 2	Mean Diff.	SE of diff.	n1	n2	t	DF
													Test details	Mean 1	Mean 2	Mean Diff.	SE of diff.	n1	n2	t	DF
		w1 vs. w2	0.022525	0.058725	-0.0362	0.00700082	3	3	5.17082	6														Test details	Mean 1	Mean 2	Mean Diff.	SE of diff.	n1	n2	q	DF
		w2 vs. w3	0.058725	0.08755	-0.028825	0.00700082	3	3	4.11737	6			dense1 vs. dense2	0.097775	0.131525	-0.03375	0.0161444	3	3	2.09051	8
													dense2 vs. dense3	0.131525	0.18675	-0.055225	0.0161444	3	3	3.42069	8			con vs. re	0.32146	0.34089	-0.0194298	0.183659	4	4	0.105792	15
													dense3 vs. dense4	0.18675	0.254525	-0.067775	0.0161444	3	3	4.19805	8			con vs. kcl	0.32146	0.5832	-0.26174	0.183659	4	4	1.42514	15
																								con vs. bgr 12909	0.32146	1.52361	-1.20215	0.183659	4	4	6.54554	15
																								con vs. fresh	0.32146	0	0.32146	0.183659	4	4	1.7503	15
