# Supplementary material for: Generation of locus coeruleus norepinephrine neurons from human pluripotent stem cells
Source: Nat Biotechnol. 2023 Nov 16;42(9):1404–16. doi: 10.1038/s41587-023-01977-4 (PMC11392812; doi:10.1038/s41587-023-01977-4)
Supplement: Supplementary file 16 — Statistical source data and statistical test result. [file 41587_2023_1977_MOESM16_ESM.xlsx]

## Sheet: extended data figure 10
extended data Figure 10g	Before	After		extended data Figure 10i	Before	After
	1.6	1.5			6.5	6.5
	3.1	2.8			11	13.5
	0.42	0.51			8.5	7.5
	1.2	1.41			5.5	6
	0.83	0.82			8.5	6.5
	0.31	0.24			10.5	10
					7	8
					4	6
					6.5	8
					10	11
					3	5
					6	4.5
					2.5	3.5
					4	4
					5.5	5
					4.5	4
					9.5	10
					8.5	7
					6.5	7
					7	7
					5.5	6
					3.5	4
					2.5	3
					2	4
					8.5	6
					4	5.5

## Sheet: Statistic results
extended data Figure 10g	paired t test			extended data Figure 10i	paired t test
	Column B	After			Column B	After
	vs.	vs.			vs.	vs.
	Column A	Before			Column A	Before
	Paired t test				Paired t test
	P value	0.6907			P value	0.2649
	P value summary	ns			P value summary	ns
	Significantly different? (P < 0.05)	No			Significantly different? (P < 0.05)	No
	One- or two-tailed P value?	Two-tailed			One- or two-tailed P value?	Two-tailed
	t, df	t=0.4217 df=5			t, df	t=1.140 df=25
	Number of pairs	6			Number of pairs	26
	How big is the difference?				How big is the difference?
	Mean of differences	-0.03			Mean of differences	0.2885
	SD of differences	0.1742			SD of differences	1.29
	SEM of differences	0.07113			SEM of differences	0.2529
	95% confidence interval	-0.2129 to 0.1529			95% confidence interval	-0.2325 to 0.8094
	R square	0.03435			R square	0.04945
	How effective was the pairing?				How effective was the pairing?
	Correlation coefficient (r)	0.9902			Correlation coefficient (r)	0.874
	P value (one tailed)	< 0.0001			P value (one tailed)	< 0.0001
	P value summary	****			P value summary	****
	Significant correlation? (P > 0.05)	No			Significant correlation? (P > 0.05)	No
